# Supplementary material for: Residual Stress Distribution in Dievar Tool Steel Bars Produced by Conventional Additive Manufacturing and Rotary Swaging Processes
Source: Materials (Basel). 2024 Nov 22;17(23):5706. doi: 10.3390/ma17235706 (PMC11642031; doi:10.3390/ma17235706)
Supplement: Supplementary file 1 [file materials-17-05706-s001.zip › Supplementary File S1/MeasurementTable.xlsx]

## Sheet: List1
	Measurement of Kocich samples, handed over to NPL in February 2024
	ferritic Steel - bcc (sometimes + austenite fcc - samples 2, 3, 4)
	4 samples, probably from Udeholm
	Measurement period: 5.4.2024-22.5.2024
	wavelength: 2.13 Angstroem
	ferrite bcc: 110 reflection, 2THETA approx. 63.394deg; austenite: 111 reflection, 2THETA approx. 61.355deg
	scan step around the surface 0.5 mm, otherwise 1 mm
	Sample No.	shape		diameter (mm)	edge (mm)	height (mm)	sample-slit distance (mm)		slit size (mm), width x height		scan from (mm)	scan to (mm)		component(s)	Data file names		Notes
	1	cylindrical		40.8		99.2	76		3 mm x 6 mm		-22	22		AXIAL	Kocich_HOLM_steel-cylinder41mmDiameter-AXIAL-P60_59pts_cycle-repeat_001		very low intensity, larger slit needed, plus longer measurements
									3 mm x 30 mm					HOOP + RADIAL	Kocich_HOLM_steel-cylinder41mmDiameter-HOOP-P40_RADIAL-P50_2x59pts_cycle-repeat_001		wrong record of YT in pts 105 (should be 15.5), 107 (should be 16.5), 109 (should be 17.5), 111 (should be 18.5), 113 (should be 19.5)
									4 mm x 10 mm					AXIAL	SecondAXIAL_HOLM_steel-cylinder41mmDiameter-AXIAL-P60_59pts_cycle-repeat_001		a brick partly in the beam - not usable measurement
									4 mm x 10 mm					AXIAL + 5pts RADIAL for check	AXIAL_RADIAL5pts_HOLM_steel-cylinder41mmDiameter-AXIAL-P60_59pts_cycle-repeat_001		5pts RADIAL (YT=-10, -5, 0, 5, 10) added at the end of measurement for the check if slit change did not changed the peak position (if yes, can be used for re-callibration)
	2	cylindrical		18.8					3 mm x 4 mm		-11	11		HOOP + RADIAL + AXIAL	HOOP_RADIAL5_AXIAL_HOLM-2_steel-cylinder19mmDiameter-P40-P50-P60_45pts_001		Notes: 2) I probably have forgotten to copy the actual Module1.mod to the directory for ReMeSys on Friday. Then, the XT, YT positions will be wrong for the half-millimeter positions. It has to be adjusted manually. 1) Numbering: HOOP: file numbers 1-45; RADIAL: file numbers 46-90; AXIAL: file numbers 91-135.
	4	cylindrical		12.2		53.5			3 mm x 4 mm		-7.5	7.5		HOOP + RADIAL + AXIAL	HOOP_RADIAL5_AXIAL_HOLM-4_steel-cylinder12mmDiameter-P40-P50-P60_31pts_001		blue line
														HOOP + RADIAL + AXIAL	CheckAfterBreak_HOOP_RADIAL5_AXIAL_HOLM-4_steel-cylinder12mmDiameter-P40-P50-P60_31pts_001		blue line
														HOOP + RADIAL + AXIAL	PerpendicularLine_HOOP_RADIAL5_AXIAL_HOLM-4_steel-cylinder12mmDiameter-P40-P50-P60_31pts_001		green line (perpendicular to the blue line); problem with delidaq+PC - restart of PC helps, but data were wrong
														HOOP + RADIAL + AXIAL	GreenLine_HOOP_RADIAL5_AXIAL_HOLM-4_steel-cylinder12mmDiameter-P40-P50-P60_31pts_001		green line (perpendicular to the blue line)
	3	rectangular			12.3x12.3	48			3 mm x 4 mm		-7.5	7.5		HOOP + RADIAL + AXIAL	HOOP_RADIAL_AXIAL_HOLM-3_steel-rectangle12mmEdge-P40-P50-P60_31pts_001		blue line
														HOOP + RADIAL + AXIAL	GreenLine_HOOP_RADIAL_AXIAL_HOLM-3_steel-rectangle12mmEdge-P40-P50-P60_31pts_001		green line (perpendicular to the blue line)
	5	cylindrical		11.1			75		2.5 mm x 5 mm		-7	7		HOOP + RADIAL + AXIAL	IzakOld_sample5-cylinder_11mmDiam_Line1-Line3_HOOP_RADIAL_AXIAL-P40-P50-P60_P70-P80-P90_2x3x29pts_001		Line 1				Dvojitý peak (ferit s přídavkem austenitu) pro AXIAL svědčí o zajímavé textuře - zatímco ferrit nemá velkou texturu, tak austenit ano, což umožňuje vidět reflexi 111 austenitu v axiálním směru , ale už nikoliv v hoop a radial. Vyhodnotit strain budeme moci jen z ferritu.
																	Line 3 (perpendicular to Line 1)				Dvojitý peak (ferit s přídavkem austenitu) pro AXIAL svědčí o zajímavé textuře - zatímco ferrit nemá velkou texturu, tak austenit ano, což umožňuje vidět reflexi 111 austenitu v axiálním směru , ale už nikoliv v hoop a radial. Vyhodnotit strain budeme moci jen z ferritu.
