# Supplementary material for: Residual Stress Distribution in Dievar Tool Steel Bars Produced by Conventional Additive Manufacturing and Rotary Swaging Processes
Source: Materials (Basel). 2024 Nov 22;17(23):5706. doi: 10.3390/ma17235706 (PMC11642031; doi:10.3390/ma17235706)
Supplement: Supplementary file 1 [file materials-17-05706-s001.zip › Supplementary File S1/Sample_1/AXIAL_RADIAL5pts_HOLM_steel-cylinder41mmDiameter-AXIAL-P60_59pts_cycle-repeat_003]

[Header]
Comment = AXIAL_RADIAL5pts_HOLM_steel-cylinder41mmDiameter-AXIAL-P60_59pts_cycle-repeat; first AXIAL scan -22 to 22, then RADIAL-5pts;  Slit: approx 4.0x10 mm(w x h input), Wavelength (A): 2.13, Axial-P60, 59pts, may be cycle repeat, slit-GV distance 7.45cm; from -22 to -15, and from +15 to +22 step 0.5mm, otherwise 1 mm step; TwoTheta changed by +1.0 degree with respect to previous, i.e. absolutely aproximatelly 59.5deg, AXIAL_RADIAL5pts_HOLM_steel-cylinder41mmDiameter-AXIAL-P60_59pts_cycle-repeat_3, 15-4-2024 19:00:36, Slit: approx 3.0 x 6 mm(w x h input), Wavelength (A): 2.13
[/Header]
[DataSet]
DataSetNumber = 1
[Counter]
Time1 = 4700
[/Counter]
[Axis]
TTHS = 58.5001108211639
XT = -21
YT = 0
ZT = 0
DRD = 1000
[/Axis]
[Image]
XSize = 350
YSize = 350
%Counts
0,0,0,0,0,0,0,0,0,0,0,0,0,0,0,0,0,0,0,0,0,0,0,0,0,0,0,0,0,0,0,0,0,0,0,0,0,0,0,0,0,0,0,0,0,0,0,0,0,0,0,0,0,0,0,0,0,0,0,0,0,0,0,0,0,0,0,0,0,0,0,0,0,0,0,0,0,0,0,0,0,0,0,0,0,0,0,0,0,0,0,0,0,0,0,0,0,0,0,0,0,0,0,0,0,0,0,0,0,0,0,0,0,0,0,0,0,0,0,0,0,0,0,0,0,0,0,0,0,0,0,0,0,0,0,0,0,0,0,0,0,0,0,0,0,0,0,0,0,0,0,0,0,0,0,0,0,0,0,0,0,0,0,0,0,0,0,0,0,0,0,0,0,0,0,0,0,0,0,0,0,0,0,0,0,0,0,0,0,0,0,0,0,0,0,0,0,0,0,0,0,0,0,0,0,0,0,0,0,0,0,0,0,0,0,0,0,0,0,0,0,0,0,0,0,0,0,0,0,0,0,0,0,0,0,0,0,0,0,0,0,0,0,0,0,0,0,0,0,0,0,0,0,0,0,0,0,0,0,0,0,0,0,0,0,0,0,0,0,0,0,0,0,0,0,0,0,0,0,0,0,0,0,0,0,0,0,0,0,0,0,0,0,0,0,0,0,0,0,0,0,0,0,0,0,0,0,0,0,0,0,0,0,0,0,0,0,0,0,0,0,0,0,0,0,0,0,0,0,0,0,0,0,0,0,0,0,0,0,0,0,0,0,0,0,0,0,0,0,0
0,0,0,0,0,0,0,0,0,0,0,0,0,0,0,0,0,0,0,0,0,0,0,0,0,0,0,0,0,0,0,0,0,0,0,0,0,0,0,0,0,0,0,0,0,0,0,0,0,0,0,0,0,0,0,0,0,0,0,0,0,0,0,0,0,0,0,0,0,0,0,0,0,0,0,0,0,0,0,0,0,0,0,0,0,0,0,0,0,0,0,0,0,0,0,0,0,0,0,0,0,0,0,0,0,0,0,0,0,0,0,0,0,0,0,0,0,0,0,0,0,0,0,0,0,0,0,0,0,0,0,0,0,0,0,0,0,0,0,0,0,0,0,0,0,0,0,0,0,0,0,0,0,0,0,0,0,0,0,0,0,0,0,0,0,0,0,0,0,0,0,0,0,0,0,0,0,0,0,0,0,0,0,0,0,0,0,0,0,0,0,0,0,0,0,0,0,0,0,0,0,0,0,0,0,0,0,0,0,0,0,0,0,0,0,0,0,0,0,0,0,0,0,0,0,0,0,0,0,0,0,0,0,0,0,0,0,0,0,0,0,0,0,0,0,0,0,0,0,0,0,0,0,0,0,0,0,0,0,0,0,0,0,0,0,0,0,0,0,0,0,0,0,0,0,0,0,0,0,0,0,0,0,0,0,0,0,0,0,0,0,0,0,0,0,0,0,0,0,0,0,0,0,0,0,0,0,0,0,0,0,0,0,0,0,0,0,0,0,0,0,0,0,0,0,0,0,0,0,0,0,0,0,0,0,0,0,0,0,0,0,0,0,0,0,0,0,0,0,0
0,0,0,0,0,0,0,0,0,0,0,0,0,0,0,0,0,0,0,0,0,0,0,0,0,0,0,0,0,0,0,0,0,0,0,0,0,0,0,0,0,0,0,0,0,0,0,0,0,0,0,0,0,0,0,0,0,0,0,0,0,0,0,0,0,0,0,0,0,0,0,0,0,0,0,0,0,0,0,0,0,0,0,0,0,0,0,0,0,0,0,0,0,0,0,0,0,0,0,0,0,0,0,0,0,0,0,0,0,0,0,0,0,0,0,0,0,0,0,0,0,0,0,0,0,0,0,0,0,0,0,0,0,0,0,0,0,0,0,0,0,0,0,0,0,0,0,0,0,0,0,0,0,0,0,0,0,0,0,0,0,0,0,0,0,0,0,0,0,0,0,0,0,0,0,0,0,0,0,0,0,0,0,0,0,0,0,0,0,0,0,0,0,0,0,0,0,0,0,0,0,0,0,0,0,0,0,0,0,0,0,0,0,0,0,0,0,0,0,0,0,0,0,0,0,0,0,0,0,0,0,0,0,0,0,0,0,0,0,0,0,0,0,0,0,0,0,0,0,0,0,0,0,0,0,0,0,0,0,0,0,0,0,0,0,0,0,0,0,0,0,0,0,0,0,0,0,0,0,0,0,0,0,0,0,0,0,0,0,0,0,0,0,0,0,0,0,0,0,0,0,0,0,0,0,0,0,0,0,0,0,0,0,0,0,0,0,0,0,0,0,0,0,0,0,0,0,0,0,0,0,0,0,0,0,0,0,0,0,0,0,0,0,0,0,0,0,0,0,0
0,0,0,0,0,0,0,0,0,0,0,0,0,0,0,0,0,0,0,0,0,0,0,0,0,0,0,0,0,0,0,0,0,0,0,0,0,0,0,0,0,0,0,0,1,0,0,0,0,0,0,0,0,0,0,0,0,0,0,0,0,0,0,0,0,0,0,0,0,0,0,0,0,0,0,0,0,0,0,0,0,0,0,0,0,0,0,0,0,0,0,0,0,0,0,0,0,0,0,0,0,0,0,0,0,0,0,0,0,0,0,0,0,0,0,0,0,0,0,0,0,0,0,0,0,0,0,0,0,0,0,0,0,0,0,0,0,0,0,0,0,0,0,0,0,0,0,0,0,0,0,0,0,0,0,0,0,0,0,0,0,0,0,0,0,0,0,0,0,0,0,0,0,0,0,0,0,0,0,0,0,0,0,0,0,0,0,0,0,0,0,0,0,0,0,0,0,0,0,0,0,0,0,0,0,0,0,0,0,0,0,0,0,0,0,0,0,0,0,0,0,0,0,0,0,0,0,0,0,0,0,0,0,0,0,0,0,0,0,0,0,0,0,0,0,0,0,0,0,0,0,0,0,0,0,0,0,0,1,0,0,0,0,0,0,0,0,0,1,0,0,0,0,0,0,0,0,0,0,0,0,0,0,0,0,0,0,0,0,0,0,0,0,0,0,0,0,0,0,0,0,0,0,0,0,0,0,0,0,0,0,0,0,0,0,0,0,0,0,0,0,0,0,0,0,0,0,0,0,0,0,0,0,0,0,0,0,0,0,0,0,0,0,0,0,0,0,0,0,0
0,0,0,0,0,0,0,0,0,0,0,0,0,0,0,0,0,0,0,0,0,0,0,0,0,0,0,0,0,0,0,0,0,0,0,0,0,0,0,0,0,0,0,0,0,0,0,0,0,0,0,0,0,1,0,0,0,0,0,0,0,0,0,0,0,0,0,0,0,0,0,0,0,0,0,0,0,0,0,0,0,0,0,0,0,0,0,0,0,0,0,0,0,0,0,0,0,0,0,0,0,0,0,0,0,0,0,0,0,0,0,0,0,0,0,0,0,0,0,0,0,0,0,0,0,0,0,0,0,0,0,0,0,0,0,0,0,0,0,0,0,0,0,0,0,0,0,0,0,0,0,0,0,0,0,0,0,0,0,1,0,0,0,0,0,0,0,0,0,0,0,0,0,0,0,0,0,0,0,0,0,0,0,0,0,0,0,0,0,0,0,0,0,0,0,0,0,0,0,0,0,0,0,0,0,0,0,0,0,0,0,0,0,0,0,0,0,0,0,0,0,0,0,0,0,0,0,0,0,0,0,0,0,0,0,0,0,0,0,0,0,0,0,0,0,0,0,0,0,0,0,0,0,0,0,0,0,0,0,0,0,0,0,0,0,0,0,0,0,0,0,0,0,0,0,0,0,0,0,0,0,0,0,0,0,0,0,0,0,0,0,0,0,0,0,0,0,0,0,0,0,0,0,0,0,0,0,0,0,0,0,0,0,0,0,0,0,0,0,0,0,0,0,0,0,0,0,0,0,0,0,0,0,0,0,0,0,0,0,0,0,0,0,0,0,0,0,0,0,0
0,0,0,0,0,0,0,0,0,0,0,0,0,0,0,0,0,0,0,0,0,0,0,0,0,0,0,0,0,0,0,0,0,0,0,0,0,0,0,0,0,0,0,0,0,0,0,0,0,0,0,0,0,0,0,0,0,0,0,0,0,0,0,0,0,0,0,0,0,0,0,0,0,0,0,0,0,0,0,0,0,0,0,0,0,0,0,0,0,0,0,0,0,0,0,0,0,0,0,0,0,0,0,0,0,0,0,0,0,0,0,0,0,0,0,0,0,0,0,0,0,0,0,0,0,0,0,0,0,0,0,0,0,0,0,0,0,0,0,0,0,0,0,0,0,0,0,0,0,0,0,0,0,0,0,0,0,0,0,0,1,0,0,0,0,0,0,0,0,0,0,0,0,0,0,0,0,0,0,0,0,0,0,0,0,0,0,0,0,0,0,0,0,0,0,0,1,0,0,0,0,0,0,0,0,0,0,0,0,0,0,0,0,0,0,0,0,0,0,0,0,0,0,0,0,0,0,0,0,0,0,0,0,0,0,0,0,0,0,0,0,0,0,0,0,0,0,0,0,0,0,0,0,0,0,0,0,0,0,0,0,0,0,0,0,0,0,0,0,0,0,0,0,0,0,0,0,0,0,0,0,0,0,0,0,0,0,0,0,0,0,0,0,0,0,0,0,0,0,0,0,0,0,0,0,0,0,0,0,0,0,0,0,0,0,0,0,0,0,0,0,0,0,0,0,0,0,0,0,0,0,0,0,0,0,0,0,0,0,0,0,0,0,0,0,0,0,0,0,0
0,0,0,0,0,0,0,0,0,0,0,0,0,0,0,0,0,0,0,0,0,0,0,0,0,0,0,0,0,0,0,0,0,0,0,0,0,0,0,0,0,0,0,0,0,0,0,0,0,0,0,0,0,0,0,0,0,0,0,0,0,0,0,0,0,0,0,0,0,0,0,0,0,0,0,0,0,0,0,0,0,0,0,0,0,0,0,0,0,0,0,0,0,0,0,0,0,0,0,0,0,0,0,0,0,0,0,0,0,0,0,0,0,0,0,0,0,0,0,0,0,0,0,0,0,0,0,0,0,0,0,0,0,0,0,0,0,0,0,0,0,0,0,0,0,0,0,0,0,0,0,0,0,0,0,0,0,0,0,0,0,0,0,0,0,0,0,0,0,0,0,0,0,0,0,0,0,0,0,0,0,0,0,0,0,0,0,0,0,0,0,0,0,0,0,0,0,0,0,0,0,0,0,0,0,0,0,0,0,0,0,0,0,0,0,0,0,0,0,0,0,0,0,0,0,0,0,0,0,0,0,0,0,0,0,0,0,0,0,0,0,0,0,0,0,0,0,0,0,0,0,0,0,0,0,0,0,0,0,0,0,0,0,0,0,0,0,0,0,0,0,0,0,0,0,0,0,0,0,0,0,0,0,0,0,0,0,0,0,0,0,0,0,0,0,0,0,0,0,0,0,0,0,0,0,0,0,0,0,0,0,0,0,0,0,0,0,0,0,0,0,0,0,0,0,0,0,0,0,0,0,0,0,0,0,0,0,0,0,0,0,0,0,0,0,0,0,0,0,0
0,0,0,0,0,0,0,0,0,0,0,0,0,0,0,0,0,0,0,0,0,0,0,0,0,0,0,0,0,0,0,0,0,0,0,0,0,0,0,0,0,0,0,0,0,0,0,0,0,0,0,0,0,0,0,0,0,0,0,0,0,0,0,0,0,0,0,0,0,0,0,0,0,0,0,0,0,0,0,0,0,0,0,0,0,0,0,0,0,0,0,0,0,0,0,0,0,0,0,0,0,0,0,0,0,0,0,0,0,0,0,0,0,0,0,0,0,0,0,0,0,0,0,0,0,0,0,0,0,0,0,0,0,0,0,0,0,0,0,0,0,0,0,0,0,0,0,0,0,0,0,0,0,0,0,0,0,0,0,0,0,0,0,0,0,0,0,0,0,0,0,0,0,0,0,0,0,0,0,0,0,0,0,0,0,0,0,0,0,0,0,0,0,0,0,0,0,0,0,0,0,0,0,0,0,0,0,0,0,0,0,0,0,0,0,0,0,0,0,0,0,0,0,0,0,0,0,0,0,0,0,0,0,0,0,0,0,0,0,0,0,0,0,0,0,0,0,0,0,0,0,0,0,0,0,0,0,0,0,0,0,0,0,0,0,0,0,0,0,0,0,0,0,0,0,0,0,0,0,0,0,0,0,0,0,0,0,0,0,0,0,0,0,0,0,0,0,0,0,0,0,0,0,0,0,0,0,0,0,0,0,0,0,0,0,0,0,0,0,0,0,0,0,0,0,0,0,0,0,0,0,0,0,0,0,0,0,0,0,0,0,0,0,0,0,0,0,0,0,0
0,0,0,0,0,0,0,0,0,0,0,0,0,0,0,0,0,0,0,0,0,0,0,0,0,0,0,0,0,0,0,0,0,0,0,0,0,0,0,0,0,0,0,0,0,0,0,0,0,0,0,0,0,0,0,0,0,0,0,0,0,0,0,0,0,0,0,0,0,0,0,0,0,0,0,0,0,0,0,0,0,0,0,0,0,0,0,0,0,0,0,0,0,0,0,0,0,0,0,0,0,0,0,0,0,0,0,0,0,0,0,0,0,0,0,0,0,0,0,0,0,0,0,0,0,0,0,0,0,0,0,0,0,0,0,0,0,0,0,0,0,0,0,0,0,0,0,0,0,0,0,0,0,0,0,0,0,0,0,0,0,0,0,0,0,0,0,0,0,0,0,0,0,0,0,0,0,0,0,0,0,0,0,0,0,0,0,0,0,0,0,0,0,0,0,0,0,0,0,0,0,0,0,0,0,0,0,0,0,0,0,0,0,0,0,0,0,0,0,0,0,0,0,0,0,0,0,0,0,0,0,0,0,0,0,0,0,0,0,0,0,0,0,0,0,0,0,0,0,0,0,0,0,0,0,0,0,0,0,0,0,0,0,0,0,0,0,0,0,0,0,0,0,0,0,0,0,0,0,0,1,0,0,0,0,0,0,0,0,0,0,0,0,0,0,0,0,0,0,0,0,0,0,0,0,0,0,0,0,0,0,0,0,0,0,0,0,0,0,0,0,0,0,0,0,0,0,0,0,0,0,0,0,0,0,0,0,0,0,0,0,0,0,0,0,0,0,0,0,0
0,0,0,0,0,0,0,0,0,0,0,0,0,0,0,0,0,0,0,0,0,0,0,0,0,0,0,0,0,0,0,0,0,0,0,0,0,0,0,0,0,0,0,0,0,0,0,0,0,0,0,0,0,0,0,0,0,0,0,0,0,0,0,0,0,0,0,0,0,0,0,0,0,0,0,0,0,0,0,0,0,0,0,0,0,0,0,0,0,0,0,0,0,0,0,0,0,0,0,0,0,0,0,0,0,0,0,0,0,0,1,0,0,0,0,0,0,0,0,0,0,0,0,0,0,0,0,0,0,0,0,0,0,0,0,0,0,0,0,0,0,0,0,0,0,0,0,0,0,0,0,0,0,0,0,0,0,0,0,0,0,0,0,0,0,0,0,0,0,0,0,0,0,0,0,0,0,0,0,0,0,0,0,0,0,0,0,0,0,0,0,0,0,0,0,0,0,0,0,0,0,0,0,0,0,0,0,0,0,0,0,0,0,0,0,0,0,0,0,0,0,0,0,0,0,0,0,0,0,0,0,0,0,0,0,0,0,0,0,0,0,0,0,0,0,0,0,0,0,0,0,0,0,0,0,0,0,0,0,0,0,0,0,0,0,0,0,0,0,0,0,0,0,0,0,0,0,0,0,0,0,0,0,0,0,0,0,0,0,0,0,0,0,0,0,0,0,0,0,0,0,0,0,0,0,0,0,0,0,0,0,0,0,0,0,0,0,0,0,0,0,0,0,0,0,0,0,0,0,0,0,0,0,0,0,0,0,0,0,0,0,0,0,0,0,0,0,0,0,0
0,0,0,0,0,0,0,0,0,0,0,0,0,0,0,0,0,0,0,0,0,0,0,0,0,0,0,0,0,0,0,0,0,0,0,0,0,0,0,0,0,0,0,0,0,0,0,0,0,0,0,0,0,0,0,0,0,0,0,0,0,0,0,0,0,0,0,0,0,0,0,0,0,0,0,0,0,0,0,0,0,0,0,0,0,0,0,0,0,0,0,0,0,0,0,0,0,0,0,0,0,0,0,0,0,0,0,0,1,0,0,0,0,0,0,0,0,0,0,0,0,0,0,0,0,0,0,0,0,0,0,0,0,0,0,0,0,0,0,0,0,0,0,1,0,0,0,1,0,0,0,0,0,0,0,0,0,0,0,0,0,0,0,0,0,0,0,0,1,0,0,0,0,0,0,0,0,0,0,0,0,0,0,0,0,0,0,0,0,0,1,0,0,0,0,0,0,0,0,0,0,0,0,0,0,1,0,0,0,0,0,0,0,0,1,0,0,0,0,0,0,0,0,0,0,0,0,1,0,0,0,0,0,0,0,0,0,0,0,0,0,0,0,0,0,0,0,0,0,0,0,0,0,0,0,0,0,0,0,0,0,0,0,0,0,0,0,0,1,0,0,0,0,0,0,0,0,0,0,0,0,0,0,0,0,0,0,0,0,0,0,1,0,0,0,0,1,0,0,0,0,0,0,0,0,0,0,0,0,0,0,0,0,0,0,0,0,0,0,0,0,0,0,0,0,0,0,0,0,0,0,0,0,0,0,0,0,0,0,0,0,0,0,0,0,0,0,0,0,0
0,0,0,0,0,0,0,0,0,1,0,0,0,0,0,1,0,0,0,0,0,0,0,0,0,1,0,0,1,0,0,0,0,0,0,0,0,0,0,0,0,0,0,0,0,0,0,0,1,0,0,0,0,0,0,0,0,0,0,0,0,0,1,0,0,0,0,0,0,0,0,0,0,0,0,0,0,0,0,1,0,0,0,0,1,0,0,0,0,0,0,0,0,0,0,0,1,0,0,0,0,0,0,0,0,0,0,0,0,0,0,0,0,0,0,0,0,0,0,0,0,0,0,0,0,0,0,0,0,1,0,0,0,0,0,0,0,0,0,0,0,0,0,0,0,0,0,0,0,0,0,0,0,0,0,0,0,0,0,0,0,0,0,0,0,0,0,0,0,0,0,0,0,0,1,0,0,0,0,0,1,0,1,0,0,0,0,0,0,0,0,1,0,0,0,0,0,0,1,0,0,0,0,0,0,1,0,0,0,0,0,0,0,0,0,1,0,0,0,0,1,0,0,0,0,0,0,1,0,0,0,0,1,0,0,0,0,0,0,0,0,0,0,0,0,0,0,0,0,0,0,0,0,0,0,0,0,0,0,0,0,0,0,0,0,0,0,0,0,0,0,0,1,0,0,0,0,0,0,0,0,0,0,0,0,0,1,0,0,0,0,1,0,1,0,0,0,0,0,0,0,0,0,0,0,0,0,0,0,0,0,0,0,0,0,0,0,0,0,0,1,0,0,1,0,0,0,1,0,0,0,0,0,0,1,0,0,0,1,0,0,0,0,0,0,0,0,0,0,0
0,0,0,0,0,0,0,0,0,0,0,0,0,0,2,1,0,1,0,0,0,0,0,0,1,0,0,1,0,0,0,0,0,0,0,0,0,0,0,1,0,1,0,0,0,1,0,0,2,0,1,0,0,1,0,0,0,0,1,0,1,0,0,0,0,0,0,1,0,0,0,0,0,1,0,0,0,0,0,0,0,0,0,0,0,0,0,1,0,0,0,1,0,0,0,0,0,4,0,1,0,0,1,0,0,1,0,0,1,1,0,1,1,0,0,0,0,0,0,0,0,0,0,1,0,0,1,1,0,1,0,0,0,1,0,0,0,1,0,0,0,0,0,0,0,0,0,0,0,0,0,0,0,1,0,0,2,0,0,0,1,0,0,0,0,0,0,0,0,1,0,0,0,0,0,0,0,0,0,0,1,0,0,0,0,0,0,0,0,0,0,0,1,0,0,0,1,0,0,0,0,0,0,1,1,0,0,1,0,0,0,0,0,0,0,1,0,0,1,0,1,1,0,1,0,1,1,0,0,0,0,0,0,1,0,1,0,0,2,0,0,0,0,0,0,0,0,0,0,0,0,0,0,0,0,0,1,1,0,0,1,1,0,0,0,0,0,0,0,0,0,0,0,0,0,1,0,0,0,0,1,0,0,1,0,0,1,0,1,0,0,0,0,0,0,0,0,0,0,0,0,0,1,1,1,0,0,0,0,0,0,1,0,0,0,0,0,0,0,0,0,0,1,1,0,0,1,1,0,0,0,0,0,0,0,0,0,0,0,0,0,0,0,0,0,0,0,0,0,0
0,0,0,0,0,0,0,1,0,0,1,0,0,0,0,0,0,0,0,0,0,1,0,0,0,0,0,0,0,0,0,0,1,0,0,0,1,0,0,0,0,0,0,0,0,0,1,0,0,0,0,1,0,0,0,0,1,0,0,1,0,0,1,0,0,0,1,0,1,0,1,1,0,0,0,0,0,0,0,1,0,0,0,0,0,0,0,0,1,0,0,0,0,0,0,0,1,0,0,0,0,0,0,0,0,0,1,0,0,1,0,0,0,0,0,0,0,0,0,0,0,0,1,0,1,0,0,0,0,0,0,0,1,0,0,0,1,0,0,0,0,0,1,0,0,0,0,0,0,0,0,0,1,1,0,0,1,0,1,1,0,0,0,0,0,0,0,0,0,0,0,1,0,0,0,0,0,2,0,0,1,0,0,0,0,0,0,1,0,0,0,0,1,0,0,0,0,1,0,1,0,0,0,0,0,0,1,0,0,0,0,0,0,0,0,0,1,0,0,1,0,0,1,0,1,0,0,0,0,0,0,0,0,0,0,0,0,0,0,0,0,0,1,1,1,1,0,0,0,0,1,0,2,0,1,0,0,0,1,1,1,0,1,0,0,0,0,0,1,1,0,1,0,0,0,0,1,1,1,0,0,0,0,0,0,0,0,1,0,1,0,0,1,0,0,1,0,0,0,2,0,0,0,1,1,0,0,0,0,0,2,0,1,0,0,0,0,0,1,1,1,0,0,1,0,0,0,0,0,0,0,0,1,0,1,0,0,1,0,0,0,0,0,0,0,0,0,0,0,0
0,0,0,0,0,0,0,0,0,1,0,0,0,0,0,1,0,1,0,0,0,0,1,1,0,0,0,0,0,1,0,0,0,0,0,0,0,0,0,0,0,0,1,0,0,1,0,0,0,0,1,0,0,0,1,0,0,0,0,0,0,0,1,0,0,1,0,1,0,0,0,0,0,0,0,0,1,0,1,0,0,0,0,0,0,1,0,0,0,0,0,0,1,0,1,0,0,0,2,0,0,0,0,0,0,1,1,0,1,0,0,0,0,0,1,0,0,1,0,0,0,1,0,1,0,1,0,1,0,1,0,1,1,0,1,0,0,0,0,0,0,0,0,0,0,1,0,1,0,0,0,0,0,0,0,1,2,0,0,0,0,0,2,1,0,0,1,0,0,0,0,0,0,0,0,0,0,1,0,0,0,0,0,0,0,0,0,0,0,0,0,0,0,1,1,0,0,0,0,0,0,0,0,0,0,0,0,0,0,1,0,0,0,0,1,0,0,0,1,0,0,0,0,1,0,0,0,0,0,0,0,0,1,2,0,1,0,1,0,1,1,0,0,0,0,1,0,0,2,0,0,0,1,0,0,0,0,0,0,0,0,0,0,0,0,0,1,0,0,0,0,0,0,0,1,0,1,0,0,0,0,0,0,0,0,0,0,1,0,0,0,0,1,0,0,0,1,0,0,0,0,0,1,0,1,0,0,1,0,0,2,0,0,0,0,0,0,0,0,0,0,0,1,0,0,0,0,0,0,0,0,0,0,2,1,0,0,1,0,0,0,0,1,0,0,0,0,0,0,0
0,0,0,0,0,0,0,0,1,0,0,0,0,0,0,0,0,0,0,0,0,0,0,1,0,0,1,0,0,0,0,0,0,0,1,0,1,0,0,0,0,2,0,0,0,0,0,1,0,0,0,0,0,0,0,0,0,0,0,0,0,0,0,0,0,0,0,0,0,0,1,1,1,0,0,1,0,0,0,0,0,0,0,0,0,1,0,0,0,0,0,0,2,0,0,0,0,0,0,0,0,0,0,0,0,0,0,0,2,1,0,0,1,0,0,0,1,2,0,1,0,0,0,0,1,0,0,0,0,0,0,0,1,0,0,1,0,0,0,0,0,0,0,0,1,0,4,0,0,0,0,0,1,0,1,1,0,0,0,0,0,0,1,0,0,2,0,0,0,1,0,0,0,0,0,1,0,0,0,0,0,0,0,1,0,1,2,0,0,0,0,0,0,0,0,0,1,0,0,0,0,0,0,1,0,0,0,0,1,0,0,0,0,0,0,1,0,0,1,0,0,0,0,0,0,0,1,0,0,0,0,0,0,0,0,0,0,0,0,2,1,1,0,0,1,0,0,2,0,0,0,2,1,0,0,0,0,0,2,0,0,0,0,0,0,0,1,0,2,1,0,0,0,0,0,0,0,0,0,0,0,0,0,1,0,0,1,0,1,0,0,1,0,0,0,0,0,0,1,0,0,0,0,0,1,0,0,0,0,1,0,0,1,0,0,0,0,1,0,0,0,1,0,0,2,0,1,1,0,0,1,0,0,0,0,1,0,0,0,0,1,0,0,0,0,0,0,0,0,0
0,0,0,0,0,0,0,0,1,0,1,0,0,2,0,0,0,0,0,0,0,0,1,0,0,0,1,0,0,0,0,0,0,1,0,0,0,0,0,0,0,0,0,0,0,0,0,1,0,0,0,1,0,0,0,1,0,0,1,0,0,1,0,0,0,0,0,0,0,0,1,0,0,0,1,0,0,0,0,0,0,0,1,0,0,0,0,0,0,0,0,0,0,0,0,0,0,0,0,0,0,0,0,0,0,1,0,0,0,0,0,0,0,0,0,1,0,0,0,0,0,1,0,0,0,0,1,0,1,1,0,1,0,0,0,0,0,0,0,0,0,0,0,0,0,0,1,0,0,1,0,0,0,0,0,0,0,0,0,1,0,0,0,0,0,1,0,0,0,0,0,0,0,0,0,0,0,0,0,0,1,0,0,0,0,0,1,1,1,0,1,0,0,0,0,0,1,0,0,1,0,0,0,0,1,0,1,0,0,0,0,1,0,0,1,0,0,0,0,0,2,0,0,1,0,0,0,0,0,1,0,0,1,0,0,0,0,0,0,0,0,0,2,0,0,1,0,0,1,0,0,0,0,0,0,0,0,0,2,0,0,0,2,0,0,0,0,0,0,0,1,0,0,0,1,0,0,0,0,1,0,1,0,0,0,0,1,0,0,0,0,1,0,0,0,0,1,0,0,0,0,0,1,0,0,0,0,1,0,0,0,0,1,0,0,0,0,0,0,0,0,0,0,0,0,0,0,0,0,0,0,0,1,0,0,1,2,0,0,0,0,0,0,0,0,0,0,0,0,0
0,0,0,0,0,0,0,0,0,0,1,0,0,0,0,1,1,0,0,0,0,0,0,0,0,1,0,0,0,0,0,1,0,0,1,0,0,0,0,1,0,0,0,1,0,0,1,0,0,1,0,1,0,1,1,1,2,0,1,2,0,1,1,1,0,0,0,2,0,1,0,0,1,2,0,1,0,0,0,0,0,0,0,0,1,0,0,0,0,0,0,0,0,1,0,1,1,0,0,0,1,0,1,0,0,0,1,1,0,0,0,0,1,0,0,0,0,0,0,0,0,1,1,0,0,0,0,0,1,0,0,0,0,1,1,0,0,0,0,0,1,0,0,0,0,0,0,0,0,0,2,0,0,0,1,1,1,0,0,0,0,0,0,1,0,0,0,0,1,0,0,1,0,0,0,1,0,1,0,0,1,0,0,0,0,0,0,0,0,0,0,2,0,0,0,1,0,3,0,0,0,0,2,0,0,0,0,1,0,0,0,1,0,0,0,0,1,0,0,0,0,0,1,2,0,1,0,0,0,1,0,0,0,1,0,1,0,0,0,1,0,1,0,0,0,0,0,0,0,3,0,1,0,0,0,0,0,0,0,0,1,0,0,0,0,0,0,1,0,0,0,0,0,0,0,0,0,0,2,0,0,0,0,0,1,0,0,0,1,0,0,0,0,1,0,0,1,2,0,1,0,0,0,0,3,0,0,1,0,0,0,0,0,0,0,0,0,0,0,0,0,0,0,0,0,0,0,0,0,0,1,1,0,0,2,2,0,1,0,0,0,0,0,0,0,0,0,0,0,0
0,0,0,0,0,0,0,0,0,0,0,0,0,1,0,0,0,1,3,0,0,0,0,0,0,0,0,1,0,1,1,0,0,0,0,0,0,0,0,0,0,0,1,0,0,0,0,0,0,0,1,0,0,0,1,0,0,0,0,0,0,0,0,0,0,0,0,0,0,0,0,1,2,0,0,2,0,0,0,1,0,0,0,0,1,0,0,2,0,0,1,0,0,0,0,0,0,0,0,0,0,0,0,0,0,0,1,0,0,0,0,0,0,0,0,0,2,0,0,0,0,0,1,0,0,0,0,0,0,0,0,2,0,0,0,1,0,0,0,0,0,0,1,0,0,1,1,0,0,0,0,0,0,0,1,0,0,0,1,0,0,1,2,0,0,0,0,0,0,1,0,0,0,0,0,0,0,0,0,0,0,0,0,1,0,0,0,0,0,0,0,1,0,0,0,0,0,0,0,0,0,0,0,0,0,0,0,0,1,0,0,0,0,0,0,0,0,2,1,0,1,0,0,1,2,0,0,0,0,0,0,0,0,1,1,0,0,0,0,0,0,0,0,0,0,0,0,0,0,0,0,2,0,0,0,0,0,1,0,0,0,0,0,0,2,0,0,0,0,0,0,0,0,0,0,0,0,0,0,0,0,0,0,2,0,0,1,0,0,0,0,0,0,0,2,1,0,0,0,0,1,0,1,0,0,0,0,0,0,1,1,0,1,0,0,0,0,0,1,1,0,0,0,0,0,0,0,0,0,0,0,0,1,0,0,0,0,1,0,0,0,0,0,0,0,0,0,0,0,0
0,0,0,0,0,0,0,0,0,0,0,0,0,2,0,0,0,0,0,0,0,0,0,0,0,0,0,1,0,1,0,0,0,0,0,0,0,1,0,0,1,0,0,0,1,0,0,0,0,0,0,0,0,0,0,0,0,1,0,0,1,0,0,0,0,0,1,1,0,0,1,0,0,0,0,0,0,0,1,0,0,0,0,0,0,0,0,0,0,0,0,1,1,0,0,0,0,0,0,0,1,1,0,1,1,0,1,0,0,1,0,0,1,0,0,0,0,0,1,1,0,0,0,0,0,0,2,1,1,0,0,0,0,0,0,0,0,1,0,0,0,1,0,0,0,0,0,0,0,0,0,0,1,0,0,0,1,0,0,0,1,0,0,0,0,0,0,0,0,2,1,0,0,0,0,1,0,0,0,0,0,0,0,0,0,0,0,0,0,0,0,0,1,2,0,0,0,0,0,0,0,0,0,0,2,0,0,0,0,0,1,0,0,0,0,0,0,1,0,0,0,0,0,0,0,0,0,0,0,2,0,0,0,0,0,0,0,0,1,0,0,0,0,0,0,0,0,0,0,0,0,1,1,0,0,0,0,0,0,0,0,0,0,0,0,1,0,0,0,1,0,0,0,1,1,0,0,1,0,0,0,0,0,0,0,0,0,0,1,0,0,0,0,0,0,0,0,0,1,1,0,0,2,2,0,1,0,0,1,0,0,0,1,0,0,1,0,0,2,0,0,0,0,0,0,0,1,1,0,0,0,0,1,1,1,0,0,0,1,0,0,0,0,0,0,0,0,0,0,0
0,0,0,0,0,0,0,0,0,0,0,0,0,0,1,0,0,0,1,0,0,0,0,0,0,1,0,1,1,1,1,1,0,0,0,1,0,0,0,0,0,0,1,0,0,0,1,1,0,2,1,1,0,1,0,1,1,1,0,1,0,1,0,0,1,0,0,0,0,1,0,1,0,0,0,0,0,0,2,1,1,0,2,1,0,2,0,1,0,0,1,1,0,0,0,0,0,4,0,0,0,1,1,0,1,0,1,0,0,0,2,0,0,0,0,2,1,1,1,0,1,0,1,0,0,1,0,0,0,0,0,1,1,0,0,0,1,0,0,1,1,0,0,0,0,0,2,0,0,0,0,0,2,0,1,1,0,0,0,1,1,0,0,0,0,0,0,2,1,0,1,0,0,1,0,0,0,3,0,0,1,2,0,0,0,2,1,1,0,0,0,0,1,0,1,0,0,0,0,0,0,0,0,0,0,0,1,0,0,1,0,0,0,0,0,1,0,0,0,0,1,1,0,0,0,0,2,0,1,0,0,0,0,0,1,0,0,2,0,0,1,1,1,0,0,0,2,0,0,0,0,1,0,1,1,0,0,1,2,1,0,0,1,0,1,0,1,1,0,1,1,0,0,0,1,0,0,0,0,0,0,1,0,1,1,0,1,0,1,0,1,0,0,0,0,0,0,0,1,0,0,0,0,1,0,1,0,0,0,0,0,1,0,0,1,0,1,0,1,0,0,0,0,0,0,1,0,0,0,0,0,1,0,0,1,1,3,1,2,0,0,0,0,0,0,0,0,0,0,0
0,0,0,0,0,0,0,0,0,0,0,0,1,0,0,1,0,0,0,0,1,1,0,0,1,0,0,0,0,2,0,0,0,0,1,0,0,0,0,0,0,0,0,0,0,0,0,0,0,0,0,1,0,2,0,0,0,0,0,1,0,0,0,0,1,1,0,0,0,0,1,0,0,0,1,1,2,0,1,0,1,1,1,0,0,0,0,0,0,0,0,0,1,0,0,0,0,0,0,3,0,1,0,1,0,1,0,0,0,1,1,0,0,0,0,1,1,0,1,0,1,0,0,1,1,1,0,1,0,0,0,1,0,0,0,0,0,0,0,0,0,1,0,0,0,0,1,0,0,0,0,0,0,1,2,0,0,0,0,0,0,1,0,0,1,0,1,0,0,0,0,0,2,0,0,0,0,0,0,0,1,1,0,1,0,0,1,1,0,0,0,0,0,0,0,0,0,0,0,1,0,0,0,0,0,0,0,0,0,1,0,0,0,0,1,1,0,0,0,1,0,0,1,0,2,0,0,0,0,0,0,0,0,0,0,1,0,0,1,0,0,0,0,1,0,1,0,1,2,0,0,1,0,1,0,0,0,2,0,1,0,1,0,0,0,0,1,0,0,1,0,1,1,1,1,0,0,0,1,1,1,0,0,0,0,0,0,0,0,1,0,0,0,1,0,0,1,1,2,0,0,0,1,0,1,1,0,0,0,1,0,0,0,1,0,0,0,0,0,1,0,0,0,0,0,0,0,0,0,0,1,0,1,0,1,0,0,0,0,0,1,0,0,0,0,0,0,0,0,0
0,0,0,0,0,0,0,0,0,0,0,0,0,0,0,1,1,1,0,2,0,0,0,0,0,0,0,0,1,0,1,1,0,0,0,1,1,0,1,0,1,2,0,0,0,1,1,0,0,0,0,0,1,1,0,0,1,0,1,1,0,2,0,2,0,0,1,0,0,0,0,0,0,1,0,1,0,1,0,0,1,0,0,0,0,0,0,2,0,0,1,0,0,1,0,0,0,0,1,1,1,1,3,1,0,0,0,1,0,0,1,1,1,0,1,1,1,1,2,1,0,0,0,1,0,0,0,1,3,4,1,1,0,0,0,0,0,1,0,1,2,2,0,1,0,0,2,1,2,1,1,0,0,0,0,1,1,0,0,0,0,1,0,0,1,0,1,1,2,0,0,0,1,0,1,1,0,0,0,0,1,1,1,0,0,1,2,0,1,0,0,0,0,0,0,0,0,0,1,1,0,1,0,0,1,1,0,1,0,0,0,0,0,0,1,0,0,0,1,0,0,1,1,1,0,0,0,0,1,0,0,0,0,0,0,0,0,1,0,0,2,0,0,0,2,0,2,0,0,0,0,1,0,2,2,0,0,1,1,0,1,0,0,0,0,1,0,1,0,0,2,0,0,2,2,0,0,3,0,0,0,1,1,0,0,1,5,0,1,2,0,0,0,0,0,0,0,0,0,0,0,0,0,0,0,0,0,0,0,0,2,0,0,0,1,0,0,1,0,0,0,1,1,1,0,1,1,0,0,0,0,0,0,0,0,0,0,1,0,1,0,0,0,0,0,0,0,0,0,0
0,0,0,0,0,0,0,0,0,0,0,0,2,1,0,1,0,1,0,0,0,0,1,0,1,0,2,1,4,1,0,1,2,1,1,0,2,0,1,1,0,0,0,1,2,0,2,1,0,0,1,1,3,1,1,0,1,1,2,2,1,2,0,1,1,0,1,3,3,1,1,1,0,1,2,2,1,0,1,2,1,1,1,0,0,0,1,0,2,0,0,1,1,1,2,2,0,1,1,0,1,0,1,2,2,2,0,2,0,1,0,0,0,0,1,0,0,0,0,1,2,2,2,0,0,1,2,1,0,0,1,0,0,0,2,0,1,1,0,1,0,2,1,0,1,1,1,1,1,2,0,0,1,3,3,1,2,2,1,1,1,1,0,1,0,1,0,0,1,0,1,1,0,1,0,1,1,0,0,0,0,1,3,1,1,2,0,0,0,1,1,0,0,2,3,0,0,1,1,0,1,2,1,0,1,1,1,1,1,0,0,2,2,1,1,1,1,2,1,0,1,1,0,0,0,0,1,1,2,0,0,0,1,1,0,0,1,0,4,0,0,1,1,1,1,0,0,1,1,3,1,2,2,1,0,1,0,0,1,1,0,0,0,0,2,0,2,2,0,2,0,1,0,0,0,2,1,0,2,0,1,2,4,1,1,0,1,1,3,0,2,1,0,0,0,0,1,4,2,2,0,1,2,0,3,0,2,2,0,0,1,1,0,0,3,1,0,0,1,3,2,1,1,0,0,2,0,0,0,0,0,1,0,0,0,0,0,0,0,0,0,0,0,0,0,0,0,0,0,0
0,0,0,0,0,0,0,0,0,1,0,0,1,1,1,0,1,0,0,0,0,0,0,1,0,0,2,0,0,0,1,2,1,0,0,0,0,1,2,0,0,1,1,2,2,1,0,1,1,0,0,2,0,1,0,1,0,2,0,1,0,0,0,1,3,2,0,1,2,2,1,0,0,2,0,0,2,3,0,1,0,2,0,1,1,1,1,2,1,1,2,0,0,1,1,0,0,1,0,1,1,2,0,2,4,0,3,1,1,1,1,0,2,0,0,1,1,2,0,0,0,0,0,0,0,1,0,1,1,0,0,0,0,0,0,0,0,0,0,1,0,0,0,1,0,1,0,2,0,1,2,0,0,1,0,1,0,0,1,1,0,1,0,1,0,0,1,0,1,0,1,0,1,1,2,0,1,0,0,1,1,1,0,0,2,0,0,0,0,0,0,1,1,0,2,0,1,0,1,1,1,1,3,0,2,0,1,0,0,1,0,0,3,1,2,0,1,2,0,0,0,2,1,0,1,0,1,1,1,0,0,1,0,0,0,0,0,2,1,1,2,0,1,0,1,1,0,1,0,0,0,2,0,0,0,1,0,0,2,1,0,1,0,0,1,0,0,1,0,1,0,2,0,3,1,0,1,0,0,1,0,2,2,0,0,1,0,1,1,4,0,0,0,1,1,0,1,1,1,0,2,1,1,1,0,0,0,1,1,0,0,0,1,0,1,0,0,0,3,2,0,0,1,0,1,1,0,1,0,0,1,1,1,0,1,0,1,0,0,0,0,0,0,0,0,0,0,0,0,0
0,0,0,0,0,0,0,0,0,0,0,0,0,1,0,1,1,0,0,0,1,1,0,1,3,0,3,0,2,1,4,3,3,0,2,0,4,1,0,2,2,1,2,1,0,0,3,1,1,2,2,2,2,1,3,1,1,0,0,0,1,2,1,0,0,0,2,2,3,4,0,0,1,4,2,3,2,2,2,1,2,1,1,1,1,1,1,0,2,1,2,1,0,1,0,2,2,2,3,3,1,2,0,1,0,1,1,1,1,1,2,1,1,0,4,1,1,1,1,1,1,1,0,1,4,1,1,0,0,0,1,2,1,0,1,1,2,1,1,2,1,1,0,1,0,2,2,2,1,0,1,2,0,0,0,0,2,2,0,2,1,1,0,0,2,2,2,1,0,1,1,1,0,2,5,2,1,1,0,2,4,1,3,1,1,2,2,1,0,0,2,1,2,0,1,1,2,1,1,1,0,2,4,2,0,1,0,2,2,0,1,2,0,3,2,0,1,1,0,0,2,0,0,0,2,1,1,1,1,3,3,1,0,1,0,0,3,1,0,1,0,0,3,1,0,1,0,1,0,1,1,1,0,0,1,0,2,1,1,1,3,0,3,0,1,2,1,1,1,0,3,2,0,0,0,1,0,2,1,1,1,2,1,2,0,2,2,2,0,0,1,1,0,0,0,2,2,0,0,0,1,2,2,2,1,2,2,1,1,0,0,1,2,0,2,0,0,0,1,0,1,2,1,2,1,0,1,2,1,1,0,0,0,1,1,0,0,0,1,0,0,0,0,0,0,0,0,0,0,0
0,0,0,0,0,0,0,0,0,1,0,0,0,0,0,0,0,1,1,0,0,1,0,0,0,1,0,4,4,2,2,1,2,3,2,1,3,3,0,2,0,3,5,5,0,0,2,2,2,3,2,1,0,2,2,1,0,1,2,4,2,4,0,1,3,2,0,2,4,1,2,2,2,0,2,3,1,4,1,0,4,1,2,1,2,4,0,1,1,0,2,1,2,0,3,3,2,3,2,0,1,5,1,4,0,0,1,1,2,2,2,2,3,1,2,1,2,5,0,3,1,3,2,2,2,4,1,1,1,2,4,1,3,1,3,2,0,1,3,2,3,2,5,2,1,2,1,2,5,0,2,2,3,2,1,2,1,1,2,2,1,0,0,1,2,2,2,0,2,2,1,3,2,3,2,0,1,2,1,0,2,6,5,4,1,2,5,2,4,0,4,0,1,3,5,1,1,3,0,4,1,2,2,2,1,0,3,4,0,2,2,2,4,1,3,4,1,4,1,3,0,1,2,2,2,2,0,3,2,4,3,0,2,2,2,2,1,1,0,5,0,2,3,2,0,2,1,2,3,1,2,2,2,1,2,0,2,1,0,2,2,2,1,3,0,2,1,0,1,2,4,3,2,1,2,1,2,2,2,3,3,1,1,4,3,3,9,2,1,3,3,3,2,1,0,5,2,1,0,4,3,2,4,2,0,1,2,2,3,1,0,1,2,4,2,5,2,1,4,4,0,0,2,0,1,1,3,1,1,1,0,0,1,0,0,2,1,0,1,0,0,0,0,0,0,0,0,0,0,0
0,0,0,0,0,0,0,0,0,1,0,0,0,1,0,0,0,3,0,1,0,0,0,1,0,1,1,0,0,0,1,3,3,1,0,0,2,1,0,3,2,2,3,0,0,3,2,1,0,1,0,0,0,1,0,1,1,2,3,0,1,0,1,2,3,1,3,1,1,1,1,2,2,0,0,0,1,1,1,2,1,0,2,1,0,2,1,1,1,1,1,0,0,2,4,0,3,1,1,2,1,0,2,0,0,3,5,1,1,1,1,2,2,1,3,2,1,0,1,1,4,1,2,2,1,2,3,0,1,1,2,1,0,1,2,1,1,0,3,1,0,2,1,2,1,1,1,3,1,4,0,1,1,0,4,0,2,3,1,3,1,1,3,0,0,1,1,1,3,1,1,0,4,1,4,1,2,1,0,1,2,1,4,0,0,2,0,1,0,0,2,4,2,0,0,0,2,1,1,2,0,0,0,2,2,0,2,1,0,3,3,2,2,0,2,2,0,0,0,2,2,1,5,2,1,1,1,4,2,2,4,1,0,3,0,1,1,0,0,3,0,2,0,1,2,1,3,4,2,4,1,4,3,0,1,2,5,1,1,2,1,2,3,1,2,4,3,1,1,0,6,0,2,1,4,1,2,0,1,0,1,2,2,2,1,3,1,1,6,2,2,1,0,2,0,3,0,1,3,2,0,0,1,1,2,1,2,2,1,1,1,3,1,2,0,1,4,2,2,2,1,1,3,0,3,0,0,3,0,1,0,1,0,1,0,0,0,0,0,0,2,0,0,0,0,0,0,0,0,0
0,0,0,0,0,0,0,0,0,0,1,0,0,0,1,1,1,0,1,1,0,1,0,1,0,1,0,3,4,0,0,0,1,5,1,4,2,0,2,6,1,3,3,6,0,4,3,3,5,1,2,4,4,5,2,0,2,4,4,3,3,2,3,2,3,2,2,4,3,3,4,2,3,5,6,5,3,0,3,1,0,4,3,0,5,2,3,6,3,3,1,1,2,4,5,3,6,3,1,4,2,2,4,1,1,3,3,3,3,2,3,1,1,3,2,2,0,3,0,1,2,0,3,5,0,3,5,1,2,0,2,1,3,1,1,2,2,2,0,2,3,5,3,5,2,0,1,3,5,2,3,1,3,4,2,2,2,3,3,3,3,0,6,2,0,3,3,3,3,5,2,1,1,5,3,1,4,1,2,3,3,1,1,2,4,3,3,2,3,1,1,4,1,0,1,3,3,6,5,2,1,2,1,2,3,0,4,5,2,1,2,2,4,1,5,1,1,1,5,5,4,1,2,2,1,1,1,3,1,4,2,1,3,2,4,3,2,6,4,0,6,4,0,1,4,3,2,3,3,4,1,1,2,3,0,3,2,2,6,2,0,0,0,2,1,2,2,4,5,1,1,4,2,2,3,1,1,1,1,0,1,5,6,1,3,2,2,0,2,3,2,2,1,2,3,1,0,6,1,4,0,1,2,3,3,1,1,4,1,3,1,4,4,4,4,2,2,4,2,2,1,2,1,1,2,0,1,0,1,1,0,0,0,1,1,0,0,0,0,0,0,0,0,0,0,0,0,0,0,0
0,0,0,0,0,0,0,0,0,0,0,0,0,0,0,1,0,1,1,0,0,0,1,1,2,0,1,2,2,3,4,2,4,5,3,3,1,0,2,2,2,5,4,2,4,4,2,1,5,1,4,4,4,3,7,7,4,3,1,2,4,2,4,2,6,1,2,4,3,1,4,4,3,4,4,0,5,2,5,6,3,4,1,4,2,4,3,3,2,1,3,3,4,3,5,6,2,2,2,0,2,3,5,6,4,1,4,4,7,0,7,4,2,1,3,1,2,3,3,6,2,3,3,1,1,2,3,1,3,4,5,3,6,2,7,1,4,1,4,3,5,1,1,4,2,0,2,2,5,5,0,2,3,4,6,2,2,1,1,6,4,7,3,4,2,7,1,4,4,2,4,3,2,2,6,4,2,1,1,2,0,1,5,3,5,3,2,3,1,4,2,5,1,2,4,1,3,3,6,3,0,6,4,4,2,0,1,2,4,3,3,4,3,0,3,3,5,0,1,1,3,3,3,3,1,3,3,2,2,4,4,1,6,4,3,4,3,3,3,6,6,2,3,5,2,2,3,3,3,3,3,2,2,4,5,0,3,2,2,3,2,4,1,5,4,3,6,3,5,4,1,4,4,1,3,3,3,8,5,2,5,5,2,1,5,3,5,1,2,3,3,6,4,3,2,1,2,0,3,6,3,1,3,1,3,4,5,3,5,2,7,3,6,1,0,5,6,6,3,0,2,2,2,1,2,2,1,1,2,1,2,0,1,0,2,1,0,0,0,0,0,0,0,1,0,0,0,0,0,0
0,0,0,0,0,0,0,0,1,0,1,0,0,0,0,0,0,0,1,0,0,0,0,0,0,0,0,1,0,0,2,1,1,2,0,2,5,3,5,3,2,3,2,3,2,3,1,2,3,3,3,6,1,1,1,1,7,0,3,6,2,2,2,2,1,1,2,1,4,1,1,2,1,1,2,3,3,2,4,2,2,2,1,2,2,2,3,2,1,3,1,2,3,6,4,1,2,1,0,4,0,1,8,2,3,2,0,3,3,2,5,1,1,1,4,9,1,1,4,0,4,4,1,3,2,2,1,2,3,5,1,2,4,0,1,3,3,3,1,3,6,3,3,2,0,5,3,0,3,1,3,0,2,3,1,0,1,2,2,2,3,1,2,3,3,4,2,1,2,5,3,3,3,3,3,3,3,6,1,2,2,2,1,3,3,3,1,3,1,4,2,4,3,1,4,2,1,2,1,1,3,2,1,3,1,1,3,7,0,2,2,1,1,4,0,2,2,3,0,2,2,2,1,1,5,5,1,0,1,1,6,5,2,4,0,2,0,0,4,3,0,2,3,6,6,2,1,3,2,4,7,3,3,3,2,2,1,1,0,3,3,0,2,3,2,2,1,2,2,4,4,2,4,3,2,4,1,5,2,3,4,2,2,1,4,3,3,0,1,3,4,4,6,3,1,2,1,2,1,1,2,3,3,2,1,1,1,6,1,5,0,4,2,3,1,4,4,2,1,0,0,1,1,2,0,0,1,2,1,0,0,0,0,0,0,0,1,0,0,0,0,0,0,0,0,0,0,0,0,0
0,0,0,0,0,0,0,0,1,1,0,1,1,0,0,2,0,1,1,1,1,0,1,0,0,2,2,1,3,1,3,3,0,7,3,7,4,5,2,9,6,3,4,5,3,3,2,5,6,5,6,6,4,4,7,6,4,1,2,8,3,1,4,7,5,3,5,3,2,4,6,5,2,4,1,3,2,6,6,4,2,8,3,6,3,1,3,5,7,3,6,1,1,5,2,3,10,8,4,4,8,3,4,1,3,5,3,4,2,3,5,3,3,3,3,8,4,5,1,5,5,3,7,3,4,6,7,4,3,5,2,2,4,4,2,7,2,4,1,2,3,5,7,3,3,2,4,3,4,3,1,2,6,5,1,4,4,2,3,2,4,7,7,3,4,5,4,3,2,5,3,5,3,5,5,0,7,3,7,4,3,1,6,5,5,2,0,0,4,5,4,2,1,5,2,5,3,4,2,6,5,3,4,5,2,1,10,5,1,6,5,3,3,0,1,4,5,5,1,4,2,5,6,1,5,4,2,2,4,4,3,6,1,4,2,1,1,5,1,3,5,6,3,2,3,4,4,3,5,6,5,4,7,3,2,0,4,6,2,4,6,4,2,3,9,4,7,3,5,4,4,3,8,3,6,4,2,4,4,3,9,4,9,2,3,4,2,8,5,0,6,1,2,7,4,4,4,6,3,2,4,3,7,7,2,3,5,1,4,3,5,1,7,0,5,6,2,2,5,4,0,2,4,1,2,2,2,0,0,0,0,0,0,0,1,1,0,0,1,0,0,0,0,0,0,0,0,0,0,0
0,0,0,0,0,0,0,0,0,0,1,1,0,1,0,0,2,1,0,1,1,0,2,0,0,2,1,1,2,0,3,1,4,3,4,2,2,5,0,2,1,5,4,5,2,5,3,2,4,3,4,2,3,3,2,7,4,5,5,3,4,2,5,4,8,3,7,4,4,7,3,2,3,0,6,4,6,7,3,4,5,3,4,5,3,4,4,2,2,6,4,7,1,3,1,6,3,4,6,3,5,2,5,5,1,4,4,1,4,4,1,3,2,2,2,3,2,3,4,6,3,3,5,3,1,2,2,7,4,6,2,3,4,2,3,7,4,5,2,8,5,1,4,1,6,2,1,4,7,6,2,2,3,6,6,3,9,1,4,8,6,7,5,2,7,6,4,5,4,6,4,2,7,4,5,6,2,2,2,5,4,5,4,6,3,3,3,8,3,6,3,1,3,5,2,2,5,5,3,7,8,3,2,2,0,4,2,3,3,3,2,5,5,4,2,2,2,5,8,6,7,4,2,4,9,5,8,2,2,4,1,5,6,3,2,5,2,6,4,3,4,2,3,7,2,6,7,5,3,8,5,2,3,4,2,4,3,5,5,3,6,4,7,3,3,2,5,2,5,2,8,4,3,7,4,3,8,4,5,3,5,6,6,5,0,3,2,5,3,5,3,4,5,2,5,5,4,2,3,5,2,3,4,5,3,3,3,4,5,3,6,6,6,4,4,6,3,8,3,4,2,2,4,2,4,0,0,1,2,1,0,0,0,1,2,0,3,0,0,0,0,1,0,0,0,0,0,0,0,0
0,0,0,0,0,0,0,1,0,0,0,0,0,0,1,0,0,0,0,0,2,1,1,0,3,0,0,0,1,5,2,4,2,3,4,1,4,3,2,2,3,3,1,3,6,5,0,3,1,2,1,3,4,2,2,3,2,4,5,4,4,1,4,1,3,2,4,6,3,3,3,1,2,6,0,2,3,4,3,5,2,2,2,3,4,5,5,2,2,2,1,1,2,5,2,2,2,2,4,5,4,4,4,2,3,4,2,2,2,3,3,5,4,2,3,5,3,5,1,3,0,4,2,1,3,6,2,5,4,2,0,3,3,6,5,0,7,6,5,3,4,2,2,4,3,0,3,1,3,5,5,5,5,4,4,7,5,3,5,6,4,2,7,5,4,1,6,3,5,3,1,3,5,3,2,3,3,2,1,4,5,6,4,2,4,3,2,2,2,6,4,6,5,1,6,3,5,0,2,2,4,3,2,7,1,1,6,1,3,3,2,1,3,3,1,4,4,0,0,0,1,2,2,0,2,4,2,5,4,2,4,3,6,4,4,2,3,2,4,0,2,4,1,4,3,2,2,3,2,4,3,5,1,3,3,1,5,2,4,1,3,5,2,1,5,2,2,4,3,5,4,5,3,5,3,5,8,2,4,4,3,5,0,4,4,2,0,1,4,0,0,1,2,5,1,4,6,4,4,2,0,3,3,2,7,5,0,4,0,2,3,4,1,3,2,4,3,4,0,1,2,2,2,2,1,3,2,0,1,1,0,0,0,1,0,1,0,0,0,0,0,0,0,0,0,0,0,0,0,0
0,0,0,0,0,0,0,0,0,1,0,0,0,2,2,2,1,1,1,1,0,3,0,0,1,1,1,1,1,2,3,6,2,5,6,2,6,7,6,13,6,7,1,7,5,2,4,6,7,5,6,5,9,7,8,9,10,3,5,3,4,6,5,7,4,5,4,4,4,10,5,8,2,4,3,7,8,9,7,11,7,4,11,5,3,5,4,4,1,1,8,8,4,5,4,4,3,6,3,3,4,3,10,4,8,7,6,8,10,6,7,7,5,5,7,3,6,5,5,5,7,3,2,2,5,5,7,4,7,4,6,4,5,4,10,6,5,3,6,5,3,4,5,2,3,8,1,5,1,7,8,8,3,4,4,4,9,7,7,12,2,4,4,9,6,2,12,5,7,3,4,8,6,6,6,8,7,6,3,2,1,6,4,3,6,8,8,6,8,5,6,4,4,6,3,4,4,2,6,1,5,7,4,1,5,4,4,9,0,5,8,4,7,4,5,6,4,6,1,8,4,3,8,4,3,5,6,6,4,0,8,1,3,5,4,6,7,5,10,6,7,7,2,3,5,4,5,5,6,3,6,6,2,3,10,9,7,2,3,6,7,4,4,7,4,1,6,6,5,2,8,5,4,9,4,8,7,7,8,6,8,5,10,6,6,7,7,4,4,6,5,5,6,6,0,4,6,1,4,5,3,6,5,3,4,3,0,6,5,1,6,3,2,5,2,4,3,5,6,3,3,4,2,1,0,0,3,1,1,0,2,1,1,0,0,1,0,0,0,0,0,0,0,0,0,0,0,0,0,0
0,0,0,0,0,0,0,0,0,0,0,1,0,0,0,0,0,0,1,1,0,0,0,0,1,3,1,1,0,0,1,2,1,6,5,4,5,5,6,2,3,5,2,6,3,6,4,5,3,2,5,1,4,2,4,4,7,3,1,3,3,2,5,7,5,5,3,6,2,2,2,2,6,4,9,5,4,1,2,3,8,6,2,3,1,6,4,3,3,7,4,1,5,4,1,3,5,6,5,6,5,10,5,4,8,0,8,4,3,4,4,4,4,4,4,4,2,5,5,3,3,5,3,1,4,2,6,3,4,6,6,3,4,5,4,3,4,2,7,2,6,6,5,6,3,6,5,2,6,3,5,6,3,3,6,4,6,3,1,4,1,5,3,5,5,4,3,6,8,5,9,3,2,4,8,7,6,5,2,5,6,4,3,9,4,2,5,3,5,6,6,4,5,2,4,7,0,5,7,3,2,6,4,9,8,2,3,3,0,7,5,4,4,0,2,3,4,8,4,6,5,2,3,5,9,3,5,5,3,4,8,3,2,8,2,8,3,4,3,4,1,3,3,5,2,4,7,8,6,5,2,3,4,7,3,8,5,3,5,8,8,4,2,2,8,4,7,3,11,7,4,4,7,5,5,4,10,3,6,2,5,5,3,3,2,4,3,5,6,12,5,5,7,4,3,3,7,7,4,6,7,4,9,6,4,5,3,3,3,7,3,7,3,5,4,3,2,4,3,5,2,3,0,2,0,1,0,0,1,2,3,1,0,1,3,0,1,2,0,1,0,0,0,0,0,0,0,0,0,0
0,0,0,0,0,0,0,0,0,0,0,1,0,0,1,0,0,0,0,0,0,0,1,0,1,0,1,1,0,0,3,2,1,5,3,2,3,3,2,1,2,0,3,5,4,7,2,6,4,3,2,7,4,4,4,0,3,2,5,3,1,6,3,3,4,3,4,3,5,3,5,7,3,2,5,2,6,1,5,2,4,2,5,2,3,3,4,5,4,4,1,0,3,1,3,2,5,3,2,4,4,4,0,5,3,4,3,5,2,4,2,3,3,3,2,3,2,4,2,1,5,2,3,3,5,3,3,6,1,2,1,2,2,3,1,2,3,3,7,1,2,2,4,4,2,3,2,3,4,2,1,3,2,3,2,0,3,4,7,2,3,2,3,3,4,2,1,1,5,4,0,2,3,6,3,1,5,2,4,1,3,1,4,2,2,4,5,6,3,3,5,3,4,1,4,3,2,2,1,3,5,3,2,1,3,2,3,1,9,3,7,2,3,1,3,3,5,1,3,2,4,2,3,1,7,6,2,4,3,1,1,2,3,2,1,3,2,4,7,3,1,3,1,2,4,1,3,1,8,4,6,3,3,1,0,4,4,3,2,1,4,2,0,4,3,2,2,3,4,4,3,4,1,3,3,5,2,2,3,3,5,3,7,4,3,4,2,2,4,1,3,3,2,4,0,1,4,2,4,5,1,3,4,4,2,1,0,4,4,3,4,2,4,4,3,2,1,4,2,7,1,2,1,0,1,1,0,1,0,1,0,1,0,1,0,0,0,1,1,0,0,0,0,0,0,0,0,0,0,0
0,0,0,0,0,0,0,0,0,0,0,0,1,0,1,0,1,0,3,0,4,1,0,3,1,1,2,3,2,1,4,9,6,4,6,5,5,5,8,5,7,4,6,7,4,9,11,11,5,7,9,9,6,7,8,6,8,5,8,4,5,4,5,6,10,5,6,8,7,2,4,4,11,5,3,6,6,3,8,9,13,8,1,3,3,7,2,8,4,8,7,5,6,4,4,9,8,4,4,10,10,5,5,5,3,6,2,7,5,9,2,6,2,3,7,6,3,0,3,8,3,3,6,5,7,2,9,5,7,7,8,6,6,6,9,4,9,6,8,5,6,2,9,5,4,5,2,4,5,6,2,6,4,6,6,6,6,4,4,7,5,5,3,6,5,6,7,8,7,7,4,3,6,7,7,7,7,6,8,3,5,4,4,2,7,5,3,4,6,5,5,13,4,4,5,4,4,2,3,2,6,5,7,8,4,3,3,2,4,6,5,5,5,5,11,9,5,5,2,8,7,4,7,4,2,3,4,4,5,2,5,5,4,2,5,4,5,5,7,7,3,4,1,6,3,5,3,7,1,7,5,5,3,2,9,7,3,5,4,3,3,5,2,2,3,3,3,5,6,6,6,2,5,5,2,5,5,3,4,3,1,2,5,5,7,3,3,4,5,6,4,9,5,3,3,1,4,4,4,5,6,5,2,3,8,5,6,4,4,5,4,8,5,7,4,2,5,3,3,1,2,4,2,1,0,1,1,0,1,2,1,0,1,1,0,2,3,0,0,1,0,0,0,0,0,0,0,0,0,0
0,0,0,0,0,0,0,1,0,0,0,1,0,0,1,1,0,0,0,1,2,0,0,0,0,3,0,0,2,1,1,2,5,2,4,3,4,2,1,3,6,3,5,3,6,3,6,5,4,10,7,3,3,3,5,10,6,9,5,6,8,4,3,6,3,9,8,4,5,5,8,5,4,7,8,2,2,2,2,2,5,5,4,1,3,4,4,6,2,1,4,3,2,8,4,4,3,4,8,5,1,5,4,3,4,1,2,1,3,6,5,4,7,2,5,3,3,4,3,1,7,5,5,1,4,4,2,5,5,5,5,7,6,5,3,4,4,1,4,3,4,8,3,3,2,3,7,3,6,3,6,4,7,5,3,5,4,6,4,0,4,6,4,6,3,2,6,6,4,4,7,5,3,3,3,2,6,1,6,1,5,3,7,3,5,7,7,6,6,7,3,5,2,3,4,3,8,3,2,4,4,4,4,3,2,1,4,2,4,2,5,4,4,2,7,1,6,6,6,2,2,7,5,2,3,9,5,7,0,8,4,4,4,3,4,4,5,4,6,3,3,3,8,0,2,2,4,5,4,6,1,4,1,7,2,6,1,0,5,4,4,6,2,3,9,4,3,6,0,2,3,5,1,7,5,5,10,5,5,3,6,2,4,8,9,8,4,4,4,5,4,7,6,5,5,2,1,4,4,2,3,7,9,4,7,2,0,0,6,3,5,4,2,9,2,0,3,4,3,6,1,1,1,1,2,0,1,0,1,0,0,1,0,2,0,2,2,1,1,0,0,0,0,0,0,0,0,0,0,0
0,0,0,0,0,0,0,0,0,0,0,0,0,0,0,1,1,1,1,1,1,0,0,0,2,0,0,3,1,0,1,1,1,1,2,2,1,1,4,3,2,2,3,5,4,1,4,3,1,1,3,3,3,4,4,4,4,1,4,4,3,3,2,9,3,5,2,4,4,2,1,1,3,5,2,4,6,3,4,5,3,3,2,5,1,3,2,0,1,2,2,2,4,2,3,4,2,4,0,2,5,3,2,0,4,2,4,2,3,4,0,5,7,3,3,2,2,1,3,3,1,4,6,5,4,0,2,3,4,1,5,5,4,1,5,2,6,3,2,1,1,5,2,7,2,2,1,3,1,3,2,0,1,1,5,3,5,6,5,3,3,1,4,2,4,3,1,1,3,6,4,1,2,1,4,2,4,5,4,6,1,4,1,6,2,4,0,6,1,3,2,1,2,3,4,3,2,5,1,1,3,1,2,7,6,6,1,1,2,1,3,2,4,3,3,3,6,3,5,6,5,3,3,4,5,3,2,1,1,3,4,0,1,3,3,3,3,2,1,2,4,1,3,7,2,3,3,2,4,3,5,0,4,1,0,2,2,2,6,3,3,2,2,3,2,3,4,1,5,2,8,5,1,4,1,7,3,3,5,1,4,5,5,3,4,2,3,5,4,2,1,5,4,1,3,6,5,3,1,3,1,6,3,2,4,4,2,1,3,2,0,5,1,1,4,2,3,3,0,2,2,1,1,1,1,2,0,0,1,0,2,2,0,0,0,0,2,1,0,0,0,0,0,0,0,0,0,0,0,0
0,0,0,0,0,0,0,0,0,0,1,0,1,0,0,1,2,1,0,1,1,1,1,0,1,0,4,1,1,0,4,3,5,3,9,5,2,5,3,3,4,6,5,5,6,2,8,7,6,8,2,12,3,5,0,5,3,5,1,3,5,12,2,6,9,7,7,5,7,4,7,4,5,2,4,6,6,4,5,9,9,6,5,4,5,4,5,7,8,4,7,5,7,5,6,6,6,5,4,4,5,7,6,5,3,7,6,6,3,6,8,6,6,3,7,4,1,4,10,6,6,3,6,8,6,6,3,5,7,6,7,5,4,1,2,7,9,2,4,4,4,3,4,9,4,4,5,3,3,5,7,7,4,5,5,2,3,5,5,6,5,10,2,4,9,2,3,2,5,4,6,6,9,5,8,2,3,5,8,7,2,11,4,5,3,4,4,5,2,6,2,7,7,3,5,5,4,8,6,8,2,1,7,3,4,6,6,1,4,5,2,4,4,3,4,7,10,5,5,3,5,6,5,4,7,7,4,2,4,2,6,8,3,11,5,2,5,10,4,6,2,3,9,4,4,4,4,4,9,5,5,3,3,2,6,4,5,5,5,5,5,6,3,1,3,4,4,4,2,6,1,4,5,7,4,10,3,7,12,5,8,5,6,5,5,7,2,6,7,3,10,5,8,4,6,2,5,2,6,2,4,1,7,4,3,6,7,5,4,5,5,2,4,8,7,2,4,5,4,1,7,2,3,4,1,1,0,2,1,0,1,0,2,2,1,1,1,0,0,0,0,0,0,0,0,0,0,0,0,0
0,0,0,0,0,0,0,0,0,0,0,1,0,1,0,0,2,0,0,1,1,1,1,0,0,0,1,1,3,0,0,2,2,1,3,7,2,3,4,6,4,1,3,5,6,5,5,7,3,5,5,2,1,7,2,5,4,4,4,4,5,6,3,4,3,5,5,0,6,5,6,5,3,5,4,3,8,2,2,8,3,5,2,4,8,8,2,6,4,2,9,4,7,2,9,3,2,4,4,4,3,5,4,5,4,7,4,6,2,5,3,1,4,3,4,4,5,4,5,4,6,3,1,5,2,5,4,2,4,9,5,9,3,6,8,1,5,2,1,5,6,3,3,6,4,1,3,6,5,9,4,6,7,4,4,2,4,1,5,5,4,4,5,3,8,3,5,3,9,3,9,4,3,3,6,5,3,5,7,4,4,6,9,6,5,6,2,2,8,5,6,3,4,2,2,2,2,6,8,3,0,1,3,5,4,4,5,1,3,5,6,7,3,6,7,4,7,5,5,11,7,2,7,4,5,2,1,4,3,8,5,8,1,1,7,2,2,4,4,5,4,2,1,8,6,11,5,2,6,2,2,5,4,7,8,4,6,3,9,9,4,8,5,7,6,2,2,3,7,4,3,5,4,5,4,10,6,7,8,7,1,6,0,9,4,6,6,5,3,7,7,4,1,5,3,3,4,4,6,1,2,5,3,4,9,4,7,5,7,5,5,5,4,4,1,5,4,2,3,3,5,2,1,0,1,3,1,2,0,0,1,1,1,0,0,2,0,3,0,0,0,0,0,0,0,0,0,0,0,0
0,0,0,0,0,0,0,0,0,0,0,0,0,0,1,0,0,0,0,0,0,2,1,1,0,0,1,0,0,0,2,2,4,2,5,5,4,3,1,5,5,3,4,5,2,4,7,4,3,4,9,3,3,4,5,3,6,7,2,3,0,3,2,1,3,6,5,5,2,3,3,4,4,4,3,4,2,4,7,2,3,2,3,4,4,6,3,2,6,0,4,5,4,2,5,6,2,4,6,1,5,3,4,4,5,2,3,5,1,1,1,2,1,5,9,1,0,6,1,7,1,4,3,6,2,2,2,1,3,4,1,3,6,3,2,6,0,2,3,3,5,0,1,1,3,2,0,2,2,3,4,5,1,2,3,5,4,5,3,7,1,4,1,4,6,1,5,5,2,6,2,5,5,5,1,4,2,5,1,4,2,4,3,4,4,4,4,1,2,4,2,2,4,4,4,5,0,2,2,8,3,6,3,2,3,2,1,3,1,6,1,1,2,1,4,2,4,3,4,1,1,3,5,4,5,5,4,1,5,1,1,7,0,4,1,1,2,1,2,3,5,3,5,4,2,2,4,7,5,6,2,4,6,1,3,2,4,0,2,4,4,2,2,5,6,3,4,3,2,6,2,6,3,3,2,1,5,3,3,3,3,2,4,3,2,1,3,1,3,3,4,1,5,3,0,4,2,3,6,4,3,2,8,2,1,1,0,7,2,1,4,2,3,3,2,3,8,3,4,3,5,0,0,1,0,2,3,0,1,0,1,2,1,2,0,1,0,0,0,0,0,0,0,0,0,0,0,0,0,0
0,0,0,0,0,1,0,0,0,0,1,0,1,1,3,1,0,0,0,0,0,0,0,0,0,2,0,1,4,5,2,4,1,6,10,9,7,5,4,5,6,2,7,3,4,7,7,4,10,9,9,11,4,5,5,4,5,6,10,5,6,6,5,2,4,5,8,2,3,5,2,9,7,8,3,9,7,6,5,3,3,7,4,1,6,7,5,2,5,6,7,5,4,11,7,4,6,6,3,3,7,5,11,5,8,4,6,6,5,7,5,2,6,2,4,4,6,7,6,2,7,5,6,6,3,4,8,5,10,3,4,2,4,7,8,4,5,5,4,4,5,6,8,5,14,7,7,5,6,4,7,2,5,4,6,5,5,2,3,4,7,5,6,7,4,6,3,4,5,6,5,9,9,5,5,7,3,6,11,4,5,5,4,10,3,11,4,5,9,7,5,9,4,4,6,10,3,1,4,7,4,6,3,7,4,6,5,6,2,6,5,5,6,9,7,6,8,12,8,10,4,5,4,5,7,1,3,1,7,4,4,11,5,5,7,4,4,5,11,3,4,10,2,3,7,7,5,7,5,4,7,2,6,4,5,4,11,3,6,10,6,8,6,8,7,10,2,9,4,9,1,6,3,3,5,9,3,3,10,5,6,11,2,4,6,3,12,5,2,4,2,5,4,2,3,5,3,5,7,5,3,7,4,4,8,6,0,4,9,7,3,4,11,5,6,3,1,3,2,3,6,0,4,4,2,0,0,2,1,0,2,0,1,1,1,2,1,1,1,1,0,0,1,0,0,0,0,0,0,0
0,0,0,0,0,0,0,0,0,0,0,0,0,0,0,1,0,0,0,0,0,2,0,0,0,0,0,1,1,1,5,4,2,3,5,7,6,5,1,4,2,5,3,6,1,5,4,2,1,3,4,2,2,5,6,3,1,4,4,6,6,6,5,4,2,7,1,2,3,5,3,4,2,3,4,5,5,4,4,3,7,6,7,4,1,8,3,3,5,4,1,2,1,4,2,4,6,5,3,3,1,7,2,2,2,2,7,2,2,3,5,3,2,1,4,2,6,6,3,4,4,2,2,2,8,1,9,3,7,3,3,2,3,8,3,6,5,4,3,4,2,5,8,3,4,5,3,2,4,4,3,2,4,3,1,8,6,4,3,9,2,6,4,8,1,3,3,0,3,3,2,5,6,3,1,5,5,3,4,6,6,2,3,4,6,5,5,0,1,4,6,3,5,5,5,6,3,4,4,4,7,4,2,4,4,6,3,5,3,5,3,5,3,2,5,4,6,8,8,2,4,6,5,2,6,2,2,3,4,6,5,5,7,5,2,3,1,6,3,6,6,6,4,4,5,4,9,5,3,1,3,5,2,7,3,1,4,3,3,3,8,3,1,2,5,6,2,7,5,2,3,4,2,6,7,8,5,6,5,2,6,2,3,5,5,6,4,2,8,6,6,6,6,6,5,4,9,6,5,4,7,5,8,7,3,10,7,5,4,2,7,3,4,6,3,2,5,4,3,5,1,2,1,2,3,0,2,1,1,1,2,1,3,1,0,1,0,2,1,1,1,0,0,0,0,0,0,0,0,0
0,0,0,0,0,0,0,0,0,0,0,0,0,0,0,1,0,1,1,0,2,0,0,0,1,1,1,1,1,1,1,2,4,5,3,7,5,3,4,1,3,1,2,6,4,4,3,4,6,2,5,2,4,3,5,5,5,2,3,6,2,0,1,1,2,4,1,5,6,4,4,3,3,4,3,4,4,3,3,4,2,3,1,2,4,3,1,2,4,2,3,1,3,3,0,3,1,3,2,4,3,3,5,3,4,0,4,5,6,4,3,4,4,4,6,4,4,3,3,1,5,0,3,2,2,2,1,2,2,4,4,3,5,1,0,3,0,3,3,5,1,5,3,4,1,3,1,5,4,4,2,3,4,2,5,8,4,3,1,7,3,2,1,1,2,2,3,3,4,4,8,4,3,2,1,3,5,5,8,4,4,2,2,2,2,4,7,1,3,2,3,0,1,1,3,8,2,6,5,6,2,3,3,4,4,3,5,1,6,2,3,5,1,1,4,1,5,3,3,5,2,5,2,5,3,4,5,4,3,1,2,3,2,7,1,4,3,2,1,5,2,2,3,3,1,2,2,2,3,5,3,2,2,3,1,4,7,4,5,4,1,2,3,4,6,4,6,1,2,1,2,4,1,5,3,2,2,4,3,3,8,2,4,2,3,2,2,9,2,3,0,3,2,3,5,3,2,3,2,2,1,2,3,1,4,2,4,4,5,4,4,2,2,2,2,4,5,4,0,4,0,2,4,2,2,0,0,0,1,1,0,0,0,0,0,0,0,0,0,0,0,0,0,0,0,0,0,0,0,0
0,0,0,0,0,0,0,0,0,0,0,1,0,1,1,1,1,1,0,0,1,1,0,1,0,1,3,2,1,0,1,8,4,6,7,6,10,10,2,7,1,4,5,8,6,9,5,4,5,7,11,8,6,6,5,4,4,8,3,6,3,7,5,6,4,6,4,8,6,9,14,4,4,4,5,11,6,8,7,3,6,6,8,2,5,7,9,6,8,6,9,8,4,7,3,6,3,7,2,3,2,5,6,6,7,8,2,4,6,8,5,10,10,5,6,7,10,8,8,6,7,8,9,5,7,11,4,5,5,4,4,4,6,9,4,4,10,7,9,4,2,6,6,7,10,8,1,7,5,2,5,8,3,8,6,5,12,3,10,4,7,2,5,7,4,6,3,9,3,8,8,4,8,6,4,5,4,4,9,3,4,6,7,6,5,7,3,10,6,7,7,6,6,8,6,6,5,3,2,5,3,3,8,4,10,4,6,11,7,7,4,10,6,3,4,3,7,2,6,3,11,5,6,8,5,8,5,5,10,4,3,4,9,4,3,7,2,6,3,7,6,8,5,5,6,5,7,4,6,2,3,5,5,5,6,2,3,7,4,10,6,1,4,7,7,3,3,4,5,3,8,6,6,7,6,8,6,7,6,9,7,6,10,4,2,2,5,9,2,6,3,6,2,4,8,5,4,5,5,3,7,6,2,4,5,4,6,6,5,5,1,5,4,2,3,3,5,4,3,4,5,3,1,2,2,2,2,1,0,1,0,0,2,0,1,1,0,2,0,0,0,0,0,0,0,0,0,0,0,0
0,0,0,0,0,0,0,0,0,0,0,0,0,0,1,0,0,1,4,0,1,1,0,0,0,1,0,0,3,2,2,7,6,8,3,0,2,3,5,5,3,4,3,3,2,1,1,3,2,5,0,1,6,3,2,6,5,6,2,1,0,3,3,5,4,4,5,7,2,3,5,6,3,4,3,3,3,4,4,5,7,5,6,1,2,7,6,7,1,7,4,4,1,3,4,8,4,3,6,5,1,1,3,9,3,6,3,6,5,4,5,4,2,4,5,3,2,2,3,4,8,2,3,4,3,1,5,3,6,4,3,2,4,5,4,3,4,2,5,6,5,4,5,2,7,1,8,5,1,2,4,7,8,5,6,2,7,3,3,4,3,7,3,2,5,5,2,3,3,2,3,2,5,2,3,4,3,2,2,2,4,4,8,4,3,5,5,3,8,7,5,7,5,5,5,3,2,2,3,7,4,4,5,5,3,4,4,4,5,5,6,2,6,3,5,4,5,3,10,5,3,2,4,4,5,6,3,3,6,5,4,6,1,2,5,6,4,2,6,4,4,4,5,7,8,3,4,4,2,2,6,1,4,7,6,4,4,4,3,4,3,2,2,2,3,6,2,3,5,4,3,4,3,5,2,3,1,3,7,3,6,3,4,5,5,8,4,5,2,3,6,5,3,2,3,2,0,6,5,2,4,5,3,4,4,3,7,7,4,4,1,5,2,3,3,1,1,4,5,2,5,2,1,1,1,0,3,3,1,2,1,3,2,0,0,1,1,1,1,0,0,0,1,0,0,0,0,0,0,1
0,0,0,0,0,0,0,0,0,0,1,0,1,0,0,0,0,1,1,0,0,0,0,1,1,2,1,1,1,2,2,1,0,1,3,9,6,1,3,0,4,3,2,3,2,1,6,3,4,1,4,4,4,6,4,5,6,2,1,1,4,3,6,6,1,4,4,3,3,4,7,6,4,2,6,4,0,2,4,2,3,6,2,1,4,8,5,2,7,2,4,2,3,6,4,5,2,4,3,3,1,4,1,1,4,4,6,2,1,4,3,1,3,2,4,1,3,5,3,3,4,6,3,2,2,5,4,3,4,4,1,1,1,7,3,2,1,0,4,4,6,5,3,5,2,2,3,4,6,3,4,1,3,7,3,5,3,2,3,3,2,5,3,4,2,6,4,3,1,2,4,3,3,1,9,4,1,4,1,0,2,4,4,6,3,3,2,6,2,3,3,4,3,2,0,3,2,2,2,2,2,7,0,4,2,5,1,5,5,9,5,1,6,5,3,3,3,5,4,3,4,1,3,4,6,3,2,3,3,5,7,4,2,1,7,1,1,3,3,4,2,2,3,6,1,3,5,3,3,3,1,3,4,0,0,2,3,4,5,3,3,6,1,6,0,4,2,4,3,2,1,9,0,5,3,3,6,4,1,2,1,3,2,4,4,3,3,2,3,4,4,2,2,4,0,2,1,5,4,3,4,1,5,4,5,3,0,7,3,2,5,2,2,3,1,3,1,0,3,5,3,3,1,2,0,1,1,0,1,1,0,1,1,0,0,0,0,1,1,0,0,0,0,0,0,0,0,0,0,0
0,0,0,0,0,0,0,0,0,0,0,1,0,0,2,1,2,0,0,2,0,0,1,1,1,2,2,2,2,2,3,2,6,3,3,3,9,5,6,6,8,5,3,2,4,7,1,3,8,9,11,6,7,4,7,6,5,6,8,6,4,6,7,8,11,6,6,7,5,9,5,7,7,6,6,4,8,3,3,7,6,2,3,2,6,3,3,6,9,7,7,8,9,8,3,6,6,4,6,7,8,8,3,7,5,11,9,6,8,3,6,8,6,4,10,7,13,4,4,5,10,10,9,6,2,13,5,3,5,3,8,8,2,3,5,6,5,3,7,5,3,3,8,8,9,4,7,10,5,5,6,5,6,3,4,10,3,6,8,8,9,4,8,5,6,7,5,2,6,6,4,9,6,4,5,8,3,2,8,6,3,5,7,4,5,7,7,5,4,4,4,7,7,7,5,1,3,6,7,7,8,8,7,7,6,3,6,4,6,4,7,5,7,3,10,9,4,2,15,4,6,6,6,7,5,7,8,4,7,10,7,2,8,3,6,4,6,4,3,5,3,3,6,3,6,5,9,4,5,4,6,7,5,6,6,2,8,3,3,6,4,1,6,9,6,4,4,5,8,8,9,3,5,7,6,7,7,8,5,4,7,6,3,6,5,7,5,8,8,7,3,6,4,6,6,3,5,5,5,6,7,7,10,6,5,8,4,5,3,6,5,4,5,6,3,3,7,6,3,5,3,5,0,2,0,0,3,3,1,1,0,0,2,2,0,0,0,1,1,0,2,0,0,0,0,0,0,0,0,0
0,0,0,0,0,0,0,1,0,2,0,0,0,1,0,0,0,0,1,0,2,0,0,1,1,0,1,1,1,0,2,5,4,1,2,1,1,5,3,4,2,1,2,1,2,2,6,4,6,7,3,3,4,4,5,3,2,6,4,6,2,4,3,4,5,4,1,3,8,1,2,4,4,1,3,3,5,1,2,2,6,2,7,5,1,2,3,6,4,5,3,3,5,2,5,2,5,3,5,3,5,4,3,6,5,2,2,4,5,3,4,1,6,5,7,4,6,1,3,4,3,7,3,5,3,5,3,5,2,1,4,4,5,6,0,1,3,0,1,3,1,5,6,4,5,3,6,4,5,1,2,4,2,6,4,2,3,4,5,4,8,3,4,2,2,3,6,4,2,5,6,5,3,4,5,0,4,2,5,4,3,8,6,5,4,5,7,6,3,4,2,2,4,4,4,3,6,3,0,7,3,4,4,5,5,2,4,3,2,2,4,3,4,3,3,4,7,6,1,5,5,3,6,1,4,4,2,4,3,7,2,4,3,5,3,7,4,7,4,2,6,4,5,3,4,3,5,5,3,8,2,2,6,0,1,3,5,6,2,1,1,4,5,6,2,0,6,3,3,6,1,1,2,4,4,5,3,6,2,5,5,6,4,1,1,3,3,7,5,5,7,5,2,4,3,3,4,4,2,1,2,8,6,2,1,3,4,4,4,4,5,6,7,4,3,3,2,5,2,4,2,1,4,4,2,4,0,0,0,0,1,0,1,0,0,1,2,0,0,1,0,0,0,0,0,0,0,0,0,0
0,0,0,0,0,0,0,0,0,0,0,0,0,0,1,3,1,0,1,0,1,1,1,0,0,2,2,1,0,3,1,4,4,4,2,6,8,1,1,4,2,1,1,5,3,4,4,5,1,4,4,4,3,5,5,0,7,2,2,4,5,6,4,2,1,4,5,6,4,4,3,3,7,6,3,2,6,8,2,2,7,6,4,3,3,2,5,6,3,2,2,3,7,4,1,3,4,2,7,8,3,4,8,5,2,3,7,3,1,0,4,6,3,4,3,6,5,2,1,2,4,2,2,4,2,2,3,5,4,3,2,0,3,5,2,7,2,6,3,3,4,4,1,1,2,3,1,4,7,1,5,4,5,2,2,4,1,2,1,3,3,3,3,3,2,3,3,3,2,2,2,3,4,4,3,4,4,5,5,5,4,2,4,3,7,3,2,6,1,2,3,3,5,1,3,5,3,4,1,4,1,3,6,3,3,4,4,2,2,4,2,2,3,6,4,2,1,1,2,3,2,3,4,1,7,1,4,2,1,5,6,2,4,5,3,6,5,2,2,3,2,7,2,6,3,6,3,3,2,6,2,2,3,5,7,3,5,2,4,2,2,1,1,4,2,5,3,5,3,0,3,2,6,5,2,6,6,3,4,3,3,3,3,3,3,1,6,1,2,0,4,1,1,1,4,1,3,4,3,9,4,2,2,3,4,6,1,2,5,2,5,5,0,1,3,3,1,2,3,2,1,0,1,2,0,0,0,1,0,1,0,0,0,0,1,0,3,0,0,0,0,0,0,0,0,0,0,0,0,0
0,0,0,0,0,0,0,0,1,0,0,0,0,0,0,1,1,0,0,0,0,0,1,1,1,0,2,1,3,0,1,1,5,3,10,7,3,9,5,5,5,4,5,10,4,9,8,9,8,5,4,2,1,7,9,4,8,8,4,5,8,5,6,5,6,9,5,6,8,5,3,3,3,5,3,3,8,6,6,7,9,7,8,10,12,4,4,1,5,4,3,6,3,8,7,3,10,4,6,3,4,9,8,9,3,7,5,5,9,7,5,6,7,8,5,3,3,8,3,5,6,7,7,7,8,7,4,8,5,6,6,9,4,10,7,7,7,4,6,7,5,10,5,7,6,4,6,10,4,7,5,2,10,8,9,5,7,7,3,4,6,3,6,5,6,6,4,5,6,5,6,3,4,10,6,4,5,10,8,5,2,3,6,5,2,3,4,5,5,1,6,5,4,8,7,6,4,5,8,3,10,7,6,5,4,4,4,9,7,3,10,9,3,7,0,4,7,6,6,8,3,1,4,5,2,6,6,4,4,7,2,3,7,5,3,5,3,5,7,3,11,7,4,5,6,6,8,7,4,0,7,6,6,6,4,4,5,4,6,8,3,7,8,7,7,4,5,5,5,4,4,10,7,9,7,5,7,6,5,4,3,3,3,6,6,7,6,6,3,6,3,4,5,7,3,2,3,4,3,6,6,2,6,3,5,3,2,6,8,5,6,5,9,3,4,3,3,0,1,1,3,3,6,2,3,1,0,2,0,2,2,1,0,2,2,0,0,0,0,0,0,0,0,0,0,0,0,0,0,0
0,0,0,0,0,0,0,0,0,0,1,0,0,2,0,0,0,2,0,0,0,1,1,2,2,0,2,4,0,0,3,0,2,2,2,2,8,6,1,0,1,4,3,0,3,4,4,3,2,3,4,4,5,6,2,5,3,5,4,1,0,1,3,3,5,5,6,4,2,3,2,0,4,6,1,7,0,1,2,2,4,1,0,3,2,2,11,3,3,2,2,5,5,3,4,2,2,2,3,2,3,6,0,6,3,9,1,5,2,4,9,2,1,3,4,3,2,4,3,3,6,3,3,4,1,1,3,5,3,3,1,5,4,5,4,5,4,4,4,5,2,4,0,1,3,5,2,4,2,2,2,4,1,3,3,3,2,2,6,1,4,1,4,3,1,3,4,2,6,3,2,3,4,6,1,1,3,4,3,4,4,4,1,6,4,5,2,1,3,3,3,7,0,6,4,7,6,5,5,3,1,1,2,0,4,4,1,4,4,2,5,3,5,4,6,0,2,2,3,2,11,2,5,2,5,6,6,3,1,3,3,5,2,2,5,2,1,1,6,3,3,3,4,4,3,5,5,2,6,3,2,3,2,2,2,1,1,3,6,4,6,1,8,5,3,1,5,4,2,5,1,2,3,1,5,6,2,2,3,2,5,7,2,3,1,1,3,7,3,2,4,2,5,2,2,9,4,3,7,5,4,2,2,7,5,5,5,3,4,5,6,4,1,4,2,5,1,1,1,1,3,2,1,0,1,0,0,0,1,1,2,0,0,2,0,0,0,0,0,0,0,0,0,0,0,0,0,0,0,0
0,0,0,0,0,0,0,1,0,0,0,1,1,1,0,1,0,0,1,0,0,0,1,0,0,1,0,2,1,1,4,0,3,2,1,3,3,3,5,2,3,3,5,3,3,3,1,5,3,4,1,3,5,4,3,4,4,4,2,6,1,4,6,4,3,8,5,7,1,5,0,6,5,2,2,6,5,3,4,4,2,2,4,7,0,3,4,0,1,9,2,1,8,5,3,2,5,2,5,5,2,1,5,4,3,2,5,5,1,3,2,4,1,3,2,1,5,2,5,6,6,4,2,6,5,1,8,3,7,7,7,5,2,2,3,2,6,2,6,4,1,2,5,4,2,4,5,4,8,1,5,2,3,4,3,4,4,2,1,6,2,8,6,4,3,3,4,1,2,3,4,3,4,2,4,3,2,6,7,3,3,5,1,1,3,5,5,3,1,4,2,6,5,2,2,1,3,3,2,2,2,2,5,4,3,0,3,2,2,4,3,5,3,3,4,5,4,1,3,1,1,2,3,3,6,3,2,3,4,3,3,0,5,2,5,4,6,5,5,1,2,5,2,2,1,3,2,5,3,2,3,3,4,2,2,2,3,1,4,3,1,2,2,2,2,5,1,2,2,4,7,8,2,4,3,3,0,3,0,4,7,3,3,6,2,6,5,3,5,4,3,2,3,3,2,4,7,4,1,5,4,2,2,0,4,2,2,2,3,3,3,3,2,4,3,4,0,2,2,1,2,3,1,0,4,0,0,3,1,0,0,0,0,0,1,1,0,0,0,0,0,0,0,0,0,0,0,0,0,0
0,0,0,0,0,0,0,0,0,1,1,1,1,0,0,0,2,2,2,0,0,0,1,0,3,1,0,3,2,3,7,2,3,4,6,4,3,4,3,7,10,7,4,7,7,3,8,2,6,8,3,8,7,7,8,11,8,10,11,4,8,7,6,5,7,1,4,8,12,5,3,4,11,4,4,4,6,8,4,5,4,2,6,6,4,6,6,5,8,5,4,3,12,6,8,8,10,5,3,9,10,3,7,8,7,4,5,2,7,6,4,5,8,6,8,6,2,4,5,8,10,3,8,8,8,7,7,3,9,7,4,5,5,4,6,2,8,8,7,5,7,7,3,8,7,6,4,6,9,5,4,2,2,4,5,6,4,2,11,7,10,8,4,1,6,3,11,7,4,6,5,2,4,5,4,6,4,10,6,5,6,4,2,5,5,7,5,5,5,9,2,13,7,2,12,6,7,7,7,13,7,2,8,6,8,9,0,5,3,4,6,9,7,4,2,8,9,6,4,4,4,7,3,7,2,5,4,4,2,3,4,5,8,5,5,6,2,6,7,6,2,5,4,6,6,8,5,2,6,8,1,13,8,5,4,6,4,9,4,11,7,4,7,6,5,5,10,6,7,5,3,5,6,3,6,12,7,6,7,10,9,8,6,6,6,6,4,6,5,7,5,4,4,3,11,8,5,5,6,6,9,4,4,4,10,7,7,5,9,5,6,13,2,5,8,0,2,4,5,7,7,2,2,5,1,1,0,0,1,1,0,1,0,2,2,1,2,1,0,0,0,0,0,0,0,0,0,0,0,0
0,0,0,0,0,0,1,0,0,0,1,1,1,0,0,0,0,1,1,0,0,1,0,1,1,1,2,1,3,2,0,1,3,4,1,0,2,4,6,1,5,6,2,4,2,1,1,4,5,3,4,3,3,4,2,1,3,8,4,0,1,3,2,4,3,5,3,4,3,6,7,4,5,3,2,2,0,5,3,3,4,3,1,5,6,3,5,2,6,4,6,3,3,0,3,6,5,3,1,2,2,7,0,3,2,5,0,4,3,2,2,2,3,2,4,2,1,4,2,3,2,5,1,3,1,2,6,1,4,6,1,5,2,4,4,5,2,3,2,1,0,1,1,4,2,4,4,3,2,5,6,3,0,2,1,4,2,2,6,6,6,2,4,3,5,1,6,2,5,1,2,2,2,4,5,2,1,2,0,2,6,2,4,4,7,3,4,2,3,7,3,5,5,3,5,3,3,6,3,5,2,5,1,1,2,4,4,3,3,2,3,6,2,4,5,2,4,1,3,4,0,2,5,4,2,2,1,3,2,2,3,3,3,1,7,3,5,2,4,3,5,3,3,0,3,5,4,4,5,5,6,6,3,4,2,1,7,3,1,3,4,2,2,1,0,6,1,3,4,1,4,4,6,6,3,4,5,4,8,2,6,7,3,4,2,0,5,5,6,2,1,1,2,1,4,1,2,4,3,5,5,4,4,5,5,6,5,4,5,3,5,6,0,1,1,5,5,0,1,8,4,1,0,0,2,1,1,1,0,1,1,0,0,0,0,2,0,0,0,0,0,0,0,0,0,0,0,0,0,0
0,0,0,0,0,0,0,0,1,0,0,0,1,0,0,0,2,0,1,0,1,0,0,2,0,4,2,2,0,2,5,2,2,10,9,4,4,9,5,6,4,5,4,4,3,3,2,4,5,6,7,5,2,6,1,7,8,3,8,4,10,1,4,6,7,1,4,9,2,6,2,9,9,5,2,6,2,4,5,4,4,5,6,3,2,2,7,2,4,1,7,5,3,3,6,5,2,1,6,3,5,2,1,3,6,3,4,5,4,5,3,5,1,3,4,2,7,2,3,4,4,3,6,0,4,4,4,8,1,5,3,3,7,4,2,4,0,6,7,3,1,7,9,6,2,5,11,1,0,3,6,4,3,3,7,0,0,3,3,5,4,2,6,2,5,7,3,4,2,6,7,1,3,3,5,6,7,4,3,6,4,0,1,4,4,6,0,2,3,4,7,4,5,4,2,3,5,0,1,4,4,3,6,4,5,4,3,1,3,5,5,4,4,2,4,5,0,8,2,5,5,5,6,0,7,4,1,4,4,5,3,6,2,7,3,4,2,5,5,5,6,1,7,1,6,3,3,4,3,2,2,6,1,4,1,7,4,6,5,1,3,3,2,2,3,7,5,3,7,5,4,1,2,5,4,2,2,4,4,4,2,4,3,7,3,3,1,3,3,2,4,8,3,5,4,2,1,4,0,7,4,9,2,2,5,2,2,2,3,7,5,3,5,3,5,3,6,4,3,2,2,3,0,1,7,2,2,1,1,1,2,0,2,0,0,0,1,3,0,0,0,0,0,0,0,0,0,0,0,0
0,0,0,0,0,0,0,0,1,0,1,1,0,1,0,0,2,2,0,2,1,2,1,1,0,2,1,3,2,2,1,1,3,3,7,5,3,4,5,3,2,8,7,5,4,14,3,3,5,6,10,5,7,11,9,6,5,4,5,8,5,4,11,5,2,6,10,2,6,4,8,1,5,7,10,3,5,8,9,6,6,5,7,4,8,2,6,6,4,8,7,9,5,5,6,5,2,2,5,5,4,4,4,9,7,5,3,3,5,6,6,6,4,2,2,3,3,5,5,7,6,4,4,6,5,3,5,6,7,6,4,6,7,4,5,5,5,9,7,3,3,3,8,6,8,2,8,3,7,6,4,7,6,8,10,5,3,6,6,5,3,14,9,7,8,4,9,1,3,6,4,7,3,4,2,7,7,5,5,8,4,5,6,6,10,5,6,7,8,2,7,2,4,8,8,3,8,4,4,9,5,2,4,6,7,3,7,7,7,2,6,4,3,4,2,5,1,6,3,2,7,2,6,6,6,5,6,6,4,7,6,7,2,9,4,3,3,5,8,4,5,4,6,5,4,7,5,3,6,8,4,8,5,3,4,3,9,8,2,5,12,8,7,5,6,6,5,4,7,2,5,6,4,7,5,9,3,4,2,7,8,8,5,6,2,3,4,7,4,5,6,5,6,5,2,6,6,3,7,3,5,10,7,10,5,5,6,4,7,7,8,4,4,9,6,6,5,6,3,1,2,2,6,2,0,2,5,2,0,1,1,0,0,0,0,0,2,0,0,0,0,0,0,0,0,0,0,0,0,0
0,0,0,0,0,0,0,0,0,1,0,0,0,0,0,0,0,0,1,0,1,0,1,0,0,0,2,3,2,0,1,0,3,4,2,4,2,7,4,3,5,7,2,3,1,0,3,5,2,4,1,2,2,2,2,2,1,4,2,2,3,1,5,3,3,3,1,3,2,3,1,2,2,0,2,4,4,3,4,2,3,2,1,0,5,4,5,4,5,1,3,0,4,3,4,6,3,7,0,2,5,4,2,3,2,5,4,2,3,2,1,2,4,1,0,3,0,2,1,0,1,6,2,3,4,3,6,2,5,7,2,5,0,3,2,2,1,2,3,2,3,4,5,1,4,4,4,2,6,2,6,6,1,5,3,5,3,3,6,6,2,5,3,4,3,5,1,2,3,3,4,5,3,5,3,5,3,3,2,2,5,6,0,3,3,2,4,3,2,4,6,4,2,4,3,3,3,2,4,1,2,4,3,2,0,1,3,7,4,4,2,5,3,5,1,5,2,3,5,5,2,3,3,0,2,3,2,3,3,4,6,3,1,5,4,6,2,1,2,2,2,2,4,7,5,3,1,2,3,6,1,1,4,3,2,6,6,4,2,6,3,3,2,3,2,4,1,3,0,4,1,4,6,1,3,3,6,5,3,1,5,4,6,1,2,4,5,9,2,4,4,7,5,4,5,5,4,3,4,5,1,8,3,4,1,4,1,1,2,6,2,5,0,2,2,0,6,3,1,0,0,1,2,3,2,0,0,1,0,0,1,0,0,0,0,0,0,0,1,0,0,0,0,0,0,0,0,0,0,0
0,0,0,0,0,0,0,0,0,0,0,1,1,1,1,1,0,0,1,0,1,0,0,1,1,0,2,3,3,3,3,3,6,8,5,5,6,5,9,2,4,7,2,8,3,8,5,3,4,4,3,7,4,3,9,5,5,7,3,10,3,6,5,6,5,5,8,9,8,5,7,5,5,3,6,12,5,2,9,6,5,4,5,5,7,10,7,2,5,5,6,1,7,7,7,7,8,6,9,3,6,5,6,9,5,9,5,2,7,2,4,5,6,6,6,6,3,6,6,7,5,8,4,2,6,5,6,4,7,9,4,4,2,5,4,5,3,6,7,1,2,1,5,6,3,3,3,6,3,5,6,5,5,2,4,5,7,4,4,3,9,1,4,6,5,6,2,7,3,1,4,3,5,6,6,7,6,2,5,11,4,2,3,2,1,1,5,6,10,2,4,3,3,4,4,3,3,1,4,4,4,2,3,3,3,2,4,5,5,5,1,4,2,3,6,5,5,9,3,4,2,3,3,4,1,6,5,1,4,5,3,4,6,4,4,3,3,6,2,6,3,8,6,3,6,3,7,3,3,5,3,6,1,1,5,1,5,4,0,2,8,5,0,5,2,5,3,3,2,6,3,1,4,2,5,2,7,5,6,3,1,3,4,5,2,4,5,4,7,4,5,6,7,6,5,1,4,3,4,1,4,4,4,1,10,5,3,5,3,6,5,4,7,3,2,2,5,5,4,6,1,2,3,1,1,2,1,2,0,2,0,1,1,0,1,0,1,0,0,0,0,0,0,0,0,0,0,0,0,0
0,0,0,0,0,0,0,0,0,1,0,0,0,1,0,0,1,0,0,0,0,0,0,1,1,1,1,1,4,1,5,6,2,2,3,2,3,10,5,4,6,5,2,2,5,4,7,4,2,4,6,2,3,5,4,10,3,6,5,10,6,7,6,11,1,2,5,6,9,9,1,6,4,6,4,10,7,7,7,5,5,6,3,8,8,4,4,6,6,6,4,3,8,8,5,3,3,6,6,4,6,7,3,3,5,3,2,2,4,7,6,3,7,2,6,1,5,2,11,2,4,6,3,3,3,5,5,5,4,4,5,9,8,5,4,4,4,4,6,4,2,4,7,8,4,7,9,5,6,5,5,3,3,7,5,9,5,7,8,3,3,4,2,6,6,5,3,3,8,4,2,8,6,7,4,8,10,6,3,4,4,1,8,3,4,4,4,1,8,3,2,5,5,7,6,4,5,7,3,5,2,5,6,2,10,4,6,5,6,5,2,3,3,5,2,6,4,2,4,4,4,11,4,1,7,1,8,7,5,6,7,6,5,3,6,4,2,5,10,1,5,5,10,10,5,2,5,7,3,8,5,7,5,2,2,6,7,6,2,2,3,1,3,4,5,3,5,5,6,4,6,2,7,6,3,2,6,6,2,5,4,10,6,8,3,5,4,3,5,7,5,7,9,5,4,3,3,8,4,5,9,4,5,3,3,6,3,7,2,6,5,5,6,2,6,5,4,4,4,7,2,2,3,2,4,3,0,1,1,1,1,2,1,0,0,1,0,2,0,0,0,0,0,0,0,0,0,0,0,0
0,0,0,0,0,0,0,0,0,0,0,0,0,0,0,1,1,0,0,0,0,0,2,1,0,1,3,0,2,0,1,2,4,0,0,0,5,1,5,3,5,1,2,3,2,3,0,4,5,5,6,1,2,3,5,4,1,0,3,4,1,2,7,3,3,3,1,5,6,2,7,7,1,2,2,4,3,5,5,3,4,2,3,3,5,3,4,4,3,3,5,3,3,2,5,4,2,2,2,3,1,0,2,6,2,2,2,3,3,2,1,3,0,3,6,2,2,2,2,4,9,1,3,4,3,0,4,3,4,4,5,2,3,1,3,3,3,5,2,0,3,3,1,4,3,2,2,3,5,1,5,3,2,3,3,2,3,4,4,2,2,3,4,2,1,1,3,2,2,2,2,4,5,3,1,4,1,2,4,2,2,4,2,3,3,8,6,3,2,3,3,1,1,6,3,4,1,2,5,2,2,2,4,3,2,1,1,2,4,2,5,3,0,3,5,0,3,4,2,1,2,3,2,7,3,2,5,4,3,2,0,3,4,0,4,4,1,3,0,3,1,2,1,4,2,2,2,1,5,5,3,1,2,2,3,3,1,3,1,4,0,3,0,5,3,3,2,2,4,3,4,4,2,4,1,4,1,0,4,2,1,2,5,4,0,1,4,3,3,0,2,1,1,1,2,7,3,4,4,5,2,0,5,3,1,4,2,3,6,7,5,2,2,6,2,0,5,3,1,2,2,3,1,1,1,1,0,0,0,1,0,0,0,0,0,0,1,0,0,0,0,0,0,0,0,0,0,0,0,0
0,0,0,0,0,0,0,0,0,0,0,0,0,0,0,1,1,1,0,1,1,1,1,1,3,2,4,1,5,1,2,4,7,6,7,4,2,5,7,4,12,4,5,9,4,6,7,8,9,3,6,7,5,9,8,4,13,3,7,2,7,10,9,6,8,2,6,8,2,2,4,4,5,2,6,6,8,6,10,4,8,4,2,3,8,10,4,7,7,3,3,4,2,4,3,3,7,4,3,7,3,3,6,4,5,4,3,4,9,5,5,3,4,6,8,4,8,4,6,3,6,7,6,5,4,4,6,6,6,2,5,5,2,4,0,6,4,6,7,4,5,2,6,6,3,4,3,5,4,5,3,2,3,4,7,7,6,3,8,3,8,5,4,3,6,7,4,5,4,2,9,6,5,8,3,3,2,3,1,4,3,2,6,1,8,6,5,4,8,5,7,3,6,7,4,7,7,7,3,5,5,5,2,5,2,8,2,3,4,2,4,6,6,4,4,4,4,9,0,5,3,6,3,6,7,2,5,3,2,4,3,9,4,4,5,4,6,6,4,2,5,3,6,5,4,3,8,8,4,6,5,3,6,3,4,7,4,3,5,10,7,6,5,4,3,4,9,3,4,7,6,2,4,4,9,2,7,5,4,8,4,6,5,6,5,4,3,4,2,6,5,4,5,3,2,5,3,4,4,6,5,7,6,3,4,8,6,6,2,8,5,8,1,2,3,6,3,5,1,2,2,2,2,2,1,2,0,1,0,2,1,1,2,0,1,0,1,0,0,0,0,0,1,0,0,0,0,0,0,0
0,0,0,0,0,0,0,0,0,1,0,0,2,1,1,0,1,1,1,0,0,0,3,0,0,2,2,1,3,1,5,2,3,1,3,3,4,1,3,3,9,5,3,4,10,3,5,5,3,3,4,3,6,2,4,5,4,4,3,2,12,4,6,3,4,3,1,5,5,7,5,2,3,6,4,6,2,5,3,5,7,3,4,2,3,4,6,4,3,4,3,5,2,5,4,4,6,3,6,3,4,6,10,3,3,5,7,2,4,4,8,9,4,4,7,6,5,3,8,3,6,3,7,1,0,6,6,6,4,1,5,8,5,5,2,4,1,3,0,5,6,2,4,9,5,3,4,4,5,7,6,2,3,2,5,3,3,4,2,2,6,3,7,5,9,7,2,0,2,1,1,4,6,6,4,2,0,8,4,4,6,3,3,2,8,1,4,10,0,4,6,4,5,7,7,5,4,2,8,6,7,5,6,3,5,6,3,4,3,5,8,5,2,6,3,3,7,8,5,4,2,4,3,3,2,5,7,6,5,3,7,5,2,5,9,2,3,5,1,6,6,8,3,2,3,6,5,3,1,7,3,8,4,4,4,3,4,9,5,4,4,8,3,6,2,2,4,8,2,6,5,2,3,3,7,7,7,9,8,5,3,5,6,11,2,3,4,5,4,5,3,7,7,6,8,4,4,3,7,8,4,4,1,5,5,3,6,10,6,3,2,6,4,6,8,2,3,2,3,3,2,3,3,6,3,0,1,0,2,1,2,0,1,1,0,1,0,1,1,0,0,0,0,0,0,0,0,0,0,0
0,0,0,0,0,0,1,0,0,1,0,0,0,0,0,0,0,1,0,0,1,0,0,0,0,0,0,0,1,2,1,1,2,3,4,4,5,4,3,2,3,3,8,0,4,2,4,1,7,2,7,4,3,2,4,2,5,3,2,3,2,5,5,3,4,1,3,1,4,1,4,1,3,3,5,1,2,1,5,5,3,5,3,1,3,9,4,4,0,7,5,3,2,2,3,4,1,1,2,4,1,3,5,4,2,3,8,0,1,2,3,3,3,4,4,6,1,1,4,6,6,1,6,4,4,3,2,2,4,2,6,2,5,2,0,4,3,8,3,4,3,1,4,3,3,3,5,4,2,4,3,1,6,4,2,1,3,0,4,1,3,5,6,3,3,2,5,4,10,1,2,4,3,3,2,3,4,1,0,3,1,4,3,5,1,4,3,1,11,1,2,2,1,5,0,2,4,3,3,4,4,0,0,4,2,2,5,1,0,3,2,2,4,4,4,3,1,0,4,0,5,2,6,7,6,2,3,4,1,3,2,3,2,0,4,1,2,5,2,4,4,2,2,1,3,2,3,5,1,3,4,1,3,2,2,7,3,1,1,3,1,0,2,3,3,7,5,8,0,9,0,4,2,0,3,4,3,5,2,5,1,5,3,1,0,3,3,3,5,5,3,2,2,2,1,3,5,6,2,4,5,4,2,4,1,3,1,3,8,0,2,1,2,2,2,0,1,1,3,2,1,0,0,1,0,2,0,2,1,0,0,0,0,0,0,0,0,2,0,0,0,0,0,0,0,0,0,0,0,0
0,0,0,0,0,0,0,0,1,0,0,0,0,0,2,1,2,2,0,2,1,0,0,0,3,1,2,1,1,3,2,1,5,4,7,7,4,0,9,8,7,5,7,12,6,3,4,9,8,7,4,4,5,8,4,2,5,3,5,4,3,12,9,1,6,6,6,5,7,8,0,5,6,6,7,5,7,5,5,6,6,3,6,11,4,7,1,2,9,5,6,4,1,6,8,6,7,5,4,5,1,6,3,8,4,8,3,2,5,5,7,2,10,2,0,3,5,2,0,2,5,9,4,4,8,7,8,5,5,2,4,5,5,6,9,4,4,3,1,6,11,5,5,1,4,7,7,3,4,3,5,3,3,2,3,4,4,7,7,4,5,5,5,2,9,5,3,3,5,4,2,8,4,7,9,5,3,2,5,7,3,3,3,6,6,7,6,7,3,3,7,3,8,3,2,5,7,1,5,9,3,2,6,2,4,1,6,7,4,2,1,3,3,6,4,4,3,7,3,3,1,4,1,5,4,2,3,4,8,4,7,10,4,3,2,8,4,4,6,6,6,7,4,6,5,4,2,4,5,6,6,6,3,4,2,6,4,4,6,3,9,6,6,7,3,9,0,8,1,4,4,3,11,4,5,3,7,5,5,5,6,5,6,1,5,3,2,2,3,3,5,4,5,2,4,9,5,0,4,4,4,7,5,2,7,8,1,4,9,3,3,4,5,8,7,1,4,2,5,5,5,3,1,3,2,3,2,0,1,1,2,0,0,0,0,0,0,0,1,0,0,0,0,0,0,0,0,0,0,0
0,0,0,0,0,0,0,0,0,0,0,0,1,1,1,0,0,1,1,0,0,0,1,1,0,1,1,0,2,1,0,0,6,0,4,5,3,4,10,4,7,3,7,8,7,3,3,4,5,4,2,2,2,6,6,5,5,8,4,5,6,6,2,3,3,4,5,6,8,1,9,4,3,5,4,5,4,5,4,3,5,5,6,4,5,4,2,1,3,10,3,8,2,2,3,8,5,5,4,6,8,6,3,2,2,3,2,4,2,6,2,9,6,2,8,6,5,4,2,5,5,5,5,4,7,7,3,2,7,2,2,4,6,3,2,1,6,6,2,4,3,5,6,6,5,6,6,11,5,6,0,3,6,4,7,6,4,8,4,5,5,1,6,3,2,5,4,7,2,3,4,12,2,4,6,5,3,3,5,2,4,2,8,9,4,3,5,3,10,6,1,2,9,3,5,5,5,2,4,4,4,7,1,5,6,3,4,5,5,7,2,2,4,3,4,7,6,1,4,1,3,2,3,5,3,1,4,7,6,6,4,4,2,3,6,5,10,4,4,8,1,5,6,4,3,1,2,5,5,4,4,3,3,7,6,2,7,7,6,5,9,6,4,6,6,5,7,4,5,2,4,4,5,7,4,7,8,5,6,5,3,4,4,4,4,4,4,4,8,2,5,6,4,8,3,3,4,7,6,3,4,3,5,3,7,4,4,2,3,4,3,2,4,1,7,2,3,7,5,2,5,3,2,0,1,1,0,1,0,1,1,0,1,0,0,1,1,0,0,0,0,0,0,0,0,0,0,0,0,0
0,0,0,0,0,0,0,0,0,0,1,0,0,2,0,0,0,1,0,0,0,1,0,3,2,1,0,0,2,0,0,0,0,2,1,4,3,2,4,6,4,1,2,2,4,1,2,3,7,2,2,3,4,3,4,2,5,3,6,2,4,5,3,1,1,6,3,3,3,2,3,1,2,1,3,2,6,1,2,4,1,1,4,3,3,2,5,6,3,2,1,3,0,2,4,5,3,4,6,4,4,4,1,4,6,2,2,1,4,5,1,2,5,4,2,0,1,5,1,5,5,2,5,6,0,6,2,2,3,1,4,3,2,3,2,4,2,0,2,3,3,2,2,3,1,4,3,4,2,2,1,1,4,5,5,2,1,4,6,5,4,4,1,3,2,6,2,5,1,4,3,4,3,2,0,1,2,3,4,4,4,2,7,1,4,4,3,2,4,2,5,3,6,4,1,3,1,3,2,1,7,5,1,2,5,5,4,1,4,5,4,3,2,0,6,4,2,1,4,5,2,2,4,1,7,2,3,0,4,2,4,4,2,4,2,3,1,3,3,1,6,5,3,4,2,1,1,3,3,1,1,3,4,2,3,3,2,4,3,4,2,2,4,3,9,4,2,1,3,3,3,3,2,1,0,5,3,3,0,3,2,3,4,3,1,0,5,4,3,3,2,3,2,4,1,4,6,1,4,1,3,3,4,3,4,6,7,0,2,2,2,3,2,3,4,6,2,4,5,4,3,1,0,1,3,2,0,2,0,1,0,1,0,0,1,0,0,0,1,0,1,0,0,0,0,0,0,0,0,0
0,0,0,0,0,0,0,0,0,0,0,0,1,1,1,1,2,2,0,2,1,1,0,1,2,3,4,1,3,2,2,2,3,8,5,3,3,8,5,3,9,9,7,6,4,5,4,8,6,6,2,2,5,9,12,2,9,6,2,7,4,4,4,4,6,5,8,7,9,5,5,11,7,7,5,5,6,4,6,4,5,5,9,8,4,7,4,5,8,5,3,10,5,9,4,5,7,2,8,11,5,4,6,3,5,9,6,8,8,8,8,6,5,3,3,11,6,1,6,2,14,5,8,1,2,7,3,5,6,4,5,10,2,2,1,4,6,3,4,5,3,8,3,10,5,5,8,9,6,3,4,5,2,5,9,6,2,3,4,5,7,1,1,2,6,1,5,8,5,7,3,9,7,8,5,5,5,5,7,4,3,5,6,6,8,5,5,6,10,6,6,5,2,2,6,2,8,4,6,6,3,8,5,2,6,3,7,4,6,3,10,4,4,5,2,4,9,4,7,2,6,4,3,3,4,5,7,6,2,10,2,6,5,3,8,1,5,4,3,7,4,3,2,9,2,4,10,5,3,7,4,5,2,6,3,7,7,3,1,1,6,5,4,5,4,1,4,5,4,11,8,4,3,5,5,3,8,3,4,4,2,5,7,4,3,7,6,9,4,4,3,7,6,7,4,6,5,4,8,7,4,5,4,4,3,6,4,1,7,5,3,4,6,5,3,5,3,4,3,2,2,4,1,0,1,0,1,2,1,1,2,2,1,0,1,0,2,1,1,0,0,0,0,0,0,0,0,0,0,0
0,0,0,0,0,0,0,0,0,0,3,0,0,0,0,0,0,0,1,0,1,1,0,0,3,2,2,1,0,0,0,2,2,3,3,6,4,1,3,4,3,8,0,4,4,3,7,4,5,7,10,4,4,6,3,4,3,3,3,1,2,4,4,3,1,5,8,2,5,3,3,8,8,3,3,4,3,2,6,3,1,5,5,3,4,5,5,8,7,7,5,6,3,2,5,4,3,4,4,3,3,3,2,3,4,10,3,4,5,5,2,3,6,8,4,6,5,2,8,2,0,2,6,7,3,3,3,4,3,3,7,1,7,4,4,5,7,5,4,3,3,9,3,7,6,2,5,3,4,6,1,5,3,3,6,5,8,4,4,4,2,5,5,8,6,6,4,4,4,3,3,3,2,5,4,5,4,3,4,5,5,9,3,3,2,5,4,4,3,2,4,4,5,3,5,3,7,6,6,2,6,6,3,5,1,2,6,5,3,7,6,8,2,6,0,2,10,4,4,6,3,4,3,6,7,4,6,3,4,1,5,4,1,0,4,5,4,3,1,5,2,7,3,8,3,3,1,4,1,5,3,5,4,7,1,0,7,4,6,8,2,1,6,4,1,5,2,5,8,3,5,4,2,2,3,4,4,3,5,1,7,4,2,7,6,4,6,5,4,2,4,8,6,4,8,9,3,5,4,2,9,5,1,1,6,4,9,2,3,7,4,3,3,5,4,4,3,0,3,4,1,1,1,4,0,2,0,1,0,0,0,1,3,1,0,0,1,2,0,0,0,0,0,0,0,0,0,0,0,0
0,0,0,0,0,0,0,0,0,0,0,0,0,0,0,1,1,0,1,1,1,1,0,0,0,0,1,1,0,0,2,5,1,2,4,5,5,5,3,4,4,4,9,3,2,4,6,2,2,3,2,4,3,3,4,0,1,3,4,3,3,4,3,2,1,2,1,1,4,5,3,3,3,1,7,5,0,2,5,0,5,1,6,1,3,1,0,3,0,3,1,2,3,1,5,7,3,4,2,2,3,1,3,2,4,4,1,2,3,2,1,2,1,2,2,3,3,3,4,2,7,1,0,1,7,2,5,5,1,2,1,3,4,2,4,2,0,1,4,3,6,3,4,2,3,3,7,4,5,4,4,5,9,2,5,5,2,3,1,2,7,1,1,6,4,3,2,2,5,1,4,3,2,1,5,5,2,6,5,3,3,1,3,3,5,3,5,3,4,3,9,4,3,1,1,6,2,3,0,4,3,3,2,3,1,2,2,1,3,5,1,3,3,3,3,4,2,5,5,2,2,7,2,3,4,4,1,3,3,2,5,2,2,2,3,1,0,3,1,2,2,2,4,4,2,4,2,4,2,4,2,3,2,2,2,2,3,5,7,5,2,2,6,2,4,5,3,4,3,5,2,3,3,4,1,5,3,0,1,5,4,3,5,6,4,7,3,1,3,3,2,1,2,5,5,1,3,4,2,1,2,4,7,2,5,4,2,3,3,4,3,3,3,2,5,1,4,0,3,2,3,1,0,4,0,1,0,0,1,0,1,0,1,0,0,1,0,0,0,0,0,0,0,0,0,0,0,0,0,0
0,0,0,0,0,0,0,0,0,0,0,2,2,1,1,0,2,3,1,0,2,1,0,1,3,2,1,3,5,4,2,1,7,7,3,6,4,7,4,3,5,5,7,5,4,6,5,3,7,2,8,11,6,10,11,9,10,3,7,11,8,8,8,4,6,1,6,3,5,4,3,7,3,5,2,8,8,2,9,11,3,5,10,3,4,6,1,5,4,6,7,8,9,3,5,9,5,2,7,8,7,7,6,3,4,11,8,2,4,8,11,2,7,3,3,6,7,9,8,7,2,6,1,3,4,4,7,4,5,5,5,7,12,3,6,9,2,9,7,6,6,1,4,2,4,7,7,4,7,6,2,8,8,6,6,7,6,1,7,4,10,6,7,5,7,4,6,4,6,6,3,5,4,6,9,3,2,5,7,4,6,3,4,6,4,4,4,4,5,7,4,2,4,3,5,6,8,4,4,6,3,6,4,4,8,3,6,6,3,5,4,4,6,7,8,4,14,3,7,3,5,5,4,5,10,3,7,2,7,3,3,5,4,9,5,5,7,3,4,6,1,10,5,3,7,8,4,5,4,7,6,5,5,8,5,7,6,6,4,4,6,2,4,5,5,3,6,7,9,10,6,4,4,6,4,4,9,7,3,4,2,4,7,7,10,4,2,9,8,7,3,5,4,2,5,4,5,2,5,1,7,5,4,7,5,11,5,3,7,6,1,5,3,6,2,5,1,0,4,3,1,3,3,0,2,2,1,1,1,2,0,0,2,0,2,2,0,0,1,0,0,0,1,0,0,0,0,0,0,0
0,0,0,0,0,0,1,1,0,0,1,0,1,0,2,0,0,1,0,0,1,1,0,1,1,1,1,2,0,2,3,2,4,4,2,3,6,1,3,4,3,6,3,4,5,4,2,2,5,1,4,5,1,6,5,3,5,3,3,3,2,4,8,4,5,6,9,6,5,7,3,2,5,6,2,1,2,2,1,5,6,7,2,1,3,2,4,8,6,7,2,11,3,4,5,5,6,2,1,2,2,4,2,4,6,3,6,2,4,3,9,6,7,5,6,9,5,5,5,1,4,1,3,7,7,10,5,5,5,6,2,0,5,2,2,5,7,1,0,7,6,6,0,3,4,3,6,3,5,6,3,3,3,5,5,4,3,7,2,6,4,4,6,4,4,3,1,4,1,2,2,1,4,8,4,5,9,4,3,6,11,4,5,4,3,2,4,3,4,4,8,2,4,2,0,6,5,6,2,7,8,6,5,7,4,4,4,5,3,2,3,2,3,2,6,5,8,5,5,1,5,2,4,4,7,6,0,5,2,4,2,3,9,2,4,2,2,8,6,4,2,6,4,4,7,4,6,0,2,6,3,4,4,2,1,1,5,6,5,6,3,6,5,8,7,8,2,1,2,7,4,2,2,5,0,5,4,4,6,5,4,6,5,5,2,3,4,3,10,5,2,2,2,7,2,4,5,2,2,5,8,5,6,5,5,3,5,3,5,4,6,5,7,3,1,4,5,4,3,2,2,1,2,0,0,1,0,2,1,1,1,1,2,0,1,1,2,1,1,0,0,0,0,0,0,0,0,0,0,0
0,0,0,0,0,0,0,1,1,0,0,0,0,0,0,0,0,1,0,0,0,1,0,0,0,2,1,1,3,3,2,2,5,2,4,2,5,7,5,8,5,4,0,3,4,6,4,6,1,4,2,3,4,4,5,3,3,5,3,2,3,3,5,6,1,3,2,2,4,4,2,4,1,4,5,0,0,5,2,1,7,5,5,0,3,3,3,3,5,3,1,3,1,2,9,4,4,2,7,2,4,3,5,6,2,5,4,3,2,6,3,1,6,0,4,3,4,2,5,1,4,7,1,2,2,3,2,5,4,3,3,2,1,2,1,2,1,4,2,2,4,7,3,2,4,1,7,3,3,0,4,9,3,2,3,2,2,3,1,3,2,2,0,1,3,7,8,1,2,3,2,6,1,0,2,1,3,9,6,0,6,2,6,4,3,3,8,2,1,4,1,5,5,2,0,4,1,2,1,2,3,4,2,5,4,2,4,3,3,4,3,2,3,4,1,6,5,1,1,2,3,8,1,4,2,5,2,7,1,2,6,4,3,3,4,2,3,2,1,4,1,2,3,1,3,5,2,3,2,1,2,7,5,5,4,3,3,3,3,3,2,5,1,4,4,6,2,1,6,5,1,1,4,3,4,2,2,2,2,2,2,3,5,6,5,1,2,9,1,3,4,5,1,1,4,4,3,2,1,1,3,1,4,1,4,3,5,4,4,5,3,3,6,2,5,1,0,2,2,3,3,1,3,3,2,0,0,0,3,0,0,0,0,1,0,0,0,0,1,0,0,0,0,0,0,0,0,0,0,0
0,0,0,0,0,0,0,0,0,1,0,0,0,1,0,0,0,1,0,0,0,1,0,3,2,1,2,3,1,2,3,4,4,4,5,7,6,2,11,5,3,10,5,5,5,10,11,6,8,5,3,8,5,5,9,6,4,7,7,6,5,8,4,8,10,3,6,3,10,4,4,8,9,5,7,4,4,5,3,6,9,3,6,6,4,4,8,8,8,5,4,13,8,5,7,5,3,4,9,7,3,6,8,7,3,4,3,4,1,2,7,4,7,5,7,3,6,9,4,1,6,7,3,7,7,3,4,3,3,6,9,5,2,0,4,4,1,10,6,5,6,10,6,3,6,11,4,2,7,5,3,0,12,6,6,7,3,9,4,8,5,4,6,1,3,5,7,8,6,8,5,3,2,4,8,3,3,7,7,8,5,9,8,4,6,4,5,2,3,3,7,7,5,3,6,9,8,7,5,9,4,8,10,6,4,3,5,6,6,4,5,3,3,4,6,10,4,3,1,5,2,2,4,4,4,8,4,4,6,3,6,6,3,5,4,10,3,7,4,3,3,1,4,7,0,6,6,2,6,3,3,4,4,6,2,2,2,3,5,5,0,5,9,6,8,6,8,5,6,5,7,6,7,7,8,7,6,6,4,3,2,6,2,6,7,4,5,5,10,9,2,1,6,5,6,3,4,4,5,8,5,5,8,3,5,7,4,4,5,4,6,6,2,9,5,3,1,0,6,8,0,1,8,4,2,0,1,0,2,2,0,2,0,2,1,0,0,0,1,0,0,0,0,0,0,0,0,0,0,0
0,0,0,0,0,0,0,0,0,0,1,0,0,0,0,0,0,1,0,1,0,0,0,0,0,0,0,0,1,4,1,1,0,3,6,2,8,6,4,0,3,2,3,3,5,2,4,1,2,2,2,5,1,3,3,7,5,3,4,6,3,2,6,4,7,7,8,4,6,6,3,2,5,3,2,5,4,3,4,3,4,4,4,6,6,4,1,4,5,3,4,3,5,3,3,5,6,2,5,5,2,3,1,2,3,4,2,3,3,4,4,3,3,5,3,5,3,1,6,1,3,6,2,6,4,4,9,0,4,2,1,3,3,7,3,1,6,6,5,4,2,4,4,1,6,6,1,3,5,3,5,4,7,0,2,7,4,2,3,4,5,6,3,4,4,5,1,2,4,3,1,3,4,4,5,3,0,3,4,1,4,3,4,4,6,9,4,5,3,5,5,1,4,1,3,6,5,5,2,4,6,6,5,2,1,7,4,6,10,3,5,2,7,5,5,3,8,1,5,3,2,4,4,5,5,6,3,6,5,2,4,4,4,2,10,5,5,8,4,4,5,1,3,5,6,4,4,6,5,8,2,5,6,3,3,9,3,5,7,4,2,3,4,5,4,2,5,1,7,3,3,5,6,3,2,3,4,0,2,5,5,7,6,0,7,5,5,4,7,7,3,2,1,4,2,4,4,5,8,3,3,4,4,1,7,2,5,4,9,4,4,6,3,5,6,4,4,6,3,5,4,3,3,1,1,3,1,1,0,0,0,2,2,1,0,1,0,1,0,0,0,0,0,0,0,0,0,0,0,0
0,0,0,0,0,1,0,0,0,0,1,1,1,0,0,1,0,0,0,0,0,0,0,0,0,0,2,3,1,2,4,0,0,0,0,5,2,4,4,4,5,4,3,5,1,3,1,4,4,2,2,1,2,2,4,3,4,4,5,1,1,4,2,5,4,2,3,1,3,7,1,2,2,3,1,3,2,3,5,5,3,2,3,1,2,3,1,3,7,2,4,2,7,1,6,7,4,5,4,5,3,6,5,4,4,3,5,1,0,1,1,2,1,2,3,1,3,3,3,1,2,4,1,4,4,4,6,2,3,2,3,4,1,3,5,3,6,4,2,3,5,3,2,3,5,5,3,1,5,1,2,1,4,4,3,3,3,0,4,6,4,5,4,3,3,4,1,4,2,3,5,5,0,4,3,2,5,5,6,1,1,2,4,1,2,3,7,1,4,8,5,2,4,4,6,3,2,0,3,1,2,2,2,1,3,5,4,3,1,2,3,5,1,1,7,3,2,6,4,6,0,2,3,0,1,2,1,3,4,1,2,5,4,5,2,5,0,2,4,1,2,2,5,7,4,2,2,1,2,1,1,3,3,2,3,2,2,4,2,3,4,2,5,2,3,5,2,4,5,4,1,5,4,7,6,2,11,3,4,7,3,5,7,4,6,6,2,5,0,3,3,1,3,2,2,3,8,3,1,1,3,2,2,3,2,5,2,3,1,3,2,1,4,6,1,1,4,1,2,1,0,2,2,3,2,0,2,0,0,0,0,1,1,0,1,0,1,0,0,0,0,1,0,0,0,0,0,0,0,0
0,0,0,0,0,0,0,1,1,0,1,0,0,0,0,0,1,0,0,1,0,0,0,1,1,2,0,2,3,6,5,2,3,9,7,13,4,5,7,2,4,5,5,4,8,5,8,5,6,5,4,8,7,8,8,9,11,13,6,9,10,4,7,9,8,4,3,3,3,8,2,3,6,11,3,4,3,8,2,8,4,6,8,10,2,4,4,8,5,4,4,6,8,7,5,5,2,5,4,5,6,5,8,10,5,5,2,1,4,7,9,4,5,8,5,4,6,8,5,3,8,5,2,7,5,3,5,7,7,4,6,1,2,9,5,1,4,11,8,6,6,4,10,3,7,4,7,6,5,6,5,5,3,2,4,2,8,6,5,3,6,7,5,8,6,7,8,1,4,6,7,4,9,5,7,6,3,6,7,4,5,2,5,3,9,7,3,5,1,3,2,1,3,2,5,3,4,10,5,3,5,4,14,6,3,8,4,9,6,5,8,6,3,5,13,8,8,4,2,6,9,6,5,8,7,5,5,4,9,4,3,5,7,5,6,5,4,2,6,5,5,9,4,7,5,5,5,2,5,7,4,7,2,2,2,4,7,5,4,3,6,4,7,5,6,5,7,5,4,4,6,9,2,3,6,7,10,9,9,5,7,8,5,5,4,3,6,4,6,11,10,4,5,7,2,5,7,8,7,4,5,4,3,2,1,6,2,3,8,7,5,3,6,3,0,4,1,8,3,6,2,1,2,3,3,0,0,1,0,0,0,2,0,1,4,0,0,0,0,0,0,0,1,0,0,0,0,0,0,0
0,0,0,0,0,1,0,0,0,0,0,0,0,0,0,0,0,1,0,2,1,0,0,1,1,1,0,1,3,2,3,1,1,3,4,6,3,9,4,4,2,6,5,4,2,0,6,2,1,3,5,5,4,5,5,3,4,1,2,7,2,0,4,2,5,3,5,3,7,4,5,3,5,4,5,11,4,4,3,4,3,3,2,2,2,1,4,4,4,8,4,4,7,5,2,5,3,0,4,4,3,5,6,4,4,0,2,5,2,0,3,3,4,3,3,2,8,4,3,4,3,3,2,1,7,3,1,6,6,2,5,5,5,4,4,4,5,2,1,4,5,3,2,3,2,0,2,3,4,5,6,4,1,3,5,2,2,7,1,3,4,6,4,0,2,5,3,3,1,3,5,1,5,5,3,4,5,0,3,5,9,8,7,3,5,1,3,2,3,4,3,3,4,4,1,4,8,5,5,8,7,3,3,6,8,2,4,1,3,6,3,5,5,3,5,3,9,6,6,5,4,4,1,1,4,2,3,4,2,2,9,6,5,11,6,2,1,5,5,3,2,5,5,4,4,4,6,4,4,2,3,5,2,2,3,3,6,2,3,4,2,3,5,1,10,0,6,4,3,6,2,4,9,5,8,4,6,7,3,8,3,4,1,2,6,1,3,3,4,5,7,5,5,3,4,7,4,3,5,1,6,5,2,4,5,1,7,3,5,8,7,8,4,4,4,2,5,3,2,6,3,4,2,1,2,1,0,0,0,1,0,0,2,2,1,0,0,0,0,0,1,0,0,0,0,0,0,0,0,0
0,0,0,0,0,0,0,0,1,0,0,1,1,0,0,0,1,0,2,0,0,0,0,0,3,0,0,1,1,0,0,2,2,3,3,5,4,5,4,2,2,3,3,5,1,4,3,2,2,1,5,3,3,2,5,6,1,2,4,1,4,3,5,2,4,3,4,8,3,4,1,2,3,3,2,3,2,3,5,2,2,2,2,5,4,0,2,1,5,4,2,2,3,1,2,5,5,5,7,1,4,2,3,3,4,6,1,0,1,2,6,2,1,2,4,2,1,1,7,4,5,6,3,2,3,5,2,3,5,4,4,2,3,3,6,3,3,1,3,4,3,4,3,4,0,3,1,2,3,6,1,3,5,3,1,4,1,5,1,4,5,3,4,4,3,5,2,2,1,2,5,5,2,5,3,1,3,0,7,2,2,8,6,4,6,1,2,1,2,5,1,0,3,0,1,3,1,3,2,4,1,2,4,3,4,4,2,2,4,3,2,2,0,2,1,2,4,2,7,1,3,2,3,3,5,2,3,2,2,1,3,1,4,6,6,4,2,1,4,3,7,5,2,5,5,2,2,2,1,2,4,5,2,4,0,1,3,2,2,2,4,1,3,0,1,4,2,1,3,2,2,0,5,4,1,3,4,1,5,2,2,3,1,2,3,1,2,3,2,2,2,2,2,5,3,1,0,3,2,5,2,3,1,2,4,1,2,1,3,1,3,1,3,2,1,2,2,2,1,3,0,2,0,0,3,1,0,1,0,0,2,1,0,1,0,0,1,0,0,0,0,0,0,0,0,0,0,0,0,0
0,0,0,0,0,0,0,0,0,0,1,1,2,1,0,0,1,1,1,1,0,1,1,1,2,2,2,1,3,0,3,8,5,5,6,7,5,6,3,8,9,3,9,9,6,5,4,5,6,4,5,7,9,7,4,5,7,4,5,7,4,6,4,4,4,6,7,15,8,4,7,5,9,4,6,9,7,5,7,3,7,6,6,7,8,6,8,4,3,2,3,7,6,4,2,8,3,3,8,3,5,3,3,2,3,6,8,4,8,7,6,8,4,1,7,9,4,6,5,1,8,9,4,5,4,5,4,7,3,7,4,5,8,9,4,9,6,5,4,8,7,5,5,6,7,9,7,6,7,8,3,1,3,4,6,6,8,6,5,8,5,11,4,7,7,3,8,3,12,5,3,9,0,6,8,5,0,6,3,3,7,7,9,5,6,8,5,7,9,3,2,10,7,9,7,4,7,3,8,5,8,7,4,6,5,2,4,8,10,3,5,5,7,7,8,8,6,7,8,7,3,3,4,9,8,7,7,3,5,4,8,7,5,6,5,4,4,8,2,3,10,5,2,6,1,3,4,4,1,4,3,6,4,4,2,3,3,4,5,6,5,8,6,3,5,6,3,8,1,9,5,7,6,7,3,2,3,0,12,9,7,6,10,6,3,6,4,1,6,7,6,7,4,4,4,2,8,6,5,3,6,4,2,3,4,5,5,4,9,5,3,6,7,7,3,3,3,7,8,5,3,2,2,3,2,4,2,1,1,0,0,1,1,2,1,1,1,1,0,0,1,0,1,0,0,0,0,0,0,0
0,0,0,0,0,0,0,0,0,1,0,0,1,0,1,0,0,0,0,0,1,0,1,0,1,1,1,1,2,1,5,3,1,3,4,2,4,0,3,0,3,7,4,8,3,5,1,6,2,3,6,1,9,2,3,4,3,3,5,4,1,6,4,6,4,6,10,5,0,6,2,5,2,4,2,6,5,7,5,4,5,3,3,1,4,7,3,0,8,2,1,5,7,3,2,3,5,4,2,4,1,1,4,4,3,6,3,3,2,2,3,1,4,4,4,4,5,2,4,3,1,4,2,6,3,3,2,5,3,4,5,2,7,4,3,3,5,3,4,5,2,1,3,2,4,4,2,3,5,2,4,1,4,3,2,5,4,4,6,6,5,3,5,3,2,6,4,7,5,5,3,1,2,3,2,6,3,2,7,6,1,2,3,4,8,7,4,4,4,4,8,2,4,5,4,3,0,9,2,1,2,1,3,6,1,1,5,3,3,5,4,5,2,7,4,0,8,0,3,7,3,2,4,3,1,10,2,3,3,4,5,3,5,6,3,3,1,5,4,4,1,3,4,8,5,9,4,4,4,0,5,1,6,5,3,2,5,6,4,5,1,8,0,5,7,5,6,4,5,2,1,4,4,3,2,1,1,6,2,4,4,3,6,3,3,5,5,3,4,7,4,5,4,5,2,9,5,2,0,1,8,2,3,1,5,3,6,4,3,0,2,7,4,3,4,2,3,2,3,6,5,2,0,1,0,3,0,2,1,1,0,3,1,0,0,0,0,1,0,1,0,0,0,0,0,0,0,0,0,0
0,0,0,0,0,0,0,0,0,0,0,0,0,0,0,0,0,0,0,1,0,0,0,1,0,0,0,1,0,0,4,4,1,5,0,3,3,3,2,6,5,2,4,2,3,1,5,3,4,6,8,0,4,3,2,5,5,3,3,7,2,6,3,3,1,7,3,1,6,3,3,2,0,2,3,2,3,3,1,5,2,5,3,9,5,1,1,0,4,2,6,5,6,4,2,1,4,1,8,2,3,6,2,2,1,5,5,1,6,1,2,1,2,4,4,8,3,4,3,4,0,4,1,3,5,1,5,0,1,1,2,3,5,5,2,4,4,1,5,5,3,6,2,2,8,6,1,3,4,2,0,3,2,5,2,3,3,3,3,1,3,4,3,2,3,4,3,6,3,4,3,4,2,5,3,3,2,3,5,5,1,10,5,1,2,1,1,5,2,5,6,6,6,1,2,4,0,3,2,4,3,2,5,3,6,5,4,4,5,2,4,1,1,4,4,0,2,2,2,2,4,4,2,1,7,4,1,4,3,5,4,7,3,3,1,4,1,4,1,3,6,3,4,0,4,2,3,2,4,5,3,3,3,2,2,7,2,2,5,1,0,6,1,3,2,5,1,2,5,1,2,3,0,5,2,7,4,5,6,1,1,1,1,6,3,6,2,5,6,3,1,3,1,2,5,2,4,1,3,5,4,3,3,2,2,2,2,1,0,3,1,4,5,7,4,0,3,5,2,1,3,2,1,2,2,1,0,1,1,0,0,0,2,1,1,0,0,0,0,0,0,0,1,0,0,0,0,0,0,0
0,0,0,0,0,0,0,0,0,0,1,2,0,0,1,3,1,0,0,2,0,1,0,2,2,3,3,2,6,3,2,3,6,7,3,6,4,5,6,8,3,7,6,7,3,5,0,5,13,4,5,7,2,8,10,5,6,6,6,7,13,4,7,6,15,1,10,2,9,5,10,4,6,5,3,9,7,5,6,5,10,4,5,4,10,10,2,8,9,8,2,5,9,10,6,5,6,2,6,5,4,2,8,5,5,7,4,6,9,1,6,3,3,8,4,7,6,6,9,6,2,8,11,3,4,10,6,5,6,6,12,5,4,4,2,5,2,3,6,5,4,8,6,5,8,4,7,9,5,10,6,10,9,6,10,5,4,9,2,7,2,4,5,4,5,9,8,7,7,5,8,4,8,5,4,9,5,7,5,4,6,2,7,5,5,7,4,6,10,5,5,4,7,5,3,5,4,4,5,4,7,5,5,8,8,9,4,4,5,6,5,3,7,5,4,5,5,8,7,5,2,4,7,4,3,5,3,4,6,5,6,5,5,8,3,9,4,10,5,5,5,4,10,7,3,5,1,5,3,5,3,3,8,5,10,4,3,4,8,9,7,5,3,7,6,2,4,7,3,3,8,3,14,9,4,6,2,10,2,6,9,5,10,2,6,8,4,9,4,5,3,3,5,4,5,9,9,8,7,9,7,3,4,8,7,5,6,4,5,2,5,5,8,3,4,4,2,6,6,4,1,2,3,1,3,3,1,1,1,1,0,3,0,0,1,1,1,0,0,0,0,0,0,0,0,0,0,0,0,0
0,0,0,0,0,0,0,0,0,0,0,2,0,0,1,0,0,0,0,0,0,1,1,1,0,0,1,0,0,0,2,5,1,4,2,2,3,1,3,2,6,4,2,3,3,7,4,8,1,4,3,2,2,4,4,7,5,4,3,1,3,4,4,6,4,2,1,3,5,4,8,5,4,3,2,3,4,4,1,0,7,6,3,2,5,2,2,4,3,3,3,1,5,5,4,4,2,3,4,3,3,4,1,4,4,5,2,3,2,3,5,4,0,2,2,4,4,1,1,4,2,2,6,2,1,1,5,2,3,8,5,2,5,6,6,3,1,3,3,3,4,2,6,5,5,3,2,2,4,2,4,1,2,3,7,2,4,2,4,6,5,1,2,4,3,5,5,4,3,4,3,3,4,3,6,8,4,5,3,6,5,2,2,1,5,3,1,1,2,4,3,3,2,2,4,3,3,4,2,2,3,7,5,6,3,1,4,3,6,3,0,5,4,3,3,4,5,4,2,4,4,4,3,3,10,3,5,3,3,0,6,5,3,7,10,3,6,4,2,7,6,3,6,5,3,6,3,5,7,5,0,4,3,6,8,8,3,4,4,1,2,5,5,4,3,2,2,3,3,3,5,5,5,3,1,2,6,3,4,4,4,4,3,2,4,3,1,4,3,3,2,2,2,2,2,3,6,2,7,1,3,2,4,2,4,5,4,3,4,4,4,4,3,3,4,3,1,3,1,3,1,0,0,2,3,1,0,3,0,0,3,1,2,0,1,1,1,0,0,0,0,0,0,0,0,0,0,0,0,0
0,0,0,0,0,0,0,0,0,0,0,1,1,1,0,0,0,0,2,0,0,0,1,0,3,0,3,0,0,3,1,2,2,2,5,1,6,1,3,3,5,2,3,3,3,8,2,4,3,3,3,5,5,8,3,4,6,6,1,2,6,1,4,2,1,1,1,3,2,1,3,1,3,3,6,2,3,3,4,4,4,4,8,4,4,2,3,4,3,2,4,3,3,6,6,2,2,4,5,3,2,3,4,3,4,2,4,2,1,2,2,1,4,2,2,4,3,3,5,2,5,4,3,1,5,4,3,3,3,4,4,3,1,2,2,3,3,0,6,5,2,4,5,6,3,1,1,3,1,2,2,2,5,2,2,3,1,7,3,5,3,2,5,1,1,4,6,2,5,1,1,2,4,3,4,3,2,3,2,4,6,5,2,7,3,4,1,2,5,2,5,5,5,5,2,0,1,3,2,5,2,2,1,3,4,5,1,2,1,7,3,1,5,3,5,3,2,5,0,4,2,1,2,3,4,2,3,2,6,3,3,5,6,2,3,2,0,3,5,3,2,0,2,7,1,2,5,3,4,1,3,7,1,2,4,4,4,4,3,8,1,4,5,2,5,2,2,2,2,4,3,5,1,2,2,5,1,3,3,2,2,0,4,2,5,2,3,4,2,4,3,4,4,4,5,3,3,1,3,5,3,4,2,1,5,2,1,6,7,4,1,2,0,3,4,2,5,3,1,2,1,2,1,1,0,2,2,1,2,0,0,0,0,1,1,2,1,1,0,1,0,0,0,0,0,0,0,0,0,0
0,0,0,0,0,0,0,0,0,0,3,1,1,1,0,3,1,0,0,0,0,0,0,0,0,0,2,2,2,3,3,1,4,6,3,13,5,5,8,9,7,11,9,5,6,6,8,9,6,4,7,7,10,6,5,6,5,1,11,5,11,7,7,7,8,4,4,2,3,5,4,7,6,6,4,6,6,6,6,14,8,5,9,5,8,2,3,5,2,5,6,3,5,8,7,7,5,11,5,7,4,9,6,6,11,9,3,4,7,4,6,4,5,5,6,7,9,8,10,10,8,3,5,4,6,5,5,5,4,6,5,2,6,5,8,7,5,6,3,3,2,9,5,6,5,4,8,6,6,6,11,2,8,11,3,8,5,9,7,10,4,7,5,3,9,8,6,2,7,4,2,6,6,7,3,7,6,8,10,5,6,7,4,2,5,6,5,7,2,6,6,5,3,3,5,5,7,4,4,5,5,4,9,8,4,3,2,7,2,3,5,7,4,8,4,4,6,4,5,4,3,7,2,4,6,3,5,6,4,7,3,4,8,8,5,7,8,11,7,3,2,7,4,4,2,4,2,4,8,7,4,6,11,5,4,4,6,4,5,11,5,3,8,5,3,2,2,2,6,4,5,6,6,2,3,7,10,7,9,6,4,12,6,6,7,7,8,6,1,10,6,5,3,4,3,3,1,8,3,9,3,6,2,10,4,5,5,7,1,6,5,4,3,3,7,5,4,5,5,2,4,2,0,2,1,0,3,2,1,1,2,0,3,1,1,1,0,0,1,1,0,0,0,0,0,0,0,0,0,0
0,0,0,0,0,0,0,0,0,0,1,0,0,1,0,0,1,0,0,0,0,0,0,0,1,2,0,1,2,3,2,4,2,3,0,4,2,3,4,2,3,1,4,2,4,3,4,3,3,4,3,1,2,1,2,3,5,2,3,6,4,4,4,2,3,8,5,7,6,6,3,1,8,1,3,4,3,2,3,4,4,3,2,4,7,3,3,4,1,1,4,5,1,0,6,5,2,0,4,1,6,4,2,9,3,3,2,5,6,4,3,4,4,1,4,5,1,8,1,7,5,1,2,3,4,1,4,3,3,2,4,5,5,7,4,4,4,3,4,5,4,3,3,3,4,3,5,3,6,2,3,4,5,6,8,2,4,4,2,2,2,2,4,6,4,6,2,3,6,3,3,3,10,5,3,1,3,2,3,0,3,1,3,5,2,4,2,2,5,2,4,3,3,4,4,5,4,2,4,3,4,8,3,6,4,5,0,4,1,2,4,2,7,3,4,4,1,4,2,2,3,3,4,5,5,3,2,2,2,3,5,3,8,2,2,1,2,1,2,2,4,3,2,0,2,4,6,2,4,3,3,1,6,2,5,5,2,4,4,2,2,3,1,0,4,1,1,7,4,1,7,6,3,2,5,4,0,6,5,7,4,6,2,3,0,1,10,7,4,4,1,5,1,4,4,1,4,3,4,1,7,3,5,1,3,4,7,4,2,4,3,4,6,2,4,2,4,3,2,3,0,1,2,1,2,1,1,2,0,0,0,0,1,1,0,0,0,1,1,0,0,1,0,0,0,0,0,0,0,0
0,0,0,0,0,0,0,0,0,0,0,0,0,0,0,0,0,0,0,0,1,1,0,1,0,1,1,2,4,2,5,0,0,4,2,5,5,4,4,6,4,2,2,0,6,3,3,2,2,8,5,2,10,4,2,5,7,6,2,2,3,6,2,2,2,6,3,6,5,2,4,3,3,3,6,7,6,2,4,2,0,4,0,3,5,4,2,2,4,4,2,4,10,2,2,4,4,2,4,6,2,4,5,4,7,1,1,6,4,1,3,7,3,5,4,4,3,5,5,1,2,5,3,0,4,3,5,3,1,4,2,3,8,1,4,3,6,1,2,7,1,4,4,6,4,2,4,3,2,2,3,6,6,4,6,5,4,5,2,1,4,10,2,2,2,3,3,5,2,4,4,3,2,0,2,3,1,7,2,3,3,6,2,2,2,5,1,3,6,4,4,3,2,2,2,6,2,5,4,8,4,3,4,3,5,3,4,2,5,5,1,2,3,1,3,3,5,8,3,1,2,2,1,4,6,1,6,2,4,1,5,2,2,5,2,4,1,3,2,3,5,1,7,2,5,3,4,3,1,2,5,4,6,5,1,5,5,3,1,3,3,4,4,3,2,1,3,5,3,1,2,1,2,3,7,6,3,1,6,1,1,7,2,3,2,3,4,5,2,5,1,5,4,3,0,2,2,3,5,2,3,4,4,3,4,3,3,2,4,8,1,7,2,1,4,4,5,4,2,4,2,3,1,2,0,1,1,0,0,1,0,1,0,0,0,3,0,1,0,0,0,0,0,0,0,0,0,0,0,0
0,0,0,0,0,0,0,0,0,0,0,0,0,0,2,1,0,1,1,0,1,0,1,0,0,1,1,1,0,2,5,3,6,5,9,3,6,3,7,7,3,5,7,1,4,5,4,2,8,10,7,7,8,7,6,4,5,4,11,5,6,4,5,5,9,7,3,7,6,8,7,8,6,8,3,4,6,10,5,13,5,6,9,7,8,6,9,4,9,5,6,7,4,9,5,8,9,4,5,7,5,0,6,6,4,7,5,3,5,9,6,7,4,2,6,8,5,4,8,5,12,10,7,5,7,3,8,10,6,4,4,7,5,7,4,6,11,6,10,5,3,4,4,3,2,9,4,7,6,10,3,9,5,4,4,5,7,5,3,8,11,4,5,8,9,11,8,10,7,5,5,3,5,7,6,3,6,8,4,3,2,11,8,7,2,6,4,1,6,5,7,8,2,6,9,6,1,8,5,4,6,2,10,6,5,3,6,4,6,6,4,7,5,6,12,6,5,11,9,6,6,3,5,5,0,8,0,5,8,3,7,3,9,5,9,4,4,7,5,6,9,8,5,5,5,8,4,6,7,11,4,4,5,5,5,6,7,5,2,5,3,8,6,4,5,3,5,1,7,12,6,0,6,5,7,3,3,7,5,5,7,7,4,6,13,9,7,3,4,6,4,6,5,3,3,3,7,8,6,6,6,4,5,5,8,2,10,7,2,4,5,6,5,3,6,5,10,1,1,2,5,5,3,0,2,0,4,1,0,1,2,2,0,0,0,1,3,1,0,0,0,0,0,0,0,0,0,0,0,0
0,0,0,0,0,0,0,0,0,0,1,0,0,0,0,1,0,0,1,0,0,0,0,0,1,0,0,1,1,1,2,1,3,3,3,6,0,4,2,3,3,3,9,4,2,3,5,5,2,1,3,2,1,6,4,2,2,3,3,5,2,4,1,3,1,2,3,5,3,4,1,3,5,1,4,2,0,5,1,3,3,0,2,4,6,4,5,2,4,2,5,3,3,4,2,5,2,4,3,1,1,5,1,3,1,2,3,2,1,2,5,3,2,3,4,1,5,3,6,2,3,3,0,2,6,3,5,6,2,1,4,1,2,3,2,9,3,3,2,3,3,6,3,1,3,3,3,2,2,1,5,2,2,2,3,1,3,6,2,10,0,1,3,5,2,3,3,1,2,4,4,6,0,5,3,2,4,5,3,1,1,1,4,3,3,7,4,4,5,1,6,2,3,2,3,7,4,2,4,3,1,7,2,6,3,3,1,0,5,7,2,6,2,2,3,2,3,4,4,4,2,3,6,3,0,2,2,6,0,7,1,1,3,3,2,3,4,4,1,5,6,4,3,4,2,1,2,3,4,4,1,2,5,4,4,5,5,3,2,2,4,5,1,3,8,2,4,4,4,5,1,2,4,5,5,2,5,2,4,3,2,5,0,3,4,3,3,5,3,1,3,6,5,1,1,4,3,3,5,5,6,1,2,3,2,3,6,8,8,0,3,6,0,5,2,2,4,1,0,2,2,0,4,1,1,0,1,2,0,3,0,0,2,0,0,0,0,0,0,0,0,0,0,0,0,0,0,0,0,0
0,0,0,0,0,0,0,0,0,0,0,0,0,1,0,1,0,0,0,0,2,0,0,0,2,0,2,1,0,1,1,2,3,5,3,2,5,0,6,2,4,4,6,3,3,2,3,3,4,8,7,6,7,1,7,4,5,5,5,4,5,3,11,3,4,2,3,3,4,3,2,4,2,6,4,8,1,5,8,4,1,7,5,3,2,6,3,2,3,5,10,3,4,7,5,3,4,3,2,2,1,3,4,4,7,5,8,4,7,2,3,3,4,5,3,3,5,2,2,4,2,6,7,4,3,1,4,9,3,3,2,3,4,0,4,3,1,4,5,5,1,4,2,5,2,7,3,3,3,2,3,4,1,5,4,5,5,2,5,3,1,4,2,4,1,5,1,2,4,2,5,3,4,2,2,1,3,6,4,4,4,4,5,6,5,8,3,1,5,2,3,3,5,2,6,6,5,2,3,3,2,2,5,9,2,3,2,6,0,5,5,3,2,2,4,4,7,2,2,3,3,1,4,2,2,1,1,6,4,5,6,2,4,3,3,2,2,6,3,6,4,2,2,4,2,7,5,3,3,3,4,4,1,4,4,5,4,2,3,1,7,4,8,3,1,2,0,4,6,3,0,1,3,1,5,5,2,1,2,3,3,1,5,1,1,7,5,1,2,6,4,3,9,3,3,2,4,2,1,0,3,1,5,4,5,1,2,3,4,4,5,2,2,4,1,2,5,2,3,4,1,0,1,1,1,2,1,0,1,1,0,1,0,0,0,0,0,2,0,0,0,1,0,0,0,0,0,0,0,0
0,0,0,0,0,0,0,0,0,0,0,0,1,1,0,0,0,0,1,0,1,0,0,1,1,0,2,2,1,3,3,4,3,4,6,6,3,6,8,5,6,7,2,7,8,4,2,6,6,5,8,6,4,7,9,5,10,7,9,9,4,9,7,5,9,5,2,6,6,5,9,8,4,3,6,2,5,7,4,5,2,9,4,4,3,7,4,8,8,5,8,12,7,5,2,7,5,4,4,8,2,7,7,9,9,4,5,3,9,10,5,9,5,6,3,3,9,5,3,5,4,9,8,7,6,5,6,4,7,9,9,10,6,7,3,12,5,4,8,4,2,8,4,3,7,3,5,7,4,10,3,8,2,4,6,1,9,4,6,4,6,3,11,4,3,9,4,2,8,4,4,1,7,6,7,8,5,8,3,7,7,2,7,4,6,2,6,4,6,6,7,6,3,3,4,9,6,8,4,4,1,0,4,10,5,5,8,4,5,9,4,7,4,5,7,1,6,5,10,7,3,9,3,5,9,9,4,4,8,7,6,5,6,7,4,6,5,4,6,12,7,8,6,1,3,4,7,6,6,4,11,4,5,6,4,4,2,6,5,10,10,7,3,4,5,10,6,4,3,5,6,8,4,5,2,4,5,5,7,2,4,2,5,7,4,6,2,4,6,7,5,0,2,6,5,4,2,3,5,2,8,6,4,8,9,6,8,5,3,6,4,4,2,7,7,5,4,5,2,2,2,4,7,0,1,0,0,2,1,0,1,2,2,1,0,2,2,0,1,0,0,0,0,0,0,0,0,0,0,0
0,0,0,0,0,0,0,0,0,1,0,2,0,0,0,1,0,0,0,0,0,0,0,0,1,0,0,1,1,3,1,3,1,2,4,0,4,0,3,2,6,6,2,0,4,3,3,7,7,2,3,2,9,3,2,5,7,5,0,5,3,3,5,2,1,1,6,6,2,4,6,7,1,1,5,4,3,2,4,4,4,2,2,2,1,5,6,3,5,5,4,2,5,4,1,2,1,4,0,3,10,5,4,3,1,2,5,4,2,3,2,1,10,2,1,3,4,1,4,8,3,4,6,5,7,2,1,4,3,5,1,4,1,1,2,1,1,4,0,3,3,5,3,3,2,2,1,1,1,4,5,5,4,7,2,2,4,6,2,3,0,3,5,4,4,7,1,4,6,0,4,3,3,1,8,1,0,2,4,2,3,6,5,3,6,3,3,6,3,3,6,3,3,3,4,6,4,8,7,4,3,2,3,6,3,2,2,1,4,3,1,1,5,9,0,4,3,0,1,5,1,8,2,3,1,3,3,1,5,2,2,3,6,5,2,4,3,3,2,4,10,3,5,4,5,5,3,1,2,1,6,3,1,2,2,4,7,6,0,1,2,7,1,1,1,4,2,4,5,7,5,4,4,6,4,2,3,2,2,3,4,5,3,4,4,3,1,1,3,2,3,2,4,3,3,2,3,2,3,4,4,5,8,3,1,8,3,6,5,6,3,3,4,2,3,2,2,1,0,2,2,2,3,2,4,2,1,2,0,0,0,0,1,0,2,0,0,1,0,0,0,1,0,0,0,0,0,0,0,0
0,0,0,0,0,0,0,0,0,0,0,0,1,0,0,0,0,0,3,0,0,0,1,2,0,2,0,2,2,2,0,1,5,4,1,8,1,1,3,4,5,6,5,4,2,4,6,4,5,5,3,6,5,3,0,5,3,3,3,2,5,5,2,4,4,6,2,7,5,4,10,1,4,6,6,2,3,3,6,2,8,7,8,10,5,3,8,4,2,4,7,5,3,5,7,3,2,6,8,7,6,2,9,2,3,2,5,0,1,4,4,3,6,4,3,6,2,3,4,5,5,2,1,7,6,6,9,3,3,7,5,5,2,5,4,6,1,3,1,1,4,0,8,5,4,3,2,4,7,1,5,0,3,2,7,4,6,7,5,4,3,7,1,2,4,5,9,7,5,4,4,5,2,4,3,1,1,4,3,2,4,3,1,5,3,0,2,1,0,6,3,7,2,6,4,2,7,3,7,3,9,3,6,4,3,3,6,2,5,3,4,2,2,2,3,1,4,4,0,2,4,1,4,8,2,3,4,1,3,4,3,0,7,5,1,3,2,2,2,5,4,3,3,9,3,2,4,5,3,4,6,4,5,3,3,3,6,2,2,6,3,3,3,7,5,6,2,4,3,1,2,2,2,6,5,3,4,4,3,2,3,4,3,2,1,5,3,2,1,8,5,5,5,4,1,4,1,4,3,0,4,3,1,2,3,5,3,6,4,6,3,4,4,0,3,2,2,3,5,0,2,2,2,2,2,0,1,0,1,2,0,0,2,0,1,0,0,1,0,1,0,0,0,0,0,0,0,0,0,0
0,0,0,0,0,0,0,0,1,1,1,1,0,1,1,0,0,1,1,2,0,0,1,0,0,1,2,0,1,5,2,4,3,3,5,2,6,5,6,6,6,1,7,7,7,8,7,7,4,6,6,3,3,6,8,12,5,4,3,5,7,6,8,7,5,4,7,4,6,7,4,3,6,6,4,8,5,4,4,5,4,3,4,7,4,7,6,7,7,4,6,8,5,9,4,3,5,7,4,8,5,4,7,11,7,5,5,9,6,5,7,3,7,5,3,7,9,7,6,6,3,6,3,8,9,4,4,6,5,6,7,4,5,9,5,2,4,4,7,8,1,6,5,6,6,5,7,4,5,4,3,5,8,5,7,7,9,4,3,4,6,6,6,6,8,3,2,4,3,8,9,7,2,7,8,3,11,3,6,8,3,4,4,5,4,11,5,6,3,5,4,2,1,11,8,3,8,6,10,3,6,6,8,7,5,3,4,7,3,2,3,6,2,12,5,3,8,8,3,2,4,9,5,4,4,7,6,5,4,5,5,4,7,3,6,5,2,8,8,3,5,7,8,6,4,8,6,7,10,5,9,9,4,4,3,6,1,7,1,7,10,4,4,6,4,5,6,1,6,9,10,6,14,10,6,4,6,4,6,6,6,11,2,4,6,2,9,3,4,4,4,2,4,3,3,7,9,6,4,4,4,2,5,8,5,4,5,10,6,3,5,6,5,5,8,3,3,6,3,3,3,3,5,4,0,2,0,1,0,2,0,1,1,1,0,1,2,0,1,2,0,0,0,1,0,0,0,0,0,0
0,0,0,0,0,0,0,0,0,0,1,1,0,0,1,0,0,0,0,1,0,1,0,0,1,1,4,2,0,1,2,3,4,3,4,0,3,1,1,9,2,2,2,3,4,1,6,2,3,3,1,3,0,1,3,3,2,3,4,6,3,4,3,3,4,3,2,4,3,3,3,5,2,4,1,2,3,4,4,1,1,1,6,3,3,3,2,4,3,2,0,2,2,2,4,1,3,2,2,6,0,1,5,3,7,5,6,3,1,4,2,0,4,4,7,4,2,4,5,3,4,5,3,4,3,5,1,4,4,2,4,4,2,0,2,2,2,2,1,3,4,1,4,3,3,1,1,3,3,3,3,4,3,4,1,6,3,7,0,4,5,2,3,1,4,2,4,7,3,2,4,3,1,1,2,3,1,1,5,3,4,3,5,2,3,1,5,3,2,4,3,5,4,8,3,5,3,3,2,3,4,2,3,2,3,2,3,3,5,8,5,3,4,2,2,4,3,3,5,2,2,2,3,2,2,3,3,1,5,5,6,3,1,4,3,4,2,2,2,6,1,4,2,6,3,2,4,0,2,3,4,5,2,1,6,4,2,5,6,9,3,4,2,2,4,2,4,1,0,6,5,2,2,7,1,2,2,2,3,3,4,3,2,4,5,4,6,3,4,3,3,5,3,3,5,7,3,4,2,1,2,4,1,4,1,4,2,3,3,6,3,2,4,2,2,1,2,5,2,2,2,2,1,0,2,2,0,0,1,0,0,0,0,0,1,0,0,0,0,0,1,1,0,0,0,0,0,0,0,0
0,0,0,0,0,0,0,0,0,1,2,0,1,0,1,0,0,1,3,0,0,0,0,0,0,1,1,2,3,2,3,1,4,3,5,5,6,1,6,7,4,8,3,3,4,3,5,6,3,3,4,8,4,3,4,7,6,4,3,7,6,5,2,5,3,6,6,7,3,4,7,1,0,3,6,6,4,7,7,5,5,2,2,1,4,4,5,2,3,4,3,4,1,3,9,1,9,3,4,7,2,5,2,2,1,2,8,2,1,5,7,3,4,4,4,3,2,1,3,1,7,6,3,2,7,8,4,6,3,4,2,5,6,7,5,6,3,3,2,8,3,5,3,2,2,2,1,1,4,5,5,6,3,3,6,9,9,5,3,5,6,4,5,1,2,0,4,3,1,3,4,2,4,3,5,5,1,1,3,5,3,6,3,7,3,1,6,2,7,7,4,3,4,1,4,6,4,3,5,2,2,6,4,2,3,6,3,2,0,3,3,7,3,4,4,3,3,3,2,4,8,3,1,2,3,2,0,2,0,2,5,4,1,7,5,1,5,3,8,5,2,2,4,3,2,2,3,4,3,2,3,5,3,3,2,2,4,2,3,4,6,5,6,6,3,4,3,3,5,6,6,0,5,1,3,0,4,3,3,3,0,4,3,3,1,2,4,5,3,5,3,0,3,4,2,7,2,5,6,6,1,4,1,3,3,6,4,2,2,3,2,5,4,6,5,4,2,1,2,2,2,3,2,0,1,1,0,1,0,0,0,0,1,0,1,0,0,0,1,0,0,0,0,0,0,0,0,0,0,0
0,0,0,0,0,0,0,0,1,0,0,1,3,0,1,0,0,1,1,0,1,2,1,0,0,1,1,1,2,1,3,2,6,3,5,3,8,8,5,10,5,5,7,5,6,8,4,2,9,9,7,4,4,7,10,4,6,6,8,5,5,9,4,6,7,9,3,7,7,4,2,5,5,6,4,8,6,4,5,5,3,2,6,5,6,1,6,10,0,10,6,5,4,1,8,6,10,3,5,8,6,6,6,4,3,5,5,5,7,2,4,4,5,3,10,3,2,10,6,2,6,2,7,7,7,9,3,4,5,10,7,6,9,7,12,3,12,5,3,5,8,3,6,8,10,6,4,10,6,10,2,11,5,4,2,4,5,7,3,5,5,3,6,8,4,5,7,7,6,1,5,6,7,7,3,5,6,3,9,5,5,3,2,2,4,4,7,5,1,10,6,8,9,4,3,7,4,6,11,10,5,6,2,5,4,8,2,8,6,2,5,6,4,10,3,6,5,4,5,8,2,4,1,6,4,13,2,6,5,5,4,10,6,5,4,4,2,5,3,10,3,3,5,5,5,3,5,7,4,9,7,6,5,4,3,5,4,6,5,4,5,6,3,4,7,9,5,6,3,6,3,6,6,6,2,6,10,9,7,12,8,5,6,2,5,6,8,8,4,4,5,6,10,5,3,6,3,9,3,4,6,5,9,6,5,5,6,7,5,5,6,6,2,5,3,8,5,3,4,5,1,2,1,2,3,3,0,2,0,2,1,1,1,1,1,2,2,1,1,0,1,0,0,0,0,0,0,0,0,0
0,0,0,0,0,0,0,0,0,0,0,0,0,0,0,0,0,0,2,0,0,1,1,0,0,0,0,2,2,3,1,1,1,2,2,3,2,5,3,2,1,5,2,3,5,4,9,2,2,1,5,4,3,3,1,2,2,3,2,2,2,2,4,0,1,5,4,3,1,1,3,4,5,2,0,2,2,6,4,3,2,3,5,1,6,2,2,3,4,5,3,1,4,3,2,0,8,3,2,3,0,3,4,2,3,3,4,5,5,2,1,5,4,3,2,6,3,4,1,2,4,2,2,5,2,3,2,2,5,3,3,2,5,3,2,2,1,2,2,1,3,4,3,5,2,3,3,5,7,3,3,2,2,2,1,3,5,2,4,3,3,2,5,1,1,2,2,0,4,8,5,1,2,4,2,1,1,3,4,4,4,4,4,4,5,5,1,3,1,1,4,6,2,2,1,4,0,3,3,3,5,1,2,3,3,5,1,4,3,1,2,4,7,4,3,6,3,1,4,6,2,3,4,4,3,3,6,3,0,3,2,5,4,3,4,3,2,0,1,5,3,4,3,3,5,3,1,7,2,5,4,4,3,2,1,2,2,7,2,3,3,1,3,3,5,4,2,2,4,3,2,5,5,2,5,4,5,6,4,3,3,3,2,2,2,2,1,6,1,3,2,6,6,4,6,3,6,3,2,3,3,3,7,1,6,8,2,3,3,6,4,3,3,2,2,0,4,0,2,3,4,4,2,0,0,1,0,5,0,0,1,0,2,2,1,0,0,0,0,0,0,0,0,0,0,0,0,0,0,0
0,0,0,0,0,0,0,0,0,0,0,2,0,1,1,0,0,0,1,0,1,0,0,0,0,0,0,0,4,2,2,3,5,7,2,5,3,7,3,7,5,6,4,0,4,6,4,3,3,6,4,5,2,9,5,7,7,3,5,4,3,2,2,7,2,10,4,5,7,3,6,6,2,4,7,3,5,5,8,2,4,5,6,4,9,5,7,6,6,5,4,2,5,3,5,3,3,1,5,3,6,3,6,2,4,4,3,4,7,8,3,2,4,2,1,9,3,5,1,7,4,5,5,6,3,3,3,7,2,4,4,2,5,3,4,1,3,4,4,3,1,1,1,3,3,2,6,4,4,5,2,3,5,5,2,6,3,6,4,2,3,4,4,2,5,3,4,6,2,4,2,4,4,3,6,4,3,6,3,5,2,5,2,5,6,5,4,3,0,2,7,3,5,3,3,2,3,5,1,3,1,5,2,0,2,1,3,5,5,2,5,4,2,0,3,2,1,8,3,3,5,5,4,4,3,2,4,2,0,6,3,9,3,6,2,5,3,2,6,3,4,3,5,5,1,5,4,5,2,1,2,3,9,3,4,4,5,3,1,1,3,6,5,3,5,3,4,6,2,1,5,2,3,5,1,4,2,4,2,5,5,5,3,1,5,2,4,9,1,2,7,3,5,2,4,4,1,4,3,5,3,6,4,4,2,1,2,1,2,3,6,3,4,4,3,3,4,5,1,2,1,0,0,2,0,2,1,0,1,0,0,0,0,0,0,1,0,1,0,0,0,0,0,0,0,0,0,0,0,0
0,0,0,0,0,0,0,0,0,0,0,0,0,2,1,1,1,1,0,0,0,0,0,0,0,1,2,1,3,1,2,3,1,1,5,5,2,3,6,1,4,6,5,7,7,6,1,7,7,4,7,6,6,3,3,6,9,6,3,13,4,2,5,10,11,5,6,4,8,6,7,8,7,4,6,6,1,3,5,7,3,4,5,7,5,7,6,8,6,4,5,9,2,4,5,7,5,8,9,2,4,10,1,9,3,9,9,3,8,6,4,3,4,8,8,5,10,8,9,0,10,3,7,9,1,7,8,8,9,4,5,2,7,6,2,7,4,7,4,8,9,4,4,6,2,5,4,3,6,8,6,3,10,4,6,9,0,5,5,11,3,2,11,6,1,4,3,6,5,9,4,6,4,5,6,8,3,5,5,6,7,8,7,7,5,7,7,1,2,7,6,3,6,10,2,7,1,3,9,4,3,9,3,2,7,1,8,9,7,7,3,5,5,11,6,5,6,4,9,8,6,2,3,2,5,7,7,4,4,8,4,5,5,4,5,2,6,3,7,1,8,5,5,12,7,7,7,3,3,5,9,3,7,3,7,4,9,8,4,4,4,8,7,7,3,7,3,2,6,1,10,3,5,2,5,10,5,7,6,10,7,2,3,6,6,5,10,4,2,4,6,5,5,3,6,6,5,8,5,5,8,3,7,2,7,4,4,8,5,6,9,8,6,8,8,6,2,4,5,5,5,6,0,4,1,2,3,1,1,5,0,1,0,0,0,0,1,1,0,0,0,0,0,0,0,0,1,0,0,0
0,0,0,0,0,1,0,0,0,0,0,0,1,0,0,0,0,0,0,0,0,0,0,1,0,1,0,1,1,0,1,1,2,0,4,3,1,2,2,4,3,3,4,3,5,3,1,2,1,4,5,4,0,7,4,5,2,0,3,2,5,4,2,4,3,3,2,4,1,3,2,2,4,6,2,2,3,3,0,1,2,0,5,4,1,2,4,4,3,4,4,0,4,6,7,3,1,0,5,3,1,5,5,3,2,3,0,2,2,3,0,3,9,4,0,3,5,2,4,1,2,1,2,4,1,3,4,3,3,4,1,4,5,0,1,5,4,4,0,3,4,2,4,3,6,3,4,0,2,2,4,2,1,3,3,0,3,4,6,4,8,3,1,6,3,5,8,1,1,5,2,2,3,1,2,3,2,1,2,1,1,0,3,1,2,3,4,1,4,0,4,2,1,0,2,5,8,3,1,1,4,3,3,4,6,3,5,1,2,0,4,4,1,3,4,4,4,4,2,3,5,1,2,1,6,3,2,1,2,1,3,2,3,4,2,2,1,1,4,2,1,3,5,5,5,4,3,3,4,4,6,1,3,1,6,3,3,2,3,1,2,0,4,3,2,1,3,3,6,1,3,3,4,3,6,4,2,4,3,5,3,5,2,4,2,6,0,2,0,6,5,1,5,0,3,3,0,4,0,2,4,1,2,1,3,6,4,4,2,8,5,3,4,2,8,1,6,1,1,2,3,3,0,4,2,0,0,1,0,0,3,1,0,0,0,0,0,0,1,0,0,0,0,0,0,0,0,0,0,0
0,0,0,0,0,0,0,0,1,2,0,1,0,0,0,0,1,0,0,0,1,2,0,2,2,1,0,1,1,3,4,3,3,4,4,4,4,6,7,4,2,2,4,5,2,7,4,5,2,2,6,5,2,4,5,6,5,5,5,3,8,5,3,7,4,3,2,3,3,3,6,8,3,7,2,4,5,6,3,2,2,4,6,6,2,4,10,1,1,3,2,6,3,3,4,4,4,1,2,4,2,6,3,2,2,4,4,6,6,4,1,4,1,5,5,3,8,1,8,2,6,3,3,1,1,3,3,2,2,2,2,6,5,6,7,4,4,7,3,4,3,7,5,4,7,2,4,6,6,3,3,2,4,3,4,7,3,2,3,4,5,6,4,3,7,4,6,2,3,4,5,3,5,5,2,2,3,6,3,3,9,3,4,3,2,3,7,6,1,5,5,3,2,3,5,5,4,5,1,4,6,3,5,1,3,3,6,2,5,5,2,3,4,6,3,1,4,0,2,2,6,2,4,2,6,1,7,7,4,4,5,2,3,2,2,5,6,7,4,1,4,1,5,3,6,4,4,3,8,4,6,3,4,4,3,4,2,6,3,3,1,3,6,3,4,1,4,3,1,3,4,3,4,1,3,3,3,6,2,2,3,5,8,5,3,3,4,4,2,7,2,4,7,3,9,2,2,7,4,2,2,2,3,4,2,5,2,1,7,3,3,5,3,3,3,3,1,1,3,2,4,0,4,1,0,0,2,0,0,1,2,1,2,1,1,3,1,1,0,0,0,0,1,0,0,0,0,0,0,0
0,1,0,0,0,0,0,0,0,0,1,1,0,0,1,1,0,2,1,2,0,0,1,2,2,2,0,1,1,2,1,3,11,5,7,4,4,6,5,6,7,8,6,3,5,2,7,7,7,5,7,5,9,6,7,7,2,8,2,11,7,8,7,1,5,7,6,4,11,5,4,2,10,8,4,5,4,2,5,5,6,8,8,5,6,6,7,4,16,6,6,11,2,12,4,9,5,5,7,5,4,6,5,10,8,3,8,6,7,4,8,3,5,4,4,7,4,8,3,6,5,5,4,4,6,6,3,4,6,8,5,6,3,6,8,3,7,6,3,4,6,6,4,5,11,8,3,9,5,4,4,6,3,7,4,8,7,12,4,3,5,6,3,6,3,6,8,6,8,2,5,2,5,5,6,5,10,6,5,6,5,2,5,7,6,7,5,5,6,12,5,3,6,11,8,4,5,5,6,5,9,2,3,4,7,3,8,4,1,7,5,5,7,5,7,2,3,3,1,6,3,4,7,4,2,3,7,3,4,5,7,7,5,7,6,4,0,5,4,8,7,6,6,10,7,7,5,8,3,8,5,7,7,4,7,4,6,4,4,13,3,1,9,1,5,4,12,8,8,4,5,9,6,6,5,10,6,4,11,2,5,9,6,4,8,6,7,7,4,9,3,7,4,4,7,5,11,4,8,8,5,9,8,8,3,1,6,1,1,6,6,6,9,5,5,2,8,4,5,5,2,4,1,3,2,4,1,1,1,1,1,1,0,0,0,1,0,1,0,0,0,0,0,0,0,0,0,0,0,0
0,0,0,0,0,0,0,0,0,0,0,0,0,3,2,0,0,1,0,0,1,0,1,1,0,2,0,0,1,2,2,0,4,2,3,0,2,2,2,2,3,4,1,1,3,2,0,3,4,3,2,4,2,1,3,2,3,5,5,2,2,3,5,2,5,3,2,3,1,2,3,5,1,0,5,3,1,4,4,4,1,1,4,1,1,5,2,2,4,1,2,2,3,3,3,1,0,5,4,4,4,3,3,6,3,1,1,2,2,6,5,2,3,2,5,4,2,4,2,2,3,1,3,2,4,1,6,2,1,4,2,8,3,4,2,3,4,2,0,6,2,2,5,3,1,0,0,3,1,2,2,1,3,6,1,2,3,11,3,2,1,2,2,6,0,0,5,4,0,2,4,1,2,4,3,3,4,3,4,2,0,3,2,3,3,0,7,1,3,4,2,1,2,3,3,3,2,4,1,1,5,1,3,2,1,1,7,1,2,2,2,4,3,5,1,2,2,3,3,1,2,2,0,3,2,2,3,4,2,3,3,2,2,3,1,4,5,6,0,1,2,5,2,1,4,4,6,5,4,4,4,1,2,2,2,2,1,1,3,4,5,1,5,3,3,4,2,3,0,3,4,6,1,1,2,1,0,2,3,1,1,2,6,4,3,4,2,4,1,5,2,6,4,4,2,3,6,4,2,1,3,3,1,4,1,1,4,2,3,0,2,3,4,1,3,4,4,4,2,5,1,3,0,2,0,0,1,2,1,1,0,1,1,0,0,2,0,3,0,0,0,0,0,0,0,0,0,0,0,0
0,0,0,0,0,0,0,0,0,0,0,0,1,1,0,0,1,0,1,1,0,1,1,0,1,0,0,0,1,2,1,0,3,2,5,4,6,4,4,3,7,2,5,3,1,4,3,9,3,4,5,7,10,0,6,4,3,4,3,6,9,4,3,3,3,6,5,4,8,4,2,6,4,3,5,1,4,7,7,3,4,2,5,1,4,2,7,1,2,11,6,5,2,4,3,5,4,3,6,5,1,4,4,7,6,5,1,3,6,4,4,1,3,7,7,5,7,2,2,6,4,5,4,5,4,4,4,7,7,6,2,2,3,1,6,0,6,5,2,5,5,3,6,8,5,5,3,2,1,5,5,7,5,3,2,2,5,6,4,3,4,2,2,3,3,3,2,4,4,7,3,5,6,3,2,3,5,4,2,3,2,6,4,4,6,3,3,5,3,2,3,6,2,4,3,2,3,1,4,1,6,5,4,0,4,3,6,5,4,5,5,3,1,2,2,6,4,2,3,5,3,6,4,3,1,4,6,4,0,2,7,1,7,3,6,2,2,3,1,0,2,2,5,6,4,5,1,4,6,4,2,3,2,4,4,3,1,3,6,4,6,7,3,2,5,5,2,4,6,4,3,1,3,4,2,2,0,2,5,1,4,5,1,0,5,5,4,5,3,3,3,3,8,4,2,4,1,6,5,2,7,1,4,4,3,4,2,4,4,4,3,4,0,1,1,6,4,5,0,2,3,2,0,1,2,0,1,1,2,1,0,1,1,0,0,0,1,0,1,0,0,0,0,0,0,0,0,0,0,0
0,0,0,0,0,0,0,0,0,0,2,1,0,2,1,1,0,1,0,1,3,2,0,1,2,1,0,0,2,1,4,6,2,5,3,6,3,5,3,5,2,3,1,5,4,6,4,3,5,5,3,1,2,4,4,5,3,6,8,2,5,10,4,9,8,6,6,3,3,6,3,6,3,7,10,10,7,3,10,5,5,7,7,2,5,5,3,7,6,6,5,7,2,4,6,6,5,4,3,14,4,5,5,6,9,6,11,8,1,5,6,6,8,2,11,4,8,6,6,5,3,6,6,3,5,3,3,9,9,7,6,5,6,2,3,7,10,4,14,5,5,5,3,8,6,9,6,6,7,4,5,7,4,5,3,10,8,6,7,2,1,10,5,8,5,7,7,4,4,5,4,7,5,9,3,4,4,1,2,4,6,4,5,3,4,4,9,3,9,2,6,5,6,7,4,7,2,6,5,9,6,9,11,5,6,2,8,2,5,3,0,3,5,12,4,2,5,9,6,3,5,9,5,4,4,9,8,5,4,3,7,4,12,3,3,9,6,4,1,7,5,7,6,2,6,7,9,5,4,0,7,6,2,7,5,1,9,5,3,6,6,8,6,4,5,6,7,4,11,2,5,4,4,7,8,7,3,3,2,8,8,10,9,9,1,9,9,4,8,3,6,7,3,4,9,3,7,5,6,8,5,7,7,4,5,8,5,4,6,6,3,4,4,7,4,2,9,4,5,2,5,3,2,4,0,4,4,2,1,0,3,3,1,2,2,0,0,0,0,0,0,0,0,0,0,0,0,0,0,0
0,0,0,0,0,0,0,0,2,0,0,1,0,0,0,0,0,1,0,0,0,0,0,2,0,2,2,1,0,1,1,3,2,1,3,3,3,1,3,1,2,4,2,3,2,2,1,3,5,3,2,4,3,2,5,7,2,2,2,0,1,4,5,5,0,7,4,4,1,1,9,1,2,5,5,3,1,3,2,3,7,4,3,4,2,2,1,2,3,4,2,0,4,3,1,1,3,2,1,1,3,3,2,4,4,5,3,4,1,2,6,3,2,1,2,2,1,3,4,2,4,3,1,2,2,1,3,4,3,2,2,2,6,2,2,4,2,3,3,5,2,6,2,0,5,1,3,2,4,2,2,3,2,2,2,4,2,3,0,3,6,2,4,4,3,3,5,1,4,4,0,4,2,3,3,3,6,3,5,2,2,0,1,4,3,4,6,5,4,2,3,2,4,1,4,1,1,4,0,2,2,4,3,2,4,3,4,2,3,1,8,1,5,2,5,4,2,3,4,3,1,1,2,3,7,1,6,3,6,5,4,1,2,5,1,1,4,3,7,1,3,1,3,2,1,1,9,6,1,2,4,3,1,4,6,3,5,3,4,3,1,6,2,3,4,4,0,1,8,1,2,0,4,4,2,1,2,4,4,6,2,3,5,2,6,7,4,4,4,4,5,0,4,3,2,3,5,5,2,0,1,1,4,5,1,5,7,1,2,0,5,3,2,2,2,3,1,2,0,5,2,2,2,1,1,0,2,2,0,0,2,0,0,0,0,0,0,0,1,0,0,0,0,0,0,0,0,0,0,0
0,0,0,0,0,0,0,0,0,0,1,0,0,0,0,0,0,1,0,0,0,0,1,0,0,3,0,2,3,4,2,2,3,1,3,5,5,4,6,4,4,7,5,7,6,4,3,2,3,5,4,5,7,5,6,6,4,8,7,1,2,3,2,4,7,3,2,7,3,2,5,8,7,4,0,8,5,10,7,3,0,2,8,7,3,4,5,4,7,4,4,5,3,4,3,4,5,4,7,4,1,3,1,5,3,3,5,3,6,5,3,6,9,3,3,4,5,5,4,3,6,6,2,2,4,2,5,5,6,1,3,4,9,3,4,5,3,5,7,4,2,5,1,4,2,4,0,3,5,6,3,3,3,5,6,1,4,4,1,3,2,1,1,3,3,3,4,7,2,2,6,6,2,6,1,3,3,4,4,5,4,3,4,4,3,4,3,2,4,3,3,1,7,2,3,1,4,2,2,6,1,4,5,7,3,7,1,4,4,1,4,3,1,4,2,1,3,2,2,2,4,6,7,4,1,6,3,2,0,5,3,6,5,3,6,8,4,5,7,9,2,2,2,10,2,3,5,8,3,3,4,4,8,4,4,6,9,3,2,4,1,2,5,3,1,4,10,2,3,2,5,6,4,3,3,3,6,1,4,0,1,3,4,6,7,1,4,3,1,5,3,1,4,2,4,5,1,1,2,3,5,5,0,0,4,3,5,6,3,1,4,3,3,2,2,3,2,5,4,1,4,3,2,1,0,0,0,0,1,0,0,0,0,2,0,0,0,0,0,0,0,0,0,0,0,0,0,0,0,0
0,0,0,0,0,0,0,0,2,0,0,0,0,1,0,0,0,0,0,0,0,0,1,0,0,1,1,4,4,1,4,2,0,2,3,4,4,4,8,5,2,4,3,2,5,3,9,7,5,3,6,5,3,4,7,8,8,6,2,4,7,7,4,3,1,10,3,10,1,6,4,7,6,6,1,8,5,4,3,5,7,3,5,4,9,6,7,5,4,4,2,9,8,5,4,2,11,2,3,6,4,6,10,2,4,5,8,4,6,6,4,6,2,6,5,1,9,6,3,5,4,6,2,2,3,11,4,5,7,5,4,2,4,2,5,5,3,5,7,6,11,6,4,8,5,7,7,4,5,4,14,2,3,5,11,4,6,8,0,4,7,3,5,4,5,5,5,3,7,9,3,6,3,3,5,1,4,7,5,3,4,6,7,5,10,8,3,4,4,5,4,3,2,5,7,6,6,2,1,4,6,6,2,5,3,4,3,8,5,5,3,6,6,7,4,4,3,9,5,4,5,0,2,4,4,7,1,7,5,7,2,4,3,3,3,1,4,4,6,3,7,1,3,3,5,4,3,4,4,4,1,2,4,3,8,4,3,7,5,4,4,3,5,5,7,3,8,6,4,7,4,6,5,7,4,11,1,4,4,6,3,9,8,4,5,5,9,7,5,4,10,5,4,7,3,7,6,2,7,2,1,7,6,3,4,3,6,8,9,4,6,5,8,3,4,6,3,0,3,1,1,4,3,3,2,1,3,2,0,0,1,1,1,1,1,0,1,0,0,1,0,0,0,0,0,0,0,0,0,0
0,0,0,0,0,0,0,0,0,0,0,0,0,1,0,0,1,0,1,0,0,1,2,1,0,2,0,1,1,1,1,1,3,1,4,3,1,2,4,3,6,3,1,1,5,2,3,3,2,3,3,2,5,2,1,3,1,4,4,5,4,1,2,6,3,6,2,2,2,2,3,2,4,2,0,2,3,3,2,5,4,5,6,4,4,2,4,1,3,4,4,3,2,2,2,1,6,1,2,2,4,5,3,8,5,5,5,0,3,2,2,1,0,3,5,5,4,4,3,3,3,5,2,2,3,1,2,4,3,3,0,4,4,4,2,2,7,3,3,4,2,3,4,1,2,1,0,1,2,3,4,1,2,4,1,2,1,1,1,2,4,5,3,2,6,6,2,5,3,2,4,1,0,3,4,4,3,4,9,5,1,4,2,3,3,3,3,3,3,2,4,2,3,3,2,8,1,5,5,4,5,6,2,2,1,2,2,2,4,3,3,0,5,1,4,2,3,2,1,1,3,2,3,0,3,5,3,6,1,2,4,4,4,0,3,1,2,4,2,2,2,5,6,2,1,4,4,2,4,4,3,6,2,6,4,0,3,3,3,4,5,2,4,4,1,0,3,3,5,5,4,2,5,3,2,7,3,4,2,3,2,5,2,3,3,0,3,1,5,4,3,4,5,6,5,2,4,5,3,2,4,2,3,4,1,3,2,2,4,3,5,3,2,5,1,0,3,4,3,0,2,0,2,1,1,0,2,0,0,1,0,0,0,0,0,1,1,1,0,0,0,0,0,0,0,0,0,0,0,0
0,0,0,0,0,0,0,0,0,0,1,2,0,0,0,0,3,1,1,0,1,0,1,1,1,2,2,1,1,2,3,4,5,5,5,3,4,3,9,3,5,4,8,4,7,9,4,7,3,4,6,5,7,5,7,4,2,3,4,4,5,7,5,6,3,9,5,6,2,5,4,6,4,2,2,7,4,2,5,8,6,4,7,4,6,1,2,3,7,4,9,10,5,3,7,6,4,2,1,2,4,7,5,3,6,8,4,6,7,0,4,3,0,6,3,1,3,4,3,2,8,2,4,5,4,3,3,3,5,5,7,4,4,5,7,4,5,4,0,2,6,9,8,7,2,8,6,7,9,4,5,4,3,3,8,3,4,4,4,4,3,3,6,4,6,4,3,4,4,4,4,3,5,4,4,4,5,4,2,6,4,4,5,2,8,3,6,4,2,6,9,3,5,6,4,5,1,4,4,4,3,5,3,4,4,2,4,4,4,1,3,3,4,4,3,9,2,3,2,1,2,7,1,2,5,2,2,5,6,3,3,1,5,1,3,1,1,1,2,4,2,2,10,3,2,5,3,4,3,7,4,1,5,1,7,2,3,4,6,2,6,7,6,4,7,6,4,6,5,6,5,3,4,2,7,7,0,4,5,4,1,4,4,3,3,4,4,4,8,4,5,2,6,3,2,1,5,4,4,6,2,7,4,1,1,4,3,2,5,5,2,6,4,1,4,6,3,3,1,3,5,2,4,3,5,2,2,1,0,0,1,0,1,1,2,1,1,0,1,0,1,1,0,0,0,0,0,0,0,0
0,0,0,0,0,0,0,0,0,0,0,0,1,2,0,0,0,0,1,0,0,1,0,0,0,2,2,1,1,5,1,4,5,1,4,5,1,6,4,4,8,6,4,4,1,5,5,3,3,8,5,11,4,4,6,4,5,7,3,1,5,4,3,3,1,5,3,10,5,5,6,10,3,3,6,5,7,3,13,4,10,5,3,6,4,7,6,6,6,5,3,6,1,4,6,3,4,10,3,5,3,2,6,9,4,7,1,1,3,0,3,5,0,3,2,5,12,8,8,6,0,5,8,3,2,3,13,7,5,5,4,7,4,4,1,5,4,3,2,3,11,2,6,5,7,5,3,4,7,9,3,6,9,6,2,8,6,4,6,8,5,7,4,3,4,4,6,6,4,6,5,3,1,3,3,2,2,5,6,6,5,5,2,1,6,7,3,4,3,7,7,10,7,7,8,7,1,4,3,5,4,3,4,9,4,5,5,3,2,3,7,6,3,8,4,7,9,4,5,1,5,4,6,3,3,1,6,2,3,4,2,8,5,6,3,3,5,5,2,6,5,1,7,5,2,4,6,4,5,3,6,5,6,5,9,5,6,5,4,4,4,5,3,5,5,5,6,1,4,8,5,6,8,6,4,4,12,7,6,6,5,5,4,8,7,6,4,3,8,7,5,3,7,7,8,3,5,7,2,3,6,4,3,6,9,3,5,7,0,3,3,3,2,4,3,5,6,3,6,4,3,3,2,2,2,2,0,0,0,0,0,2,0,1,2,1,2,1,2,0,0,0,0,0,0,0,0,0,0,0
0,0,0,0,0,0,0,0,0,1,0,0,0,0,0,3,0,0,0,0,0,1,0,0,1,2,3,0,1,2,0,3,4,3,4,0,2,1,5,3,1,1,1,4,5,5,5,3,3,3,3,6,1,4,3,3,8,1,1,3,1,3,4,3,1,1,0,1,1,2,2,2,4,3,2,5,2,2,1,3,3,0,1,3,1,1,4,2,1,4,5,3,1,5,3,1,2,3,1,3,3,3,6,1,0,6,4,1,4,1,2,2,2,1,2,3,3,4,1,3,2,2,4,2,2,3,6,4,3,3,1,1,2,0,7,8,3,2,5,2,4,6,3,1,4,3,1,1,3,3,1,6,4,4,0,1,6,6,1,5,0,3,2,2,1,4,3,2,1,1,2,4,4,4,0,6,4,2,4,1,1,2,0,2,5,2,6,1,3,4,1,5,5,5,3,1,0,2,2,1,2,5,3,2,4,4,3,3,2,3,6,3,2,6,1,1,3,2,5,3,1,3,1,2,3,1,3,6,3,2,3,6,5,3,3,2,4,2,3,4,6,4,4,3,2,6,4,3,5,3,3,2,2,5,6,1,0,2,5,2,5,5,0,4,4,2,6,3,3,6,2,6,1,0,5,2,3,3,5,3,2,3,4,3,1,4,2,4,3,4,5,6,4,5,1,7,3,6,2,2,3,5,6,4,3,3,1,1,4,4,5,3,5,0,6,0,7,1,3,2,2,3,0,1,0,0,1,2,0,2,2,2,0,1,0,0,1,1,0,0,1,0,0,0,0,0,0,0,0,0
0,0,0,0,0,0,0,0,0,0,1,0,0,1,1,0,1,0,1,1,0,1,0,1,0,0,3,2,2,1,4,11,3,3,6,2,6,6,5,3,6,6,6,3,5,4,3,3,2,2,3,6,4,5,8,3,4,4,6,1,4,6,6,4,3,6,1,5,6,12,5,6,6,11,10,7,6,5,5,5,3,1,3,3,5,4,5,1,4,8,4,5,6,4,5,7,2,2,4,4,5,5,5,6,6,6,4,6,2,5,2,7,5,6,6,6,3,1,5,4,4,3,2,2,10,9,6,1,11,3,5,8,4,5,4,0,2,7,5,4,6,6,3,5,5,4,12,1,0,6,2,5,7,2,2,0,5,6,4,7,3,4,4,5,2,6,12,6,2,3,0,8,17,7,2,4,5,7,4,4,1,3,7,5,2,4,3,1,4,4,4,3,3,4,2,3,1,4,4,1,5,5,3,7,7,4,3,6,4,2,1,4,6,3,5,3,6,3,5,5,1,1,4,8,2,0,6,6,5,1,3,3,3,2,6,7,2,3,3,3,1,4,8,6,4,2,7,2,1,5,4,4,3,3,2,0,8,3,8,3,3,2,7,1,6,1,3,10,4,2,4,1,8,3,5,2,2,7,5,4,7,3,9,2,4,5,6,4,6,2,7,3,8,4,3,4,6,6,2,3,6,5,3,4,1,4,5,5,9,2,3,2,3,5,3,2,3,1,2,3,1,3,1,4,2,1,0,1,2,0,1,1,1,2,1,1,1,1,0,1,0,0,0,0,0,0,0,0,0,0
0,0,0,0,0,0,0,0,0,0,2,0,1,0,1,0,1,3,0,1,1,2,2,2,0,0,1,1,2,3,2,6,1,7,3,2,5,4,5,2,3,3,6,3,4,2,4,6,4,3,8,6,2,6,5,9,6,6,4,7,3,2,6,2,5,2,7,6,5,7,2,4,3,7,6,5,6,5,3,2,6,4,6,4,8,5,2,8,7,4,8,4,3,1,5,6,4,4,4,4,3,7,10,6,5,7,3,8,8,5,7,3,7,6,3,2,2,5,4,1,7,4,2,4,7,6,5,6,5,5,4,2,13,5,5,8,1,5,9,7,3,1,6,7,6,4,8,3,8,2,2,5,5,6,4,8,5,3,4,5,3,2,6,6,4,2,9,7,7,7,2,2,3,6,7,10,4,4,5,6,1,3,3,7,6,5,5,4,7,5,5,2,5,4,2,7,2,5,5,8,6,5,4,5,6,2,7,2,4,4,2,0,7,3,2,6,8,5,2,5,5,5,12,8,9,7,5,6,3,4,4,6,7,4,7,4,3,5,10,3,5,11,5,2,9,6,5,7,7,7,8,7,5,6,3,7,7,8,11,6,5,4,4,4,8,10,2,5,5,5,6,6,13,2,9,5,5,7,5,4,6,7,4,8,7,8,5,3,4,5,4,3,3,4,8,7,11,2,7,3,7,3,4,7,7,3,3,5,10,4,3,2,6,3,4,4,2,2,2,4,2,1,4,2,2,2,0,1,1,0,2,0,2,1,0,1,1,0,1,1,0,0,0,0,0,0,0,0,0,0
0,0,0,0,0,0,0,1,0,0,1,0,0,0,0,0,0,0,0,0,1,0,0,0,0,1,0,0,2,0,1,0,1,3,1,3,3,1,3,4,2,1,1,3,2,4,2,2,4,3,4,3,1,0,2,2,3,1,3,6,3,1,3,2,2,1,3,3,2,2,2,2,1,3,2,3,2,3,3,2,3,3,5,1,3,3,5,2,4,3,3,1,2,3,3,1,2,4,2,3,5,1,3,4,2,1,0,2,4,1,5,3,5,4,4,3,1,1,2,1,1,2,4,3,3,4,0,7,1,3,4,0,3,4,4,1,4,3,2,5,2,2,3,2,6,2,4,4,2,5,2,1,5,3,5,6,5,2,5,1,0,7,1,2,4,2,3,4,7,6,1,3,0,6,1,1,3,2,3,1,4,3,1,1,2,3,5,3,2,3,4,2,3,2,3,4,1,2,6,4,4,2,1,2,1,3,2,2,4,1,2,3,1,3,6,3,3,4,3,9,4,2,2,3,3,1,2,5,5,6,2,4,5,2,1,2,2,4,5,2,0,3,1,3,0,1,5,3,3,3,2,3,2,5,3,1,4,5,2,4,3,1,1,0,7,2,3,3,0,2,3,3,4,3,3,2,2,3,3,1,0,3,1,4,1,6,3,3,6,3,2,4,3,1,1,3,4,2,2,1,1,0,3,3,2,2,2,4,1,6,3,3,2,2,4,3,2,2,3,1,0,2,1,1,0,1,1,1,0,0,1,0,1,1,3,1,0,0,0,0,0,0,0,0,0,0,0,0,0,0
0,0,0,0,0,0,0,0,0,0,0,0,0,1,2,1,0,0,1,0,1,0,0,2,2,1,4,1,3,1,4,4,8,5,4,6,5,11,5,4,8,6,3,2,6,8,7,3,12,6,2,2,6,8,7,6,3,7,2,7,9,4,6,5,7,4,2,4,4,6,8,4,7,4,4,6,7,4,4,5,5,4,7,7,4,3,2,6,4,4,1,5,3,6,3,7,8,3,11,1,6,3,7,7,7,6,3,5,6,10,6,3,8,5,5,2,5,10,2,5,6,3,5,7,4,6,5,6,8,4,5,6,5,8,4,5,7,5,3,2,4,7,8,4,5,5,4,7,1,4,4,2,6,4,6,7,7,3,5,7,3,1,2,3,4,4,3,4,10,4,1,4,4,8,5,2,1,3,0,3,5,2,1,2,9,4,10,4,6,7,4,6,2,7,3,7,3,1,3,5,4,4,3,3,4,1,4,4,3,2,5,4,7,7,4,4,6,7,2,2,6,1,2,5,6,2,1,5,3,5,4,2,7,5,5,2,2,6,3,4,4,6,3,4,2,6,2,4,5,4,5,1,1,6,4,4,7,4,3,1,3,5,1,2,6,5,4,4,3,5,2,3,3,2,3,5,3,4,5,1,3,5,4,2,5,9,4,6,2,2,5,3,2,1,6,3,3,10,5,5,6,5,2,7,3,3,5,2,1,3,3,6,7,1,1,5,8,2,5,3,4,0,2,1,2,0,0,1,1,0,0,0,0,0,0,2,1,0,0,1,0,0,0,0,0,0,0,0,0,0
0,0,0,0,0,0,0,0,1,0,0,0,0,0,0,0,1,0,2,0,2,0,0,0,1,0,1,0,1,1,2,2,5,6,3,6,4,4,5,6,9,8,3,8,3,4,3,6,1,4,4,4,7,3,5,6,3,8,7,4,5,9,1,0,4,6,4,8,5,3,0,3,4,6,6,3,1,2,9,3,9,3,6,6,6,0,1,8,5,2,9,5,3,4,10,2,6,3,3,5,8,6,8,7,3,7,8,5,5,2,7,4,6,5,5,5,3,7,7,4,2,4,6,6,4,4,8,4,9,2,2,4,6,7,2,5,3,5,10,6,4,4,6,9,2,4,5,2,4,2,6,5,5,2,4,5,7,7,1,7,2,2,8,1,5,3,7,3,6,4,10,3,5,1,3,7,8,5,4,7,7,3,6,1,6,3,2,4,6,6,12,5,4,7,6,3,6,1,6,3,6,6,8,6,5,7,5,2,7,6,5,3,9,3,2,3,7,5,7,5,3,5,5,4,8,5,10,6,4,4,10,7,5,4,3,4,8,5,3,7,1,6,2,3,7,5,5,3,5,6,7,5,2,7,5,9,7,5,5,6,2,9,3,5,11,4,4,6,5,5,0,5,9,7,2,8,2,5,5,4,7,6,6,5,1,9,1,7,7,3,7,5,4,7,4,6,4,7,7,2,4,3,7,2,7,7,6,3,1,6,1,4,3,6,7,1,5,4,4,6,4,0,0,2,4,3,1,1,1,1,0,0,1,0,1,1,2,0,0,0,0,0,0,0,0,0,0,0,0,0
0,0,0,0,0,0,0,0,0,0,0,0,0,0,0,1,0,1,0,0,0,0,1,0,2,2,2,4,1,2,2,2,3,7,5,1,3,2,4,5,4,2,8,2,3,1,3,3,7,3,3,6,1,0,4,2,3,4,3,2,1,3,3,1,6,1,1,3,6,3,3,4,1,4,2,4,4,6,5,3,4,4,1,4,4,3,4,4,2,3,3,1,1,2,3,1,3,1,6,4,3,2,2,6,2,1,4,2,1,1,3,2,1,4,2,1,2,1,1,2,3,1,2,3,5,2,3,1,6,4,5,4,0,3,2,5,3,1,4,4,1,3,5,4,1,2,0,5,4,2,3,1,3,1,3,2,4,2,2,4,5,4,1,4,1,3,1,1,4,3,4,4,0,1,5,3,6,1,3,5,3,3,2,1,3,3,3,3,2,3,6,2,1,3,3,1,0,2,4,4,2,0,4,1,1,1,1,2,2,3,5,2,3,4,1,2,3,2,2,0,4,4,3,4,0,5,3,3,1,1,1,3,5,2,4,3,6,2,5,2,3,1,4,3,3,3,5,2,1,3,1,5,2,3,3,8,3,2,2,1,4,2,4,0,3,2,4,6,2,4,4,2,5,4,3,5,5,5,5,3,3,5,3,2,1,0,2,2,3,4,3,5,1,1,4,1,1,1,2,4,3,4,2,2,6,4,5,0,3,4,4,1,1,4,2,1,0,3,3,5,2,0,1,4,2,1,0,0,0,0,1,0,0,1,0,0,0,1,0,0,0,0,0,0,0,0,0,0,0,0
0,0,0,0,0,0,0,0,0,0,1,1,2,0,1,0,1,1,0,1,0,0,0,1,2,1,1,2,2,3,3,1,4,1,5,7,3,7,6,3,8,6,7,2,5,8,11,3,6,9,8,10,6,6,9,8,7,3,5,6,4,8,2,6,8,8,6,7,5,4,12,5,2,9,3,6,4,4,1,5,1,6,8,9,2,4,6,3,6,3,2,7,2,4,4,3,3,0,5,2,4,2,1,6,7,5,3,5,8,6,8,7,8,3,8,4,3,4,6,4,2,6,7,4,3,5,3,2,3,4,10,2,2,1,5,4,3,5,9,6,2,5,6,4,1,6,4,4,2,3,3,4,3,4,4,4,4,5,5,3,2,3,5,5,6,3,2,2,5,5,8,7,6,3,2,5,4,2,8,3,5,6,4,4,3,5,6,9,2,2,1,6,1,3,3,6,4,4,5,3,2,4,4,6,5,3,4,4,8,6,2,4,5,2,2,6,7,2,7,3,4,2,5,4,2,7,2,5,8,6,4,3,5,2,5,6,0,3,4,4,4,5,6,5,7,4,4,7,5,4,4,5,2,7,4,5,4,4,5,1,5,5,5,2,5,3,4,2,4,7,3,3,7,4,2,1,5,5,3,5,7,3,2,4,4,1,5,6,3,5,6,4,9,4,2,4,2,2,6,3,1,4,1,2,8,0,4,1,2,3,1,5,1,6,2,2,5,4,6,2,3,4,4,1,2,0,0,1,1,0,0,2,1,0,1,1,1,1,1,1,0,1,0,0,0,0,0,0,0,0
0,0,0,0,0,0,0,0,0,0,2,0,0,0,1,3,0,0,2,1,0,1,0,0,1,1,2,3,4,0,4,1,3,7,5,2,9,0,1,4,5,6,3,7,3,1,8,4,4,8,2,7,2,1,2,7,2,4,7,7,6,4,5,7,3,7,8,5,4,2,5,7,2,1,4,3,7,5,6,2,6,5,6,4,4,7,5,6,3,5,6,2,5,4,7,5,10,6,4,9,1,5,5,3,5,5,5,2,0,6,2,3,3,4,4,9,4,5,5,5,5,1,6,4,4,5,6,6,3,8,2,7,5,2,6,2,5,4,4,5,7,7,3,4,6,7,5,4,3,5,7,5,6,6,3,2,3,7,5,6,4,6,3,7,4,4,0,3,3,6,7,5,3,4,3,3,4,1,7,3,5,3,5,6,7,4,5,2,8,2,9,5,7,9,3,4,5,2,7,6,5,7,1,7,8,6,4,3,5,1,7,6,1,7,12,4,5,3,4,7,2,3,7,3,3,6,4,1,7,6,6,2,5,4,6,4,6,9,7,2,1,5,3,13,6,4,7,7,8,3,10,4,7,3,1,3,9,4,6,6,6,2,4,4,5,4,9,8,7,2,10,6,5,2,3,3,5,2,4,8,10,6,0,9,3,9,6,5,6,2,7,3,6,7,5,5,6,9,4,3,3,5,10,8,9,2,5,5,5,5,3,5,3,8,9,6,4,2,8,1,3,2,7,4,0,1,0,1,4,1,0,2,0,0,2,2,0,0,0,0,0,1,0,0,0,0,0,0,0,0
0,0,0,0,0,0,0,0,0,0,0,1,1,0,1,0,1,0,0,0,1,0,1,0,0,2,0,0,1,2,1,0,3,3,3,2,2,0,6,3,1,2,0,5,3,1,3,1,3,4,0,2,3,3,1,4,3,4,2,3,1,4,3,2,6,4,4,3,3,3,3,3,1,1,2,6,4,4,6,3,4,3,0,4,4,2,1,3,3,1,2,2,4,1,2,3,5,3,4,5,3,1,3,2,5,2,5,4,3,1,5,0,1,3,4,3,2,5,1,3,3,2,1,1,0,6,2,1,0,2,5,3,3,3,3,0,3,2,3,2,3,3,2,1,4,2,4,1,1,2,0,3,4,1,7,3,2,2,1,3,3,4,8,3,2,1,1,3,2,3,3,2,0,3,3,4,1,4,4,2,0,4,2,3,3,3,1,1,0,4,1,1,4,2,2,3,1,3,5,4,3,1,3,1,6,3,3,3,4,2,4,2,4,4,2,4,3,3,1,2,3,4,2,4,2,3,2,1,1,3,3,2,1,2,0,4,3,3,3,2,2,3,3,3,2,1,6,2,4,5,2,2,0,0,1,1,7,5,2,1,4,4,1,3,2,5,3,7,4,3,5,5,4,4,5,3,5,2,3,3,3,3,4,2,4,5,3,3,1,4,5,6,2,4,3,2,7,1,2,1,5,1,1,1,2,2,2,5,2,7,2,2,1,4,2,2,3,3,4,1,3,2,0,1,2,1,0,1,1,0,0,1,1,0,0,0,0,0,0,0,1,0,0,0,0,0,0,0,0,0
0,0,0,0,0,0,0,0,0,1,0,0,1,0,0,3,0,1,0,1,0,0,2,3,0,2,2,3,3,3,3,2,4,5,5,2,8,6,10,4,5,4,1,6,7,5,10,6,5,4,6,8,10,3,5,5,10,6,7,3,7,8,4,12,5,5,9,7,4,6,9,3,6,4,2,1,5,3,6,7,2,4,4,4,8,7,7,2,2,5,8,7,6,7,9,4,6,4,4,8,5,7,5,5,8,7,6,10,4,7,4,6,4,7,3,4,2,3,2,7,4,6,4,7,8,6,4,7,1,7,8,7,2,3,9,5,1,3,8,4,2,5,4,9,5,4,3,8,5,4,5,7,5,6,8,5,3,2,5,4,6,3,7,2,7,5,6,3,9,3,3,4,2,2,5,7,5,6,7,2,4,7,4,4,11,2,3,3,1,5,4,4,7,6,1,3,3,0,3,7,6,4,2,4,4,3,2,2,5,5,2,7,3,6,5,7,2,3,4,3,3,4,7,3,8,9,2,8,5,3,2,0,4,5,4,2,2,6,5,3,2,4,3,10,7,4,2,1,1,3,6,4,4,4,2,4,3,1,9,5,5,4,2,7,4,4,7,4,3,6,9,2,4,1,4,2,3,4,7,3,1,7,4,3,3,4,4,4,8,3,5,3,4,2,3,7,6,3,3,3,5,3,8,6,6,5,4,2,4,4,3,3,5,3,1,1,4,0,1,2,1,4,1,2,1,1,0,2,1,0,2,4,0,0,1,1,1,0,1,0,0,0,0,0,0,0,0,0,0,0
0,0,0,0,0,0,0,1,0,0,0,0,1,0,0,0,1,1,0,0,1,0,0,0,0,0,2,0,4,0,1,2,6,4,3,3,6,7,2,9,5,4,6,5,2,4,5,2,7,9,5,5,8,4,6,7,4,9,4,5,4,7,7,4,2,6,4,2,6,3,6,4,8,6,4,5,3,7,6,4,7,5,7,8,4,4,3,4,8,7,5,8,6,2,3,3,6,3,5,5,3,4,4,3,1,6,4,5,3,4,4,4,3,5,5,6,7,5,5,3,6,1,2,5,4,3,6,5,3,7,4,5,5,4,8,8,6,2,6,7,11,6,2,4,6,8,5,6,1,2,4,1,2,8,3,3,6,10,6,3,4,7,3,8,2,3,4,6,2,6,6,3,5,5,2,6,6,8,5,6,5,5,4,3,9,6,5,6,3,2,6,5,5,2,5,11,7,1,3,5,5,5,3,8,2,5,7,4,2,5,4,4,12,4,0,7,5,8,4,7,7,3,10,9,7,4,4,3,4,6,3,2,3,1,10,7,4,5,5,1,5,4,4,3,5,3,7,2,7,5,4,5,7,7,8,7,7,3,6,3,8,6,4,6,3,3,6,6,10,6,9,5,1,3,6,7,9,2,4,6,6,10,4,9,4,5,3,5,3,6,2,4,6,9,2,6,5,5,4,6,3,1,6,5,7,7,8,6,7,6,6,5,2,4,5,6,7,2,3,4,4,4,0,4,1,4,1,0,1,1,1,1,2,0,0,1,0,2,2,0,1,0,0,0,1,0,0,0,0,0
0,0,0,0,0,0,0,0,0,1,0,0,0,2,1,0,0,0,1,0,0,1,1,1,0,1,0,1,2,3,0,1,0,2,2,2,9,1,4,1,5,3,1,0,1,1,3,3,4,0,2,1,1,4,4,0,1,4,2,6,5,1,1,2,2,2,2,1,3,2,3,5,2,2,1,3,1,2,4,2,7,4,3,2,2,0,3,0,5,3,6,3,1,4,5,5,2,6,5,2,3,4,3,2,1,2,2,4,2,1,4,5,3,5,1,3,0,4,1,3,3,6,4,4,4,3,4,2,2,1,2,3,4,4,3,1,5,4,2,3,5,3,7,1,2,3,3,4,1,4,3,1,2,5,4,1,1,2,8,5,1,2,2,2,3,3,2,1,4,5,3,1,4,2,2,4,2,4,1,3,2,4,1,3,1,3,5,1,0,1,0,4,3,1,2,1,4,2,2,6,1,1,3,3,1,6,1,0,1,2,1,1,1,6,2,2,1,3,4,2,2,2,5,1,4,3,4,9,2,2,2,4,2,1,3,6,0,3,2,2,0,3,1,5,5,2,4,1,2,2,6,2,3,2,2,2,3,0,1,7,2,3,1,7,4,4,2,7,6,1,2,1,1,1,1,3,2,1,4,1,2,3,6,3,5,4,3,3,0,1,2,5,3,2,2,0,4,1,2,5,3,4,2,1,3,3,2,1,5,2,4,2,2,3,5,1,4,2,0,1,3,1,0,2,3,0,0,0,0,1,1,0,0,0,3,0,0,1,0,1,0,0,0,0,0,0,0,0,0,0
0,0,0,0,0,0,0,0,0,0,3,1,0,0,1,0,1,0,0,0,2,1,0,0,1,0,3,1,0,1,4,1,2,4,6,7,7,5,4,3,5,1,3,3,7,7,5,5,7,6,3,2,3,4,5,4,6,7,5,4,7,7,5,10,7,2,6,6,10,7,7,3,8,3,6,6,8,2,9,6,4,3,6,3,4,4,6,1,2,3,2,6,5,3,3,6,5,8,2,3,5,3,4,6,3,5,0,4,5,5,1,0,3,5,4,3,6,9,6,7,6,3,5,5,6,8,2,6,3,4,5,3,5,4,3,5,3,7,3,2,8,5,4,1,4,1,5,5,0,8,5,5,3,7,5,4,5,4,3,6,4,6,3,8,8,6,2,9,3,1,2,5,3,8,2,1,6,4,4,5,8,4,4,4,6,5,7,2,0,5,4,5,3,2,5,2,8,3,6,3,4,3,3,4,4,4,3,3,5,4,6,5,5,5,6,5,8,4,1,4,4,4,4,5,2,1,1,2,5,3,7,3,2,5,4,2,6,3,4,5,3,8,4,3,5,3,3,4,3,4,1,2,7,1,13,4,2,5,4,2,4,4,3,3,4,5,7,6,2,2,3,4,4,2,6,2,8,5,5,6,6,2,6,6,7,6,5,5,5,4,6,5,3,4,3,3,5,3,4,5,5,1,3,6,1,8,4,1,6,2,2,2,2,1,2,6,5,5,4,4,3,1,2,2,0,0,2,1,2,0,0,1,1,0,2,0,0,0,0,0,0,0,0,0,0,0,0,0,0,0
0,0,0,0,0,0,0,0,0,0,0,1,1,3,0,0,1,0,1,0,0,0,1,1,1,1,2,2,3,3,2,2,1,3,9,3,5,3,9,4,8,4,3,8,4,5,4,8,4,2,3,11,3,6,6,2,2,7,8,5,4,2,6,2,5,8,5,10,10,3,10,8,5,4,3,1,6,3,4,3,5,2,7,6,8,9,5,1,9,5,5,2,6,7,6,3,3,3,5,5,4,5,6,7,7,6,9,7,4,3,5,5,5,2,1,5,0,6,7,8,6,6,3,4,7,2,4,3,6,3,6,7,8,9,5,9,8,4,7,8,6,3,6,5,6,6,2,1,5,2,8,6,4,3,3,5,1,3,5,5,6,6,9,4,7,7,5,7,4,5,4,3,6,3,5,3,6,6,4,2,3,7,2,6,6,5,2,6,4,2,4,3,3,7,5,7,7,5,7,6,4,2,5,3,4,7,6,7,6,4,3,5,6,5,3,3,5,4,6,5,6,5,6,7,7,7,4,5,1,5,6,2,8,4,7,6,4,5,6,6,3,4,7,1,9,9,9,9,3,3,6,4,6,4,4,12,3,11,6,4,5,4,4,3,7,7,4,4,11,2,10,7,7,7,8,5,6,3,1,4,6,5,6,5,8,4,3,4,2,7,2,4,4,4,5,5,7,8,7,4,5,5,4,1,6,5,4,7,4,1,4,3,8,5,8,7,3,2,3,1,3,2,1,0,0,1,1,2,3,0,0,0,1,0,1,0,2,0,0,0,0,0,0,0,0,0,0,0,0,0
0,0,0,0,0,0,0,0,0,0,1,0,0,0,0,1,0,0,0,0,0,0,0,0,1,0,0,0,0,2,1,1,3,4,0,1,1,5,2,5,0,1,6,4,2,3,3,6,3,1,3,5,3,1,4,3,1,2,2,2,2,2,2,2,5,8,2,1,0,3,2,4,3,0,2,1,0,1,3,5,2,4,1,1,1,7,3,5,4,0,1,4,3,2,1,1,2,1,1,6,2,4,2,2,3,8,5,4,3,2,5,2,2,2,4,2,7,2,2,2,0,0,3,1,4,6,3,3,0,4,3,2,4,2,2,3,4,4,1,7,3,2,4,2,4,2,2,2,5,0,0,1,3,2,0,2,4,2,5,2,2,6,4,5,0,2,3,4,2,2,5,3,1,3,2,1,2,5,2,1,4,2,4,1,2,4,3,4,4,2,1,1,3,3,1,1,0,3,3,3,4,1,1,2,5,3,2,7,5,5,2,3,2,1,3,3,3,4,4,3,2,0,3,3,3,2,4,7,4,3,2,2,3,1,4,6,4,1,2,3,3,4,3,4,3,2,3,4,5,4,2,1,2,5,3,2,3,1,1,5,3,3,4,1,3,4,4,3,4,1,1,2,0,4,5,4,2,2,1,3,2,8,1,5,2,1,1,3,4,3,4,2,6,2,2,2,2,2,2,2,3,3,4,1,2,2,3,4,1,4,5,4,7,3,4,2,2,4,2,3,2,1,1,0,1,0,3,2,0,0,2,1,0,1,0,0,0,1,0,0,0,0,0,0,0,0,0,0,0,0
0,0,0,0,0,0,0,1,0,0,0,1,0,0,1,0,2,0,1,1,1,1,0,0,0,2,0,2,3,1,2,1,7,1,4,6,8,6,3,5,5,4,3,5,8,5,1,3,7,5,8,8,7,4,3,9,6,7,4,6,5,2,6,5,6,3,8,4,1,8,4,4,6,10,2,3,6,7,6,7,3,4,2,5,7,5,5,8,5,5,9,9,1,6,1,9,4,10,3,3,2,9,8,3,8,5,4,8,6,3,4,4,9,2,5,3,3,1,4,1,8,5,6,3,4,6,9,5,3,6,7,4,6,2,6,4,3,6,5,5,3,5,5,6,3,4,7,3,4,3,0,8,5,3,5,5,4,7,5,6,2,6,4,4,2,8,4,5,5,4,5,7,7,2,8,2,3,2,7,1,4,6,7,8,3,3,3,3,5,5,5,5,3,4,3,6,5,6,5,7,6,5,5,4,4,5,4,5,3,5,2,0,5,4,3,4,4,3,5,2,4,2,4,3,2,5,3,5,6,5,2,6,0,4,2,4,6,5,2,2,4,5,3,2,3,3,6,4,3,5,7,6,1,4,5,5,0,7,1,7,3,4,2,5,3,7,5,5,3,2,2,5,3,6,5,7,4,2,7,3,4,2,1,4,6,4,4,5,3,4,8,2,7,5,4,3,2,6,3,3,2,0,7,3,3,3,3,7,3,3,6,3,2,5,1,4,6,3,4,1,2,0,2,1,0,0,0,0,0,0,1,2,0,1,0,0,1,1,0,0,0,0,1,0,0,0,0,0,0,0
0,0,0,0,0,0,0,0,0,0,0,0,0,0,0,0,1,0,1,0,0,0,1,2,0,1,0,2,1,6,2,4,1,6,4,3,6,3,5,5,4,3,4,8,2,10,6,5,8,7,5,1,5,2,6,4,6,6,2,5,2,6,8,6,6,7,5,7,3,6,4,5,9,2,4,4,2,4,7,2,5,4,9,4,7,4,3,7,2,6,5,4,5,1,4,6,5,8,2,7,3,8,2,4,4,9,7,9,5,6,2,5,9,3,9,8,4,9,3,9,3,4,4,3,9,3,4,3,4,6,9,4,3,3,3,7,3,3,7,3,4,4,5,6,4,5,6,6,2,3,3,7,4,7,10,5,6,5,5,3,5,8,5,5,4,6,10,5,5,6,5,6,5,7,6,2,2,4,2,7,1,6,2,1,4,2,10,4,5,3,7,6,5,1,3,1,2,3,7,5,5,4,4,2,4,2,4,3,5,5,5,2,6,3,7,2,5,5,1,4,3,3,4,8,4,7,6,4,3,6,5,7,4,8,5,8,2,3,6,10,1,4,6,9,5,5,3,4,4,6,5,7,9,11,3,6,8,6,6,6,6,4,8,13,3,6,4,4,5,5,5,4,4,10,3,7,6,2,3,3,5,4,4,4,3,1,3,5,7,4,4,6,2,5,5,4,7,3,5,2,6,6,4,4,6,2,3,5,2,5,7,6,12,5,5,6,7,7,4,6,2,3,4,2,1,2,2,1,1,1,0,1,0,0,0,2,0,1,1,0,0,0,0,0,0,0,0,0,0,0
0,0,0,0,0,0,0,0,1,0,0,0,0,0,0,1,0,0,0,0,1,1,0,0,0,3,0,1,0,5,2,2,8,4,2,1,4,4,1,4,1,2,1,3,3,3,5,3,3,1,2,2,2,2,2,1,4,2,2,0,1,1,2,3,3,2,1,3,4,5,4,6,1,2,0,3,3,1,5,1,1,4,3,2,0,4,3,5,5,2,3,2,2,2,2,4,0,4,4,5,2,4,1,4,3,1,3,8,4,6,1,5,1,0,2,2,5,7,5,0,3,2,3,1,2,4,3,4,6,3,2,5,5,3,2,6,1,0,1,7,1,3,3,3,3,4,2,3,0,4,3,2,1,1,0,1,3,5,4,3,3,6,1,7,1,3,3,5,6,5,3,2,5,3,3,3,3,6,1,3,3,3,1,2,3,2,3,2,2,2,1,3,0,5,5,4,3,1,4,1,3,1,3,4,5,1,3,1,5,4,2,0,1,3,6,6,1,6,6,1,7,3,5,4,2,3,6,3,6,2,3,4,6,3,4,2,1,5,4,0,3,2,2,0,1,2,4,4,3,2,2,3,1,3,7,2,7,2,3,2,6,3,2,7,3,1,6,2,5,6,1,1,5,2,1,5,4,5,4,3,1,3,3,7,0,1,1,2,2,2,2,3,3,3,1,0,3,2,1,4,2,4,3,2,2,3,2,1,3,3,2,4,2,2,1,5,2,0,2,1,2,0,2,1,0,2,0,0,0,1,0,1,1,1,2,1,0,0,1,0,0,0,0,0,0,0,0,0,0,0
0,0,0,0,0,0,0,0,0,0,1,1,1,0,1,2,0,0,1,0,1,0,0,1,0,3,0,3,3,0,2,2,1,2,7,6,4,8,5,5,5,5,3,2,10,3,3,3,3,4,8,5,5,9,9,5,4,8,5,7,6,3,4,6,3,3,5,5,3,1,7,6,7,3,3,6,8,4,9,4,10,4,2,4,6,1,8,3,3,8,3,5,7,4,8,2,8,3,6,5,9,6,8,4,7,5,4,5,1,8,2,5,3,2,5,4,5,2,5,5,8,2,2,2,4,6,4,5,3,3,6,6,4,5,4,3,5,4,9,4,8,6,8,1,8,8,6,3,2,2,7,2,5,4,6,3,5,10,7,4,9,3,6,0,2,6,2,5,1,4,2,2,6,3,5,6,1,5,4,0,6,2,4,2,5,6,5,8,7,6,6,8,3,5,4,3,3,1,4,6,2,6,4,4,3,4,9,6,8,5,6,1,4,7,2,5,2,9,3,4,4,5,4,5,5,3,7,8,4,4,2,3,3,6,4,3,6,4,5,5,3,4,7,6,3,5,5,0,6,3,2,3,3,3,2,4,6,3,1,2,6,3,6,5,8,4,2,6,3,2,6,5,5,7,6,3,6,7,5,5,7,3,3,2,2,4,2,7,3,3,4,2,5,0,2,1,1,5,1,3,2,5,1,3,3,2,3,5,4,6,2,3,3,1,3,1,9,4,3,2,3,2,2,3,0,2,1,1,0,0,1,0,1,1,1,0,2,1,1,1,0,0,0,0,0,0,0,0,0,0
0,0,0,0,0,0,0,0,0,0,1,0,1,0,0,0,0,0,0,2,1,1,0,1,0,1,1,3,2,3,3,2,3,3,4,3,6,4,6,5,8,2,2,2,2,7,1,3,10,6,7,7,4,7,2,0,3,2,7,6,5,4,1,4,4,4,3,6,1,7,4,4,4,4,6,6,3,4,10,6,5,1,8,1,1,1,4,6,4,8,5,6,7,3,5,2,2,8,3,3,4,3,8,3,4,1,3,5,6,2,9,10,3,6,1,2,1,4,2,6,8,5,4,4,6,5,5,10,6,3,5,4,9,6,5,1,4,3,5,3,4,1,6,6,4,3,5,1,5,5,2,6,2,1,5,2,3,4,8,4,6,6,6,3,3,5,2,8,4,2,3,5,4,2,1,4,2,5,4,5,5,4,6,4,2,7,2,4,4,7,7,4,4,4,8,4,6,5,3,8,7,4,6,3,3,2,3,4,6,4,3,8,3,6,4,7,6,1,8,5,6,2,1,5,6,5,6,3,4,3,2,9,4,7,6,7,2,5,5,6,5,4,2,3,7,3,7,3,6,1,7,7,5,9,5,7,4,6,3,8,5,3,2,3,7,5,6,3,2,5,4,1,3,5,4,3,2,7,4,12,4,6,6,4,9,8,3,7,7,6,6,8,9,4,1,2,6,7,3,4,7,5,6,7,5,5,3,5,6,7,7,5,4,6,3,5,2,5,2,3,4,1,4,1,0,3,0,0,0,0,0,0,2,2,1,3,1,2,0,0,0,0,0,0,0,0,0,0,0,0
0,0,0,0,0,1,0,0,0,0,0,0,0,0,0,0,0,0,1,2,0,0,1,0,1,0,0,2,0,0,2,2,3,2,3,6,2,1,4,1,2,1,2,3,4,4,1,3,3,5,5,3,1,2,1,4,4,4,4,1,4,4,3,3,2,4,2,7,3,2,0,3,0,1,1,2,3,2,7,2,5,3,3,2,3,3,3,2,2,4,2,2,2,0,0,3,0,3,2,3,1,3,4,3,4,2,3,6,2,2,3,2,1,2,3,3,2,2,4,4,0,0,5,1,3,1,9,4,7,2,1,2,1,2,3,4,4,3,3,2,2,2,3,4,2,5,3,2,3,3,1,4,2,4,3,4,1,2,2,2,0,6,2,4,3,2,0,3,1,3,3,4,1,1,3,0,5,2,5,4,5,4,2,4,4,2,3,1,3,6,3,4,2,4,1,3,1,3,3,1,1,2,3,4,1,7,3,6,4,4,4,1,1,3,1,4,1,3,5,1,2,2,3,0,3,3,4,1,2,0,1,0,1,4,3,6,4,4,2,3,3,5,3,8,1,1,6,1,1,1,7,2,5,2,4,1,1,3,4,0,7,4,1,1,2,2,2,5,2,2,3,5,4,1,2,2,7,1,1,2,5,4,1,2,3,2,2,5,4,1,3,3,3,5,3,3,4,1,0,1,1,2,2,3,1,1,3,4,4,0,3,2,2,3,1,3,9,1,3,2,1,0,4,1,4,0,1,2,0,1,0,0,2,0,0,1,0,0,0,0,1,1,0,0,0,0,0,0,0,0
0,0,0,0,0,0,0,0,0,0,0,1,2,0,0,1,2,0,0,0,2,2,0,0,1,2,1,4,0,1,2,2,3,1,2,6,6,6,2,5,5,7,7,3,9,6,4,4,7,8,5,4,5,14,6,5,8,5,7,4,8,8,6,6,7,6,2,3,8,7,5,3,1,1,12,14,7,5,3,7,2,3,7,8,2,8,4,4,2,1,6,2,4,2,5,6,8,9,5,3,3,2,6,1,3,7,1,3,3,8,7,4,4,1,4,4,9,9,7,5,8,1,7,2,4,6,11,7,4,4,7,2,5,6,4,6,6,2,4,6,3,5,8,4,6,5,6,6,7,6,7,3,4,6,8,4,10,3,6,4,4,3,4,3,6,2,6,4,10,7,5,4,6,5,6,7,6,5,6,3,3,7,3,4,2,4,6,4,6,5,5,5,5,3,5,4,6,4,6,6,3,7,2,5,4,0,2,3,5,4,8,5,2,3,8,4,6,4,2,2,2,3,4,4,9,2,2,3,0,3,3,1,2,3,6,7,3,4,3,7,4,5,6,5,7,3,4,5,4,7,1,6,6,4,4,2,3,9,4,5,3,4,5,4,4,7,2,6,3,5,5,4,3,5,7,9,4,5,2,4,2,3,5,6,4,6,4,1,4,4,6,7,5,5,6,3,9,9,2,7,5,0,4,2,3,4,4,1,2,7,3,0,8,1,4,4,5,3,2,0,2,3,1,1,2,0,1,0,0,2,0,0,0,1,0,0,1,2,0,0,0,0,0,0,0,0,0,0,0,0
0,0,0,0,0,0,0,0,0,0,0,0,0,1,1,0,0,0,0,1,0,1,0,3,0,1,1,1,2,1,3,3,2,3,3,4,6,3,4,5,2,4,3,8,1,5,3,3,9,5,5,6,3,6,6,5,2,7,2,2,2,4,4,6,6,6,6,7,3,2,7,5,4,4,4,6,9,8,5,4,2,5,5,1,6,6,3,2,3,4,3,8,2,3,3,2,7,4,6,7,6,3,4,9,3,5,8,2,7,4,3,6,4,8,3,5,3,2,6,6,0,5,1,6,6,3,3,1,2,4,4,5,3,0,4,5,7,3,3,6,4,11,4,5,7,5,3,1,8,4,3,5,3,2,6,4,5,2,9,4,2,5,10,0,4,5,7,4,3,1,8,3,5,2,5,4,5,4,2,7,4,5,3,2,6,8,7,3,2,2,3,5,8,1,6,4,2,8,5,5,4,4,6,4,2,2,7,5,5,5,7,4,7,2,2,3,7,6,3,5,3,6,5,3,2,4,5,8,11,7,4,5,6,3,6,6,4,4,2,2,6,1,0,7,6,9,7,5,5,3,6,5,5,3,5,2,2,5,2,4,4,4,4,6,8,5,2,6,5,7,3,6,5,5,5,4,3,6,11,5,3,5,6,6,3,2,13,7,7,3,9,7,3,7,4,5,6,4,7,2,1,4,4,6,4,4,1,6,6,6,8,4,8,6,8,7,4,4,2,4,4,3,2,2,3,1,1,0,0,0,1,1,2,0,3,0,0,0,0,0,0,0,0,0,0,0,0,0,0,0
0,0,0,0,0,0,0,0,0,0,0,0,1,1,0,1,1,1,1,1,2,0,1,1,0,1,2,0,3,3,3,2,0,4,1,4,5,3,4,5,3,7,2,2,2,4,8,7,3,1,4,4,4,1,2,2,1,5,3,2,5,2,4,2,3,6,4,2,2,1,4,1,4,2,1,4,2,7,3,5,3,2,3,1,0,2,1,0,2,5,0,7,3,2,1,1,3,2,5,0,3,6,3,2,3,5,1,0,3,0,0,4,1,2,2,3,2,2,0,3,2,1,1,2,0,2,4,1,1,3,4,4,3,4,3,1,2,1,2,6,2,2,3,3,6,2,1,0,2,2,6,3,3,4,4,3,2,4,2,5,1,4,3,3,2,3,2,3,3,3,3,2,3,3,1,1,2,3,2,2,4,1,4,3,1,4,6,5,3,0,3,2,4,3,4,0,1,5,1,1,1,4,1,3,6,2,6,3,1,7,3,5,3,2,6,2,4,3,3,2,3,5,5,1,6,4,4,4,3,4,3,3,3,2,3,3,5,5,2,5,1,2,5,1,1,4,3,2,4,3,2,2,3,2,3,3,1,5,1,1,3,1,2,4,1,3,4,2,3,3,3,4,2,3,3,5,5,7,2,4,3,7,4,4,2,3,2,5,8,4,3,3,5,0,4,2,1,4,3,1,2,4,5,4,3,1,2,2,9,4,2,3,5,4,3,2,4,1,0,2,2,3,0,0,0,1,0,3,0,1,1,1,0,0,0,0,0,0,0,1,0,1,0,0,0,0,0,0,0,0
0,0,0,0,0,0,0,0,0,0,0,1,2,1,0,1,2,0,0,0,0,1,0,1,1,1,0,3,0,0,3,4,4,2,3,8,8,11,4,6,5,9,8,7,4,7,9,4,3,5,4,5,3,1,6,6,4,5,2,8,7,5,6,8,12,5,7,7,4,6,10,4,8,5,8,7,6,4,5,7,9,5,7,8,12,4,6,7,4,3,5,5,9,6,3,4,2,3,6,2,5,2,6,11,3,1,7,9,6,5,5,5,5,8,9,8,2,7,9,5,4,5,5,7,9,4,4,2,7,6,7,3,10,4,9,5,4,4,4,5,4,3,5,10,2,2,6,5,8,8,5,3,4,8,7,3,5,3,4,3,10,7,7,4,4,4,7,7,5,3,11,3,6,8,5,7,2,8,6,8,8,3,5,3,4,6,2,2,7,6,3,1,3,4,2,5,6,6,8,1,6,1,6,6,2,5,10,5,4,5,2,5,3,6,3,3,12,6,2,8,6,1,6,6,7,2,3,2,9,5,3,8,2,4,5,4,3,4,2,5,8,5,3,7,5,4,4,4,4,3,4,1,6,5,3,3,4,5,5,2,2,3,4,6,7,2,5,2,8,4,2,4,5,9,6,3,3,4,4,6,3,8,9,4,5,7,7,6,7,5,8,1,8,6,4,5,6,8,2,6,7,2,4,2,2,6,2,0,3,2,4,3,3,3,4,3,2,3,3,3,1,3,3,1,3,3,1,1,1,2,3,1,1,2,2,0,1,2,0,1,0,0,0,0,0,0,0,0,0,0
0,0,0,0,0,0,0,0,0,0,0,1,1,1,0,0,0,0,0,0,0,0,1,1,0,0,0,3,2,2,8,1,4,5,2,7,5,1,1,5,0,3,6,5,3,2,3,4,2,6,5,2,3,6,3,4,6,8,1,4,5,3,5,3,6,4,4,3,4,3,2,3,4,5,8,4,7,4,7,3,3,8,3,3,5,6,3,5,4,4,4,4,0,2,2,4,2,6,3,5,4,6,3,5,3,3,3,5,6,6,6,5,3,5,3,1,6,8,3,1,5,1,8,1,5,3,5,6,6,4,3,3,3,4,7,2,3,2,2,1,7,5,3,4,3,5,1,3,5,2,7,6,0,5,4,5,1,5,6,7,5,5,4,4,2,2,2,2,0,4,5,6,2,3,6,2,6,3,0,4,3,7,7,3,5,5,5,4,7,3,2,5,6,1,5,5,3,4,8,1,4,3,4,7,6,7,2,1,4,3,4,6,9,2,6,2,5,5,4,4,4,5,5,7,6,3,6,5,8,4,5,5,7,5,5,4,7,6,5,7,6,4,5,4,5,2,6,1,4,4,5,5,2,7,7,6,4,5,3,9,4,5,7,4,5,3,2,7,5,4,5,6,9,6,3,6,7,9,7,6,12,4,5,1,5,3,4,6,5,6,3,4,2,7,1,4,4,4,6,6,3,4,4,3,6,6,4,4,6,4,3,1,3,5,6,2,4,0,0,2,0,5,3,1,0,2,1,0,1,2,1,1,0,1,0,2,1,1,1,0,0,0,0,0,0,0,0,0,0,0
0,0,0,0,0,0,0,0,0,0,0,0,0,0,0,0,0,0,0,1,0,2,1,1,0,0,1,0,0,1,0,1,2,1,4,2,4,4,1,1,1,3,2,1,7,1,2,1,2,1,4,4,2,3,4,3,3,4,2,3,4,0,3,4,1,1,3,2,2,3,3,2,3,7,2,4,3,4,4,2,2,0,7,1,0,6,1,3,5,4,2,1,1,3,2,5,2,2,1,2,1,4,4,1,5,5,4,1,1,3,2,7,2,1,3,2,3,3,3,2,1,3,1,0,3,3,1,5,5,2,3,1,7,1,1,5,3,1,1,2,4,3,4,1,2,2,3,2,1,3,0,2,1,2,2,2,4,0,2,3,3,2,1,1,0,1,2,1,1,1,3,0,2,1,7,3,4,3,1,2,0,2,4,2,0,3,3,0,2,3,2,1,4,0,3,5,1,0,2,2,0,2,3,1,3,1,3,2,5,4,4,2,1,1,4,2,2,4,4,4,1,1,1,3,3,1,2,5,3,1,6,3,2,4,1,1,3,3,0,1,2,1,6,1,6,2,0,2,1,3,2,7,4,3,2,4,5,4,3,3,0,3,1,1,5,1,1,3,3,2,2,3,3,1,6,2,2,5,6,3,3,1,3,4,5,1,3,2,2,2,6,3,1,3,4,2,5,3,1,2,2,1,2,3,2,3,3,1,3,4,2,1,2,2,8,4,2,1,1,4,2,4,1,1,0,0,0,0,1,0,0,0,0,0,0,3,0,0,0,0,0,0,0,0,0,0,0,0,0,0
0,0,0,0,0,0,0,0,0,0,0,0,0,1,1,0,0,1,0,2,0,0,1,2,0,1,0,1,3,4,5,3,1,5,5,4,3,7,3,5,5,6,6,5,3,4,8,4,5,6,5,6,3,9,7,10,5,3,5,5,3,1,7,4,8,8,7,9,2,1,10,4,5,4,7,5,3,5,7,5,6,4,8,8,7,5,2,3,1,4,9,6,10,3,5,6,5,8,5,5,4,12,4,4,6,3,6,4,5,5,4,4,6,5,9,3,2,4,7,7,4,9,6,4,4,7,7,9,10,7,6,5,6,8,5,0,4,7,6,5,4,6,5,9,6,10,2,10,9,4,7,8,4,5,7,5,5,4,9,7,3,2,6,4,2,5,5,5,7,3,3,3,4,6,8,0,7,5,6,7,4,3,4,7,6,4,1,7,5,7,2,8,3,0,10,11,3,1,6,5,9,6,7,1,4,4,4,1,5,3,4,1,4,7,5,2,7,4,6,6,9,3,4,1,6,4,5,5,10,1,7,3,10,6,4,0,4,1,8,4,3,2,4,3,4,5,3,8,5,3,0,4,2,0,3,7,6,5,2,2,5,5,7,2,1,8,4,5,3,4,6,3,3,3,7,3,2,1,8,4,3,3,3,4,8,4,4,4,3,5,7,8,2,4,6,3,5,5,2,4,5,4,1,5,6,5,7,7,1,6,4,3,6,3,4,2,5,3,3,1,0,6,2,2,2,0,1,0,1,1,2,0,1,1,0,0,0,0,0,0,1,1,0,0,0,0,0,0,0,0
0,0,0,0,0,0,0,0,0,0,0,0,0,1,0,0,0,1,0,0,0,0,0,1,1,1,1,0,0,1,0,1,4,1,3,2,2,4,6,4,2,2,5,2,4,5,2,7,8,2,2,4,2,8,1,4,6,3,4,1,4,5,8,5,3,4,3,7,6,3,6,6,0,4,2,5,2,2,4,5,1,0,4,4,3,2,1,1,3,3,6,4,3,3,5,4,0,2,5,2,4,5,5,2,7,5,7,7,7,5,10,3,4,3,2,0,3,5,1,0,7,8,3,3,1,9,0,3,5,6,4,4,7,1,5,4,7,4,4,1,1,4,4,8,2,6,5,2,4,5,6,7,2,3,4,3,5,5,5,5,3,4,4,7,5,7,5,4,1,7,7,4,7,6,3,4,5,2,3,5,3,5,3,2,2,9,3,4,5,4,3,5,4,0,7,4,3,7,4,6,10,3,6,4,4,5,1,8,1,1,3,6,7,2,4,3,5,5,4,6,3,3,4,2,5,5,5,9,8,1,0,5,6,7,7,5,2,4,3,8,2,6,1,7,2,4,5,1,3,6,4,7,6,2,6,3,7,7,2,3,4,3,5,2,6,5,3,3,6,6,3,5,5,4,2,4,3,3,2,7,2,5,6,3,6,4,3,9,6,8,5,4,6,5,6,2,4,5,9,5,10,4,7,5,7,4,5,1,7,4,2,5,5,5,3,3,3,7,4,2,5,1,3,0,0,1,1,1,0,1,1,1,0,0,0,3,0,0,0,0,1,0,0,0,0,0,0,0,0,0
0,0,0,0,0,0,0,0,0,0,0,0,0,1,0,0,0,0,0,2,0,1,0,4,1,0,0,1,0,2,2,3,4,0,1,5,1,3,2,0,1,4,2,3,2,2,4,5,3,3,1,5,0,2,3,2,0,3,7,2,1,3,6,7,2,2,0,2,2,3,2,5,3,3,1,3,2,2,2,2,5,2,4,1,3,0,3,3,5,0,2,3,2,1,5,4,4,5,5,2,2,0,1,7,2,6,3,3,1,2,4,1,3,2,3,3,3,4,3,2,3,1,1,3,1,4,3,5,2,3,0,3,3,4,5,3,1,0,2,2,5,3,8,1,3,1,3,4,2,4,1,2,7,7,1,3,1,3,1,5,3,4,3,3,1,2,4,3,5,9,4,2,1,3,3,0,3,3,3,2,3,1,1,4,2,5,2,0,2,4,5,3,2,5,3,2,3,3,2,5,1,1,2,3,1,4,2,3,0,2,6,2,1,3,2,4,2,4,4,4,3,4,0,1,1,1,1,2,5,6,5,2,5,5,2,3,1,1,7,4,1,5,3,2,3,4,6,2,5,5,4,0,4,1,0,0,5,4,3,3,1,1,3,2,2,6,3,4,3,0,2,3,6,0,2,2,2,2,2,3,3,3,5,0,2,2,5,4,3,5,3,4,1,2,2,3,3,3,3,4,3,2,8,3,2,0,2,2,3,3,4,4,4,2,2,3,3,5,1,2,2,2,2,1,0,1,2,0,2,1,1,0,0,0,1,0,0,0,0,0,0,0,0,0,0,0,0,0,0,0
0,0,0,0,0,0,0,0,0,0,0,0,0,0,2,2,1,0,2,0,2,0,1,1,1,0,1,3,3,4,4,3,4,1,7,5,4,5,5,5,10,6,7,11,10,7,3,9,5,8,9,3,2,2,9,12,6,6,10,3,11,4,7,5,7,2,4,7,3,3,8,4,6,4,6,5,4,4,4,5,3,6,2,6,10,5,5,4,4,10,5,8,1,5,4,7,4,3,4,7,8,5,3,9,9,5,4,4,11,6,4,6,5,4,4,1,6,6,6,6,7,5,4,6,6,2,3,3,3,4,6,5,10,5,1,1,3,7,5,4,5,8,1,5,5,5,4,4,4,4,2,1,2,5,5,4,7,3,5,2,3,3,7,4,7,8,3,3,6,6,6,5,4,3,4,6,1,5,8,1,6,1,2,3,5,2,7,4,5,2,5,2,4,5,1,7,6,3,4,5,5,6,2,5,2,3,7,6,4,5,3,3,5,3,4,3,3,3,6,5,5,3,4,5,3,5,5,5,3,2,4,3,3,4,8,7,7,2,4,6,8,5,8,5,3,6,4,5,1,6,3,4,6,2,3,4,1,6,4,6,4,2,3,4,7,4,5,1,4,2,3,5,5,3,3,4,2,4,7,3,4,1,10,7,5,4,3,6,8,4,9,5,3,2,4,3,1,2,9,1,4,4,7,4,5,6,2,2,1,3,3,6,4,3,5,2,4,1,3,6,3,1,0,1,1,1,2,2,1,1,0,1,0,0,0,0,0,0,2,0,0,0,0,0,0,0,0,0,0,0
0,0,0,0,0,0,0,0,0,1,0,1,1,1,1,2,0,0,0,1,3,0,0,1,1,0,0,0,4,0,3,3,2,3,4,1,3,5,3,3,0,5,2,3,3,4,3,1,1,7,5,3,6,3,1,3,5,2,4,6,3,5,3,8,4,5,5,9,1,6,2,3,6,8,4,5,5,5,7,5,6,7,6,6,6,0,9,3,2,3,3,2,4,0,7,5,6,4,4,5,6,5,2,4,3,8,9,3,4,1,4,4,4,7,3,1,4,4,0,2,3,3,2,6,4,4,5,3,2,2,4,9,4,2,5,2,3,3,4,4,2,3,4,7,4,6,9,7,5,2,7,6,2,4,5,11,2,4,2,4,6,7,5,2,8,4,3,5,4,5,5,1,5,3,4,5,6,7,6,5,4,4,6,8,4,6,9,4,2,0,5,7,3,2,2,3,3,3,3,1,1,2,5,5,10,3,2,4,6,5,2,3,5,5,9,6,3,4,1,6,2,5,4,2,5,6,2,6,5,2,5,5,4,6,5,6,1,6,6,2,2,2,8,2,4,5,6,3,5,4,8,4,3,3,2,4,1,3,4,7,6,3,6,6,6,10,5,2,2,5,5,3,5,4,5,3,9,7,5,4,5,1,6,8,9,2,3,4,5,7,6,7,7,7,6,7,4,5,5,5,3,5,4,2,4,6,7,2,3,3,3,3,3,5,4,2,3,5,3,5,3,2,2,2,1,2,0,1,0,0,0,0,1,1,1,0,1,0,2,1,0,0,0,0,0,0,0,0,0,0
0,0,0,0,0,0,0,0,0,0,0,1,0,1,1,1,0,1,1,0,0,1,1,1,2,1,0,1,2,3,2,1,2,5,0,2,3,5,2,7,2,2,2,0,2,2,5,3,3,6,5,2,3,3,1,9,2,1,2,1,4,3,3,4,2,1,3,1,3,3,2,1,2,1,6,3,4,1,2,6,3,4,5,0,0,1,2,2,7,3,0,3,0,1,3,5,2,3,2,5,3,7,1,2,2,5,5,2,2,3,3,2,1,3,3,3,4,5,2,5,1,3,2,1,3,2,2,5,5,0,2,3,5,2,1,1,3,2,2,2,2,0,4,0,4,2,3,2,0,4,1,6,1,2,2,3,3,3,2,3,2,1,4,4,5,3,2,3,2,1,2,2,1,1,3,1,7,3,3,4,2,5,1,6,0,1,4,1,3,2,3,4,3,3,4,4,2,1,1,0,5,4,2,3,3,3,1,4,6,1,4,4,6,2,2,0,5,2,3,2,4,3,3,4,3,4,4,6,4,1,2,1,2,5,4,4,4,3,3,2,5,2,3,4,1,1,5,2,4,1,5,1,1,3,4,4,3,1,3,5,7,6,3,5,2,2,4,1,2,4,2,2,1,4,7,6,1,2,2,6,3,4,3,3,3,0,5,1,1,4,1,3,3,4,2,1,4,2,7,3,1,2,4,3,2,3,5,1,4,0,2,2,6,3,3,0,0,2,1,0,2,1,2,1,1,1,2,0,1,0,0,0,0,0,0,0,1,0,0,0,0,0,0,0,0,0,0,0,0,0
0,0,0,0,1,0,0,0,0,0,0,0,0,0,2,0,0,1,2,1,3,3,0,0,0,2,4,3,3,0,4,3,3,6,3,6,3,8,6,8,8,4,5,8,7,6,4,6,2,2,9,11,7,4,4,4,3,11,9,5,4,3,8,3,6,5,1,2,3,6,4,8,2,9,4,5,10,4,4,8,7,7,6,4,5,3,5,5,3,3,2,6,5,3,3,3,6,5,3,6,4,8,1,11,4,5,3,4,9,5,5,8,9,6,8,8,8,5,6,5,2,3,5,3,6,6,3,7,2,4,3,5,3,5,7,6,2,1,4,4,5,11,4,3,8,5,4,6,4,4,6,3,5,4,7,4,3,10,2,2,7,7,5,1,5,4,4,6,3,3,7,10,7,1,4,2,6,8,3,3,3,7,3,7,9,7,5,0,2,1,3,7,6,3,6,1,1,5,2,4,8,6,7,6,2,7,4,6,4,5,9,6,3,4,5,4,4,4,6,8,5,4,4,3,8,7,7,6,3,6,6,5,5,8,2,5,2,4,0,8,2,7,2,0,5,5,8,5,4,7,7,10,3,6,8,4,8,3,5,3,3,7,7,5,12,2,3,6,4,6,3,11,6,3,6,4,3,11,0,6,3,6,0,2,5,3,7,5,5,4,7,2,3,6,8,6,7,6,2,9,6,4,4,5,2,5,2,4,9,6,2,1,2,4,3,3,3,0,1,3,3,1,3,1,0,3,1,0,1,2,2,0,0,3,0,0,0,0,0,1,0,0,0,0,0,0,0,0,0,0
0,0,0,0,0,0,0,0,0,1,0,0,0,0,0,0,1,0,0,2,0,1,0,0,0,0,1,0,0,1,4,3,3,7,7,1,2,4,4,4,5,3,3,7,4,1,7,7,5,8,6,6,7,8,2,5,5,7,1,9,3,6,4,5,3,5,7,3,5,7,3,3,4,3,3,1,10,9,5,5,3,5,1,4,5,4,4,4,3,11,5,2,5,0,4,5,3,5,3,9,4,8,4,10,5,4,2,6,4,5,3,4,3,5,0,4,3,6,2,4,3,7,8,2,6,6,5,5,6,4,5,7,3,1,2,11,4,2,4,6,1,7,3,5,4,9,5,6,3,6,4,5,5,8,7,5,6,2,8,7,2,2,1,2,4,6,4,7,3,10,2,5,4,3,5,7,8,7,3,3,4,7,4,6,3,6,4,3,1,3,4,9,3,6,2,5,8,1,6,4,4,7,5,6,5,10,3,3,4,5,3,3,1,4,5,5,9,7,3,2,8,2,6,3,5,7,5,5,0,2,4,3,5,5,5,4,3,8,5,6,3,4,5,7,2,5,6,3,1,9,8,4,6,2,4,5,11,6,4,9,2,6,6,7,6,2,4,6,9,2,4,5,4,5,6,5,7,6,5,7,2,7,6,2,7,4,3,2,6,4,3,6,4,7,6,4,5,3,5,5,1,6,7,7,6,3,4,3,2,4,7,2,1,9,4,6,2,4,2,4,1,3,2,2,2,6,0,2,0,0,1,0,0,0,2,2,0,2,0,0,0,0,0,0,0,0,0,0,0,0
0,0,0,0,0,0,1,0,0,0,1,0,1,1,0,1,0,1,1,1,1,0,0,2,0,0,0,3,0,0,2,3,1,3,0,1,4,4,7,3,2,0,2,6,1,1,1,1,3,5,3,3,4,3,5,4,2,2,3,5,2,1,0,2,1,0,2,2,2,5,4,6,7,2,3,2,3,0,1,2,5,4,3,3,3,2,1,2,6,2,0,3,2,4,2,2,3,2,1,0,2,4,2,4,4,2,2,1,2,1,4,2,4,3,3,2,4,2,3,3,4,1,3,2,4,4,4,4,1,0,2,5,2,4,0,4,3,3,4,5,2,6,0,0,4,3,2,5,1,1,6,4,3,3,4,1,3,6,3,5,1,7,2,3,3,4,4,1,1,3,2,1,1,2,4,1,5,5,4,3,3,3,3,4,3,2,4,1,2,3,0,3,3,1,1,4,2,5,0,4,1,4,3,3,3,2,1,3,3,1,5,0,2,5,2,2,6,4,3,0,1,3,5,2,3,5,9,3,2,3,2,1,1,3,0,5,3,2,6,3,2,3,2,3,4,7,4,3,7,2,6,5,5,0,1,4,3,5,2,4,1,2,1,4,5,1,5,1,7,3,4,1,1,3,3,2,2,0,2,1,3,2,3,2,5,2,2,0,3,4,1,2,2,1,1,5,5,3,3,1,4,3,2,2,1,2,1,3,1,2,1,0,0,7,2,0,1,2,1,3,1,2,1,2,3,1,1,2,0,1,0,0,1,0,0,1,1,0,0,1,0,1,0,0,0,0,0,0,0,0
0,0,0,0,0,0,0,1,0,0,1,0,2,1,2,0,1,0,0,1,0,0,2,2,1,2,1,2,3,2,2,2,5,6,3,1,4,1,5,7,3,4,8,8,9,9,5,7,7,2,5,6,5,5,7,9,4,3,5,9,10,4,3,6,5,6,7,4,9,6,3,7,4,5,5,2,6,3,3,11,6,6,9,10,8,3,6,4,4,3,4,5,2,3,3,3,4,6,6,4,5,2,7,2,7,5,5,5,7,3,3,3,2,6,6,6,1,4,5,4,3,5,7,6,3,5,6,3,7,2,4,3,7,7,6,4,1,4,5,6,7,3,8,3,3,1,7,7,5,7,3,3,7,3,7,10,6,5,4,4,3,6,5,5,5,2,4,5,2,7,2,6,6,4,4,4,4,3,5,3,3,5,5,5,6,2,5,5,3,4,7,8,3,0,8,6,6,1,4,6,3,7,3,3,1,3,2,1,4,4,1,9,6,2,4,3,6,1,12,3,4,10,5,4,4,3,2,5,7,3,3,3,2,3,7,3,4,2,4,4,7,4,6,3,3,4,2,6,0,2,2,3,4,2,2,9,11,6,3,4,5,4,2,5,2,1,5,6,5,1,1,5,6,6,7,5,7,3,3,7,5,9,6,6,4,4,5,6,4,3,2,5,5,4,3,5,3,5,3,5,4,4,2,2,5,3,4,5,4,7,5,5,7,2,5,6,2,4,4,3,4,5,3,0,1,2,2,1,1,0,1,1,0,0,0,0,3,0,1,0,1,0,0,0,0,0,0,0,0,0
0,0,0,0,0,0,0,0,0,2,0,0,1,0,1,0,1,1,1,0,0,0,0,1,1,2,3,1,0,1,4,3,3,5,6,6,2,3,5,4,6,4,3,2,2,5,5,4,3,7,9,4,2,5,5,5,8,10,4,10,1,4,6,3,5,3,3,7,7,4,4,6,4,4,1,7,8,3,5,1,6,10,2,5,4,6,5,5,6,7,2,5,5,4,6,6,8,2,3,2,5,8,7,5,7,3,4,2,5,4,3,1,3,4,5,0,5,3,3,3,8,5,5,5,6,3,4,6,4,9,3,3,5,3,5,6,2,1,2,6,6,6,2,5,3,4,4,6,7,2,4,5,8,5,4,5,3,3,6,9,3,4,4,2,4,1,3,2,0,2,4,3,7,4,3,4,7,5,4,8,2,6,1,5,2,4,5,5,2,6,2,4,3,3,10,3,5,8,3,7,4,1,11,5,8,5,2,9,6,3,1,6,6,5,5,5,4,5,9,4,5,3,3,7,6,2,7,7,4,3,4,1,4,5,4,6,3,4,4,5,1,3,10,3,5,9,8,9,1,5,5,6,7,4,5,3,7,7,4,3,2,6,5,4,5,6,4,7,3,2,2,8,5,11,6,6,6,4,5,5,7,5,4,4,6,2,4,5,3,2,8,8,6,4,4,10,4,5,8,5,7,7,3,4,3,4,8,7,2,5,7,5,7,6,6,3,8,2,7,5,1,3,1,4,3,1,0,2,2,1,1,2,1,0,0,1,0,0,0,0,0,0,0,0,0,0,0,0,0,0
0,0,0,0,0,0,0,0,0,0,0,0,1,0,0,0,0,1,0,0,0,0,1,0,0,1,0,0,2,1,0,0,0,0,3,5,2,4,3,2,4,2,3,2,5,4,3,1,3,7,5,0,3,3,3,3,0,6,1,4,4,6,2,4,3,4,3,1,2,5,6,3,7,1,3,2,1,3,3,2,2,2,2,3,1,4,3,5,4,3,2,2,3,7,3,1,3,4,4,6,1,1,2,3,1,3,2,1,4,2,3,5,2,2,2,3,3,4,2,5,4,3,4,1,4,3,2,1,3,2,2,4,4,2,4,2,3,6,5,0,0,1,4,6,3,6,0,2,2,3,0,4,1,3,4,3,1,3,1,6,2,5,5,5,3,3,2,3,1,2,3,3,2,1,2,1,3,2,4,2,3,2,2,3,2,7,7,5,3,0,1,4,2,1,0,4,0,4,6,5,8,4,3,4,5,1,3,3,4,4,4,1,3,3,1,2,3,0,5,3,0,3,2,4,5,0,1,2,3,3,2,5,1,2,7,4,4,0,0,1,4,2,3,3,4,2,3,2,1,4,4,5,3,1,2,4,2,2,0,5,2,2,2,3,4,3,2,2,3,2,4,2,5,3,3,3,1,2,1,4,6,3,2,4,1,3,3,5,1,3,4,3,4,1,3,3,3,2,5,4,3,2,3,6,8,3,4,9,2,2,6,2,4,4,4,3,3,4,1,0,3,1,1,1,2,0,1,1,0,2,0,1,0,1,0,0,0,0,0,0,1,0,0,0,0,0,0,0,0,0
0,0,0,0,0,0,0,0,0,0,0,1,2,0,1,1,0,1,1,0,2,1,1,0,1,0,0,1,0,2,1,3,6,2,5,6,4,3,2,8,7,6,7,7,10,8,6,8,7,2,5,4,4,5,5,3,10,7,3,6,5,4,5,5,3,4,8,5,6,12,5,5,5,7,6,7,6,7,3,11,9,7,5,10,5,2,5,3,7,1,4,12,7,7,6,7,8,5,6,2,4,4,8,8,5,8,3,9,5,5,5,8,6,3,5,3,8,6,6,10,8,6,8,6,9,1,4,3,6,9,8,4,3,5,5,6,2,9,5,4,4,7,2,6,3,3,4,2,7,5,6,2,3,7,2,4,4,3,4,4,11,6,5,2,7,2,5,6,6,5,6,5,5,4,4,5,7,2,5,9,8,7,6,5,2,8,5,2,7,4,2,2,4,4,4,2,4,4,4,5,4,8,7,7,5,6,8,6,3,7,7,3,7,4,7,4,3,5,3,5,3,3,6,1,2,4,6,6,1,5,5,6,2,2,5,4,5,6,3,2,8,4,3,3,7,2,1,0,5,2,3,3,2,1,4,0,5,9,4,4,5,5,3,5,4,3,5,7,2,4,4,9,4,10,10,5,8,7,9,7,7,4,2,6,6,4,1,0,7,2,7,8,3,4,2,3,6,3,7,3,2,3,0,6,5,5,5,4,2,4,3,4,4,6,4,7,6,1,1,0,4,5,3,1,3,0,0,1,1,2,0,0,1,0,2,1,0,1,0,0,0,0,0,1,0,0,0,0,0,0
0,0,0,0,0,0,0,0,0,0,0,1,0,0,0,0,1,1,0,0,0,1,0,1,2,2,2,1,2,0,4,7,2,5,6,3,3,2,0,3,5,1,2,8,6,2,4,6,7,4,2,5,3,5,3,6,3,6,3,1,5,7,5,8,3,3,4,6,3,6,2,5,7,1,7,4,6,6,5,2,4,7,1,4,4,2,2,4,8,2,4,4,4,6,1,1,5,6,5,6,5,1,5,5,3,7,6,5,3,6,6,1,2,8,2,4,2,1,3,1,3,0,5,7,5,1,3,5,6,5,5,2,5,4,2,7,5,6,3,3,9,8,4,2,3,3,7,3,5,3,2,4,1,7,5,1,1,10,3,9,5,6,7,4,5,2,5,5,4,3,3,4,3,4,7,6,3,2,2,4,6,7,1,6,3,4,7,3,4,5,2,3,4,2,5,7,8,2,8,4,5,5,3,6,4,6,3,3,6,7,7,5,4,3,6,2,4,6,6,3,3,1,6,3,4,4,4,4,3,5,1,5,5,5,4,5,4,3,3,4,5,6,6,7,3,1,7,1,1,4,3,7,10,2,7,2,5,5,5,2,4,5,7,3,4,6,8,7,8,4,3,3,4,5,4,3,4,4,3,4,3,10,6,9,6,7,3,2,8,5,3,4,3,3,6,3,8,3,8,3,6,1,5,4,4,4,3,6,4,3,1,3,5,2,6,4,6,5,3,1,4,3,1,6,1,1,2,1,0,0,1,1,0,2,1,1,0,0,0,0,0,0,0,0,0,0,0,0,0,0
0,0,0,0,0,0,0,0,0,0,0,0,0,0,0,0,0,0,1,0,0,0,0,2,1,0,1,2,1,1,2,1,2,2,4,5,3,4,2,2,0,3,1,1,3,3,2,4,0,2,3,2,2,3,3,3,2,4,4,2,5,5,6,3,4,6,1,3,4,4,4,4,3,4,3,7,1,3,5,3,0,2,6,1,2,2,2,4,3,4,5,2,3,1,1,1,4,1,4,3,2,4,2,0,5,3,3,7,4,1,7,3,1,4,2,2,3,6,3,1,0,4,1,1,2,2,2,3,4,5,4,0,6,3,2,3,6,2,6,6,0,4,2,2,0,2,6,3,3,3,2,6,2,2,3,2,2,7,5,5,1,6,1,2,2,2,4,2,1,3,4,5,4,6,7,0,4,3,4,3,3,3,2,2,5,1,1,3,4,3,6,2,2,1,5,6,5,6,3,3,1,0,5,2,3,3,2,7,3,1,1,5,3,6,1,3,2,1,3,3,2,1,2,3,1,3,3,1,3,4,6,2,3,5,2,0,3,4,5,2,2,6,4,5,6,1,1,4,4,4,2,1,5,0,2,6,2,1,3,3,4,1,1,7,3,7,5,1,1,4,6,3,5,4,2,1,1,1,5,4,2,8,1,4,2,2,5,6,5,6,1,3,5,3,3,3,2,2,5,3,4,7,3,3,3,1,3,2,3,3,2,1,4,3,6,4,3,2,1,2,3,3,2,1,2,0,3,2,1,0,0,0,0,1,2,1,0,0,1,0,1,0,0,0,0,0,0,0,0,0
0,0,0,0,0,0,1,0,0,1,0,2,0,1,1,2,0,1,0,0,0,0,1,2,0,1,2,1,2,2,4,4,6,8,3,5,6,7,8,7,5,10,7,7,2,4,5,3,4,9,8,6,6,5,10,3,7,9,9,6,7,4,11,9,4,9,6,6,7,8,9,11,4,9,5,8,4,4,8,7,9,5,7,4,7,4,6,3,6,5,5,7,2,5,5,7,6,12,6,8,4,10,10,5,3,7,7,9,5,3,5,5,6,7,4,7,4,2,5,4,7,9,3,8,6,6,7,6,4,5,7,9,6,5,2,6,8,6,7,3,4,6,6,3,8,5,3,5,6,5,3,8,3,5,4,3,2,7,4,7,5,7,5,6,8,5,1,4,4,7,4,3,6,3,8,9,5,4,8,8,12,9,12,5,9,9,2,6,5,2,3,5,8,6,7,3,2,4,7,5,6,6,5,4,6,9,5,3,3,4,7,8,2,6,2,2,4,2,1,4,5,5,3,4,6,6,2,6,8,4,5,5,6,4,5,6,6,9,3,10,4,6,7,3,5,5,6,5,6,3,5,3,5,2,8,5,8,1,7,6,4,5,3,9,5,6,5,5,3,2,9,5,1,4,9,4,10,6,2,6,2,8,5,6,6,10,6,7,8,4,6,4,5,3,9,6,8,5,5,1,6,6,5,8,7,7,5,8,6,4,2,4,4,2,7,2,8,2,6,4,0,3,4,4,2,0,1,0,1,4,0,0,0,1,0,2,2,0,1,1,1,0,0,0,0,0,0,0,0,0
0,0,0,0,0,0,0,1,0,0,0,2,0,1,3,0,0,0,0,1,2,0,0,0,0,0,2,1,2,1,3,2,1,2,2,0,3,5,6,6,2,5,5,2,4,5,2,4,3,3,5,3,6,6,8,2,1,3,2,2,1,2,6,1,5,3,4,5,6,2,5,6,3,6,2,2,1,3,7,4,4,7,2,7,4,2,6,5,4,6,2,3,0,1,6,1,2,5,2,3,3,5,1,1,2,5,1,2,3,4,3,2,4,3,3,4,8,2,3,2,7,8,2,2,4,6,4,4,6,3,6,2,1,7,4,3,4,3,2,4,4,2,7,3,11,3,3,4,3,5,4,1,2,8,4,5,3,2,1,7,5,5,6,3,3,4,3,4,4,3,4,1,3,6,5,2,5,5,2,4,7,7,4,5,5,4,4,6,2,3,3,4,4,4,5,5,5,2,3,2,1,0,5,4,4,13,5,4,6,4,1,5,3,5,5,7,4,3,6,8,5,4,1,4,4,1,6,4,5,3,2,4,1,7,0,4,2,5,2,5,1,2,4,2,5,7,7,5,4,2,4,2,3,5,3,7,6,3,5,6,2,2,10,3,6,7,3,7,3,7,11,3,7,4,5,6,2,7,7,7,3,5,2,8,5,6,5,4,3,5,3,1,3,4,3,5,4,4,2,6,0,2,6,2,2,5,5,3,2,3,1,1,1,4,3,3,9,1,2,1,4,0,2,2,0,0,1,0,0,0,0,2,0,1,3,0,0,1,0,0,1,0,0,0,0,0,0,0,0,0
0,0,0,0,0,0,0,0,0,0,0,0,0,0,0,0,0,0,0,2,0,0,1,0,0,0,1,3,0,1,1,0,3,4,1,3,3,1,6,4,5,6,3,6,2,1,4,7,4,5,4,4,2,6,2,1,3,5,2,2,4,1,3,1,5,2,3,7,3,1,1,3,4,5,7,0,2,2,2,5,3,3,1,3,4,3,4,9,6,2,5,2,1,2,5,2,2,2,3,6,4,2,2,2,2,1,7,1,4,3,2,4,5,3,3,2,2,4,1,1,7,3,2,3,3,3,3,3,3,3,1,4,6,4,3,4,5,3,5,1,2,4,6,4,7,2,3,5,2,3,3,1,7,4,3,3,1,6,4,6,2,6,5,4,5,2,2,3,2,3,3,1,5,3,1,6,3,2,6,5,4,3,5,2,2,1,2,2,5,3,2,2,2,2,4,4,2,4,1,4,2,5,2,2,3,3,2,2,1,5,3,4,1,4,1,3,5,5,5,5,3,3,3,6,3,5,3,4,2,3,1,5,3,2,2,7,1,2,2,0,0,1,5,2,1,2,2,5,3,3,3,0,1,2,1,0,2,1,7,4,7,3,1,3,2,1,5,4,5,1,3,5,2,1,3,4,3,3,4,3,3,4,3,2,2,2,2,2,3,8,3,3,2,4,6,2,3,4,2,3,2,4,3,3,1,4,2,3,3,3,1,8,1,4,6,2,3,2,2,2,2,2,3,3,1,1,0,0,0,0,0,0,2,1,0,2,0,0,1,0,1,0,0,0,0,0,0,0,0,0
0,0,0,0,0,0,0,0,0,0,0,0,1,1,0,3,2,0,2,0,0,0,3,2,2,1,1,2,4,4,4,4,7,8,2,2,7,4,9,6,7,6,7,4,5,2,4,5,8,5,11,4,7,8,6,8,1,4,7,10,5,8,6,13,7,6,5,4,8,10,7,8,7,8,10,3,10,4,4,6,6,5,5,3,8,5,5,5,4,11,6,4,6,7,7,3,6,7,3,7,5,8,4,2,5,9,9,4,12,6,5,8,6,7,3,5,11,6,5,3,6,9,8,6,6,5,6,7,6,10,9,6,7,5,5,11,2,3,4,5,6,8,1,3,2,11,6,6,6,3,5,4,10,4,5,8,5,2,4,10,5,4,2,9,6,7,3,6,3,8,7,5,7,5,5,2,3,5,2,3,4,8,3,8,6,9,9,5,8,10,7,7,1,0,5,7,5,6,4,3,7,7,8,7,5,2,8,3,4,10,7,5,6,2,3,6,6,2,6,8,8,5,2,8,6,6,8,5,3,5,4,2,2,1,3,4,4,5,9,3,8,7,5,6,3,6,0,4,6,3,5,6,5,3,3,4,3,7,1,7,6,6,4,5,2,5,4,3,4,9,3,4,6,7,5,7,4,5,3,4,7,4,9,3,6,7,7,3,11,3,6,5,2,7,6,5,7,3,4,4,7,3,3,9,4,11,7,2,6,8,2,4,12,8,6,4,3,4,3,3,2,3,2,1,4,2,0,0,0,0,2,0,1,0,2,2,2,0,0,0,0,0,0,1,0,0,0,0,0,0
0,0,0,0,0,0,0,0,0,0,0,0,0,0,0,1,0,0,0,2,0,0,0,0,0,2,0,1,1,1,2,2,2,2,3,1,0,4,3,3,4,3,3,1,2,2,3,6,2,3,3,4,3,2,3,2,3,7,6,4,3,2,3,5,6,3,2,3,0,4,5,2,3,0,3,1,4,3,2,3,1,2,0,0,4,4,2,6,3,3,6,0,3,4,8,4,2,7,2,2,3,2,3,1,9,4,4,2,5,1,4,1,3,5,3,4,4,3,3,3,5,3,5,2,1,2,5,2,2,4,3,6,5,0,4,5,2,3,3,5,5,2,9,2,4,4,6,2,3,4,3,2,7,6,4,10,2,1,3,4,6,2,6,4,2,2,5,2,4,6,2,3,6,2,5,2,5,2,4,6,1,4,0,3,4,5,6,2,0,5,4,1,1,2,4,1,3,3,2,5,6,6,1,4,6,3,4,8,3,4,5,1,4,3,5,6,3,3,3,4,1,10,6,7,3,4,1,3,2,6,4,4,4,5,2,2,1,4,7,4,2,1,8,3,3,4,3,3,2,1,1,5,5,2,5,0,5,4,0,3,1,6,5,7,5,4,3,1,6,3,4,4,4,7,7,4,5,3,4,6,6,4,5,3,0,4,5,4,4,3,5,4,2,4,4,4,4,3,5,5,3,1,2,4,4,3,6,4,7,6,2,4,8,2,4,5,7,3,2,1,3,2,1,4,1,2,2,1,1,0,1,2,1,1,0,1,0,2,1,1,0,0,0,0,0,0,0,0,0,0
0,0,0,0,0,0,0,0,0,2,0,0,1,0,0,0,2,0,1,0,0,1,0,1,0,1,0,0,1,1,0,3,2,3,3,2,6,2,5,2,1,1,2,4,3,4,6,5,1,4,2,3,4,2,2,3,3,5,7,6,4,2,4,2,3,4,2,2,2,3,2,3,2,6,6,3,3,0,3,6,3,2,1,1,6,4,3,1,6,2,1,4,3,2,3,3,2,5,2,5,3,3,3,1,2,5,1,3,4,3,3,1,2,3,4,3,1,1,4,1,2,2,2,2,6,3,7,2,0,6,2,4,0,1,2,5,3,3,4,5,0,3,4,1,2,1,2,1,3,4,3,5,1,1,1,4,5,4,5,4,5,3,5,4,2,3,2,6,4,4,3,5,5,2,0,2,3,1,1,1,2,1,3,2,3,3,4,7,4,2,5,1,2,3,4,3,2,3,2,5,7,0,2,1,4,4,6,0,3,1,2,4,1,1,2,1,1,4,2,2,3,2,1,4,4,3,2,1,1,3,4,4,3,4,2,1,3,3,1,3,3,3,2,0,4,3,1,3,0,4,1,2,3,2,1,3,4,6,2,3,1,5,3,2,3,6,1,4,0,5,4,4,1,1,4,5,2,5,7,3,3,5,3,1,4,3,2,0,3,1,4,4,5,3,0,2,6,3,6,2,3,2,2,1,3,3,2,2,3,1,2,2,3,2,2,3,1,5,1,3,0,1,2,1,0,1,0,1,0,0,1,0,0,0,2,0,0,1,0,0,0,0,0,0,0,0,0,0,0,0
0,0,0,0,0,0,0,0,1,0,0,1,0,1,0,0,0,1,0,1,1,0,0,3,0,0,2,1,3,6,2,3,2,4,4,9,3,7,11,4,3,14,7,3,6,7,6,4,7,3,5,6,3,5,9,7,3,5,5,4,7,6,7,4,2,9,11,9,12,4,7,9,4,8,6,3,5,12,5,7,4,7,3,10,6,6,5,5,3,6,11,8,7,5,3,7,7,7,4,8,10,9,5,8,3,7,2,8,6,8,4,1,2,9,4,7,7,8,6,8,4,4,8,3,3,7,13,7,4,7,8,5,7,5,6,9,4,11,7,7,10,7,5,5,7,9,6,4,4,6,7,6,5,7,5,9,2,11,4,11,4,8,7,6,7,9,4,3,3,5,8,8,3,9,10,4,5,4,5,7,8,4,6,7,3,9,3,6,5,3,5,9,3,9,8,7,3,5,7,11,12,6,7,10,9,8,8,9,7,4,4,4,1,3,7,4,8,2,4,3,6,7,8,2,3,2,5,7,3,6,6,12,7,3,3,6,5,4,5,4,9,15,4,5,8,7,3,4,9,4,3,7,11,6,4,5,4,2,3,6,5,5,8,3,6,4,4,8,4,4,4,12,9,6,6,7,8,5,4,8,5,9,3,7,8,10,3,6,7,5,4,10,7,4,3,2,6,6,7,5,6,8,1,0,6,6,2,0,2,10,8,2,6,8,3,8,3,4,1,5,4,1,4,5,2,1,2,1,3,2,0,0,1,1,0,0,2,1,0,0,0,1,0,0,0,0,0,0,0,0
0,0,0,0,0,0,0,0,0,0,1,2,0,0,0,0,0,0,0,0,3,2,0,0,1,0,0,2,1,3,4,3,6,2,2,4,2,5,2,2,3,5,2,5,4,0,2,3,3,6,2,2,6,1,8,4,3,3,1,4,3,1,6,5,3,3,3,0,5,7,3,4,2,4,8,1,1,2,2,4,1,3,2,6,6,5,2,3,1,8,5,1,1,2,2,5,4,7,2,3,3,0,1,6,5,5,3,4,5,7,5,3,4,2,2,5,4,1,5,7,2,5,5,6,1,4,3,2,5,0,5,4,4,2,5,3,7,4,3,1,4,1,5,4,4,3,3,4,5,2,3,5,6,3,5,4,5,0,1,7,2,2,4,1,4,1,4,4,6,2,3,3,3,2,4,3,7,3,3,7,7,5,7,5,5,6,6,6,5,4,6,6,2,4,4,5,3,3,6,2,2,5,3,5,6,4,3,4,0,2,5,2,2,1,1,7,0,1,2,3,5,7,1,4,2,2,5,3,1,5,9,2,3,2,6,5,2,1,1,2,2,5,4,5,5,1,4,10,6,5,1,3,2,7,3,0,4,1,2,1,4,2,4,4,3,3,4,5,1,1,3,8,5,2,1,3,3,1,3,5,5,4,5,2,3,2,12,7,1,3,6,4,6,3,2,3,3,4,4,6,7,4,4,3,4,4,3,4,5,4,7,6,4,3,1,2,1,3,2,3,1,3,1,2,1,0,4,0,1,0,0,1,0,1,1,0,0,0,2,1,0,0,0,0,0,0,0,0,0,0
0,0,0,0,0,0,0,0,0,0,1,0,0,0,0,1,0,0,0,0,0,0,0,1,1,1,0,1,3,5,0,2,5,1,3,5,8,1,10,6,3,1,4,3,5,2,3,5,5,2,3,5,4,5,3,1,6,8,3,5,5,4,3,3,4,4,4,7,3,7,1,1,2,4,2,1,2,6,2,2,3,3,3,4,1,5,3,2,5,6,2,1,2,3,4,6,3,6,1,7,2,8,2,3,7,3,5,1,2,9,6,7,1,7,3,4,4,2,6,2,14,6,3,2,3,2,8,5,1,1,3,3,3,6,2,2,3,4,2,2,1,7,3,2,6,4,3,4,3,4,2,3,5,4,4,1,2,4,3,4,6,2,4,1,0,3,2,2,1,2,1,2,3,3,4,2,4,5,2,4,1,7,1,3,1,5,6,1,2,3,4,5,3,3,2,3,2,7,2,4,3,4,2,2,5,3,5,6,2,3,4,3,8,4,4,7,3,4,2,2,2,1,3,5,5,7,3,2,4,1,1,5,3,2,2,3,2,0,5,3,3,1,1,2,3,1,4,0,4,4,3,1,1,3,5,2,3,0,1,5,2,6,5,3,4,0,4,2,4,4,3,1,3,5,3,6,3,1,5,3,1,3,3,6,2,4,9,1,6,3,2,1,1,4,3,4,1,6,1,5,3,1,3,3,0,2,2,5,2,1,5,3,2,1,3,4,0,3,1,0,1,3,1,0,0,0,0,0,1,0,0,1,2,0,0,0,0,1,0,0,0,1,1,0,0,0,0,0,0,0
0,0,0,0,0,0,0,0,0,0,0,0,2,0,0,0,2,0,0,0,1,1,0,2,1,0,1,2,5,2,1,1,4,4,3,8,8,9,6,7,4,7,9,7,3,10,6,3,1,6,3,10,7,10,6,11,7,10,8,8,7,7,13,6,6,8,7,3,5,5,6,1,8,10,6,7,5,4,6,5,13,8,4,8,5,8,4,10,3,8,9,8,9,5,11,3,5,2,5,4,10,9,3,2,4,6,4,10,5,7,9,5,5,6,6,4,7,7,4,3,6,3,9,5,10,7,5,6,2,2,6,5,10,5,9,5,4,2,4,4,4,4,8,7,6,5,2,5,11,5,4,6,9,7,4,6,0,5,7,5,8,6,7,8,5,5,4,8,5,4,9,8,4,4,9,3,2,6,5,7,5,5,4,5,6,2,5,8,6,13,6,9,4,7,5,6,4,5,9,9,4,6,8,10,7,9,5,2,5,4,4,4,11,9,5,6,6,5,11,4,14,5,5,6,3,3,7,7,2,5,5,11,7,5,10,5,4,10,5,2,4,6,6,4,6,1,4,4,6,5,3,7,5,5,5,5,5,5,5,2,4,9,8,7,3,5,2,5,4,8,10,4,7,3,5,8,3,3,4,11,2,4,5,3,7,4,7,3,6,4,5,8,5,3,6,3,7,3,6,4,5,8,8,5,3,7,5,5,6,6,6,2,11,3,6,3,2,0,3,3,1,4,2,4,3,3,3,0,0,1,3,1,1,1,1,1,2,1,0,0,1,0,0,0,0,0,0,0,0,0
0,0,0,0,0,0,0,0,0,0,0,1,0,0,1,0,0,0,0,0,1,0,0,2,1,1,0,0,1,2,1,2,2,7,3,3,4,2,2,4,1,6,2,4,2,5,1,4,1,1,2,3,1,4,5,8,1,2,3,3,1,1,8,5,4,2,4,2,3,0,4,2,6,5,4,2,1,0,3,1,6,1,4,3,3,3,1,1,7,4,2,2,1,4,4,7,4,1,1,0,4,5,2,7,3,0,2,3,1,5,3,4,3,2,3,4,4,2,3,3,5,2,3,4,3,2,4,4,3,5,2,7,2,2,1,4,0,6,2,2,6,3,4,3,2,2,3,4,3,2,6,5,3,1,3,3,2,1,3,4,6,1,4,4,1,4,1,2,4,6,9,4,4,1,4,4,3,3,3,1,6,1,5,2,4,4,4,8,2,2,3,3,3,2,2,3,2,4,3,2,2,0,2,5,4,3,2,3,5,5,4,5,3,2,3,3,3,7,5,3,2,1,3,0,3,5,2,4,2,1,2,3,1,3,2,0,0,4,7,3,2,4,4,5,3,4,4,3,2,1,2,3,3,2,1,2,2,2,5,2,6,2,0,0,4,3,2,1,5,5,6,0,4,2,8,3,2,0,4,4,2,6,5,1,6,5,4,8,5,2,3,1,1,0,2,3,0,2,2,6,0,4,2,3,1,3,5,2,5,5,3,7,1,1,4,4,4,5,2,3,2,1,2,1,2,2,2,1,0,1,0,2,0,1,1,0,0,0,0,0,1,0,0,0,0,0,0,0,0,0
0,0,0,0,0,0,0,0,0,0,0,1,0,0,0,0,2,0,2,0,0,0,0,0,0,1,1,3,2,0,1,4,0,1,4,4,4,2,4,5,3,3,3,0,6,3,4,4,4,7,3,4,5,9,7,3,4,2,6,8,5,2,0,1,5,5,5,5,2,2,4,2,6,8,2,3,2,1,0,5,7,5,3,1,1,4,1,7,5,6,2,5,3,4,4,5,4,7,5,3,7,5,0,6,4,4,3,8,9,3,3,4,3,3,1,4,3,6,4,2,6,4,4,2,4,4,3,3,0,5,4,2,1,6,6,4,4,5,1,4,9,5,2,3,2,6,4,4,2,4,1,6,4,2,3,5,5,3,5,4,7,5,1,1,1,2,3,6,1,1,2,8,1,2,5,0,3,3,4,1,3,8,6,2,4,1,2,9,2,1,3,4,0,0,3,6,3,2,4,2,6,5,2,6,6,2,9,3,1,9,4,2,2,2,1,6,1,1,2,5,7,3,1,3,6,4,6,5,5,5,5,3,3,6,5,0,5,3,6,0,3,4,3,5,5,0,4,7,0,6,3,6,3,2,3,2,1,3,5,5,2,3,4,2,1,4,4,4,3,3,3,2,7,1,1,5,8,3,6,6,4,5,6,6,2,3,2,2,3,3,2,3,2,3,3,5,2,0,2,2,4,3,5,2,1,5,6,3,3,2,4,3,5,4,2,4,2,1,4,2,2,0,1,2,2,2,0,1,0,1,2,0,0,0,0,2,1,0,0,0,0,0,0,0,0,0,0,0,0,0
0,0,0,0,0,0,0,1,0,0,0,0,1,0,1,1,2,0,2,1,0,0,1,0,0,0,1,2,2,4,4,4,4,5,3,7,3,6,8,7,5,7,7,4,5,5,5,11,4,7,6,8,12,9,2,8,1,9,4,4,6,8,6,0,11,6,8,5,8,7,4,5,7,5,4,7,6,10,5,8,5,3,6,7,7,5,6,6,4,10,6,5,9,10,4,4,5,5,9,11,7,9,6,5,9,7,2,8,5,5,4,8,4,7,3,7,4,7,6,3,3,5,5,6,7,5,8,3,8,7,5,2,6,11,6,3,9,12,4,11,8,4,3,7,7,4,10,4,3,1,5,5,5,3,7,11,6,5,2,7,4,11,9,2,3,6,4,7,3,5,6,7,6,7,12,3,8,5,6,5,6,2,2,7,8,5,7,3,5,5,6,8,4,8,6,4,2,6,3,6,6,8,11,4,9,2,3,2,7,6,9,9,7,5,6,8,2,7,5,5,7,4,7,7,4,10,4,3,4,8,6,4,6,4,7,5,5,4,8,7,9,7,5,8,8,5,5,5,5,4,2,3,5,7,6,5,4,2,3,9,4,6,8,8,4,6,6,3,6,5,7,3,9,11,5,8,5,7,6,4,5,7,8,2,8,5,7,2,3,5,5,5,1,1,5,7,5,4,6,5,11,6,7,5,8,3,6,5,6,6,3,4,1,8,8,4,4,4,8,3,5,4,0,1,1,1,1,1,0,1,2,3,1,0,0,1,0,0,2,0,0,0,0,0,0,0,0,0,0,0
0,0,0,0,0,0,0,0,0,0,0,0,0,0,1,0,0,0,0,0,2,1,1,0,2,2,0,0,1,1,5,2,1,1,2,2,3,2,2,3,3,4,4,1,4,2,3,1,4,1,3,2,4,6,4,8,5,5,3,4,7,4,6,3,0,2,2,4,5,8,4,3,4,3,2,2,2,2,3,2,3,2,5,0,3,2,1,2,2,3,4,0,2,0,2,2,6,2,6,1,6,2,3,4,2,1,4,3,4,4,1,0,2,1,3,0,4,3,2,4,3,1,2,2,2,4,6,4,1,5,1,1,2,0,2,1,4,3,2,5,4,5,5,0,2,1,2,3,2,1,1,2,1,2,2,6,1,2,2,4,4,2,3,1,2,4,5,3,3,2,4,6,5,5,0,3,4,3,7,1,3,3,4,1,5,4,7,4,1,8,5,4,2,4,5,2,2,5,5,3,4,2,2,2,2,3,0,3,3,2,4,5,3,5,3,1,2,3,2,2,5,1,1,2,5,2,3,3,5,6,3,2,4,2,1,3,2,4,2,1,2,5,5,2,3,1,2,6,6,2,6,3,2,5,3,5,2,1,5,1,5,3,1,1,2,6,2,3,0,2,0,0,5,2,3,4,3,4,2,3,3,5,1,2,5,3,4,4,2,3,4,3,2,4,3,6,1,3,5,1,2,3,3,1,2,1,6,0,2,4,0,4,4,1,1,3,1,2,2,2,1,0,1,1,1,2,0,0,2,0,0,0,1,1,1,0,1,0,0,0,0,0,1,0,0,0,0,0,0,0
0,0,0,0,0,0,0,0,0,0,0,1,0,0,1,1,1,2,0,1,0,0,1,0,0,2,3,2,2,3,2,4,4,7,8,6,4,6,8,5,6,4,5,3,3,9,7,2,3,8,5,4,5,1,3,3,7,6,5,8,6,2,5,4,6,9,5,4,7,4,5,8,5,4,5,4,2,3,3,1,6,2,4,8,2,4,4,2,7,5,1,6,4,8,7,2,6,4,4,8,3,3,3,8,3,2,4,7,1,1,0,6,7,6,3,5,5,3,0,3,2,6,2,3,6,3,7,2,5,1,1,5,5,2,6,7,3,5,2,2,1,1,4,4,1,2,2,6,1,3,0,2,4,3,1,4,3,2,5,5,2,4,3,3,4,3,4,5,4,3,4,2,4,3,3,2,3,4,5,4,9,3,7,5,1,5,8,2,3,7,3,7,3,2,3,3,3,6,2,4,5,7,6,3,5,4,4,0,2,3,5,1,6,0,3,4,3,5,4,3,3,1,4,6,2,3,4,6,4,8,5,2,4,3,0,4,3,6,4,3,1,3,2,1,3,7,4,4,1,5,3,4,4,4,4,1,3,3,2,2,8,2,2,3,3,7,5,3,1,2,0,6,3,7,4,1,4,8,5,5,2,2,1,7,4,2,3,4,4,4,4,3,4,3,7,1,2,3,2,1,1,3,3,6,1,6,2,5,5,3,2,3,1,5,2,3,2,4,2,2,2,2,0,0,2,2,1,0,0,0,2,1,0,1,0,1,0,2,0,0,0,0,0,0,0,0,0,0,0,0
0,0,0,0,0,0,1,0,0,0,1,0,1,3,1,0,0,1,1,1,2,1,0,0,0,2,1,4,1,3,4,4,3,2,8,7,6,8,4,0,5,7,4,4,4,5,8,9,10,7,5,9,8,9,5,5,7,2,7,7,6,6,8,2,5,7,6,1,6,6,4,3,7,6,6,9,4,7,3,4,8,8,0,3,4,3,4,8,6,5,6,7,4,9,6,7,5,0,6,6,4,5,13,3,6,11,5,6,9,6,4,2,5,10,4,10,4,10,6,3,2,5,9,8,4,5,5,8,5,4,3,5,4,5,5,9,10,6,5,8,8,5,6,6,2,6,9,7,2,6,3,8,2,10,5,5,5,10,10,3,5,7,3,7,5,6,7,5,5,5,4,7,9,4,4,8,5,4,12,3,3,3,11,4,10,3,4,4,7,6,3,5,6,5,4,5,6,12,3,6,5,2,2,5,7,8,3,3,4,3,8,3,3,6,6,8,3,4,4,5,5,10,4,6,5,5,6,7,5,5,6,5,5,1,6,3,5,4,3,5,4,6,4,6,4,5,3,6,6,7,5,5,5,9,8,1,10,7,3,5,8,4,9,9,4,6,2,7,3,5,8,4,3,5,2,4,2,8,8,6,8,8,3,6,8,3,3,6,4,5,3,5,4,4,4,6,8,4,6,4,4,4,1,6,5,3,4,7,8,5,2,6,6,4,7,5,4,4,2,1,3,2,4,2,2,3,1,1,0,1,1,1,0,2,1,1,0,0,0,2,0,1,0,0,0,0,0,0,0,0
0,0,0,0,0,0,0,0,0,0,1,0,0,0,0,0,0,0,0,1,1,0,0,1,0,0,2,0,3,3,2,3,0,2,2,4,3,2,3,4,4,5,3,6,2,3,2,0,2,5,3,4,2,3,2,5,1,2,3,3,2,2,6,2,2,5,4,3,3,2,4,4,5,4,2,2,6,2,2,1,5,4,2,3,1,3,3,3,1,5,2,4,1,3,2,5,4,1,3,5,6,3,3,2,4,5,3,4,4,1,2,5,5,3,3,3,1,0,0,3,1,4,3,1,1,1,1,5,4,0,2,2,3,8,1,2,7,2,0,2,1,8,3,4,2,1,0,3,0,0,6,0,4,4,4,1,4,4,4,5,6,3,1,5,3,0,4,0,1,2,4,5,3,3,2,2,2,3,5,3,4,3,0,2,3,1,1,2,3,1,3,3,1,4,3,2,2,2,2,1,2,2,2,1,5,2,2,1,3,2,8,4,3,3,3,6,3,3,5,5,5,2,4,2,3,6,4,3,2,2,4,1,3,3,3,3,1,1,1,4,6,1,1,2,0,3,4,4,4,7,4,3,4,2,5,1,2,3,0,3,1,4,1,2,2,3,4,3,1,1,3,0,5,4,2,2,2,0,5,7,3,4,3,3,5,2,1,3,5,7,5,1,3,4,10,3,1,6,1,0,8,3,2,4,3,1,3,1,3,3,3,3,2,3,3,3,3,1,0,0,1,1,1,2,1,2,2,0,0,0,0,0,0,1,1,0,0,0,0,0,0,0,0,0,0,0,0,0,0,0
0,0,0,0,0,0,0,0,0,0,1,2,0,1,0,1,1,0,0,0,0,0,0,0,2,2,2,0,2,4,2,2,1,2,5,3,4,3,6,5,3,5,4,2,3,2,1,4,10,7,6,3,3,2,3,4,5,5,2,7,6,2,1,5,5,3,6,5,3,6,5,5,4,5,4,4,2,5,4,2,3,4,7,2,4,2,4,3,8,1,4,6,3,3,8,3,3,1,2,3,6,2,4,8,5,4,2,0,6,4,2,1,1,4,1,1,3,6,1,3,0,4,3,7,3,2,5,4,5,3,4,3,4,3,4,2,5,4,3,2,2,4,3,3,2,1,7,5,2,2,4,4,8,4,2,5,3,0,4,3,5,3,4,1,3,3,3,8,3,6,2,5,2,4,3,4,2,2,2,4,5,1,1,5,1,1,4,3,3,4,1,4,5,2,1,6,4,2,2,5,3,7,4,1,0,2,0,3,6,4,2,5,1,3,4,7,8,6,6,3,3,4,7,3,3,7,6,7,3,7,2,3,2,0,3,3,7,5,5,6,5,2,3,6,2,4,2,1,5,6,2,2,3,3,4,6,3,1,3,1,0,1,5,5,3,5,1,7,6,5,6,3,3,5,2,2,4,5,5,7,3,4,8,4,4,4,4,4,6,4,2,5,3,1,1,3,6,2,2,5,2,4,6,4,3,3,2,4,1,5,2,2,4,3,1,1,2,2,4,3,4,2,0,1,1,0,0,0,0,1,0,0,0,1,0,1,0,0,0,0,0,0,0,0,0,0,0,0,0,0
0,0,0,0,0,0,0,0,0,1,1,2,2,0,0,0,2,0,0,0,0,0,0,0,1,0,1,2,1,0,5,2,4,3,4,5,4,6,5,5,9,6,7,2,8,2,6,5,5,6,10,6,4,9,6,6,8,5,7,12,5,1,13,6,3,4,5,4,4,3,8,9,4,6,7,5,5,4,4,2,9,8,5,7,9,5,3,1,9,6,7,5,7,5,7,11,4,4,8,9,11,6,4,7,4,5,7,4,10,5,10,8,6,2,2,4,6,1,2,3,4,10,4,8,8,6,1,13,8,2,4,3,4,13,7,12,12,5,4,4,7,7,7,7,7,5,7,6,5,9,3,3,6,6,5,2,8,6,5,6,6,7,2,5,11,5,5,2,3,9,3,7,4,6,3,5,4,7,2,4,5,5,1,9,9,5,8,6,9,5,4,8,5,7,3,5,4,2,4,4,3,7,7,9,3,6,4,4,3,4,4,5,9,7,3,3,3,1,6,2,6,8,2,4,4,12,4,7,6,1,7,8,6,3,8,5,6,3,3,5,5,3,2,5,5,6,4,13,2,7,8,3,4,9,3,5,7,7,7,7,3,4,5,6,5,7,4,7,2,6,8,7,6,5,6,7,5,1,3,5,9,4,7,2,9,4,6,5,8,5,6,7,8,2,5,7,6,7,5,4,7,8,3,2,6,3,8,3,6,5,5,4,7,12,4,4,6,5,8,3,5,0,3,4,1,1,1,0,2,2,3,0,2,1,1,2,1,0,0,1,0,0,0,0,0,0,0,0,0,0
0,0,0,0,0,0,0,0,0,0,0,0,1,0,0,0,0,1,0,1,0,0,0,0,0,1,1,1,2,2,0,1,2,3,3,2,3,4,1,4,4,0,1,3,4,7,3,2,4,4,4,0,5,3,7,2,2,2,6,0,4,0,4,3,3,1,0,0,6,2,3,5,4,3,2,4,3,2,5,2,2,3,3,1,2,2,2,2,1,5,5,2,2,3,6,4,2,3,2,1,3,2,0,3,1,1,2,3,5,2,1,2,1,4,3,6,3,3,3,2,5,1,6,4,7,3,2,3,1,4,3,5,5,1,1,3,4,1,0,2,5,5,4,7,4,3,4,1,5,1,0,4,5,3,4,2,3,4,2,3,2,5,3,4,2,7,3,1,2,1,0,1,9,3,4,3,3,2,2,1,2,0,1,2,6,3,3,1,2,4,2,4,3,5,4,4,0,4,1,4,6,2,5,0,3,5,3,3,4,5,1,2,4,0,2,4,1,2,4,1,3,2,2,1,5,4,3,4,4,1,2,2,3,2,3,3,2,3,2,4,2,3,4,4,4,5,4,3,3,1,5,3,3,6,2,6,1,3,4,1,3,3,5,1,4,1,0,2,2,1,1,3,4,2,2,5,5,1,4,3,8,3,7,2,5,6,7,0,2,0,2,5,1,5,2,5,5,2,3,0,3,2,4,4,5,2,2,3,2,5,3,4,3,3,4,4,0,3,3,2,1,1,0,2,0,1,0,1,0,0,0,0,0,1,0,0,0,0,0,0,0,0,0,0,0,0,0,0,0,0
0,0,0,0,0,0,0,0,0,0,2,1,0,0,2,1,0,0,1,0,0,1,0,2,0,3,0,1,0,4,5,3,2,5,2,6,1,4,6,0,7,5,2,6,7,3,6,2,7,3,5,5,3,2,4,6,2,4,8,3,5,9,5,7,2,6,5,5,2,6,3,4,3,6,4,3,3,5,4,5,3,10,3,1,1,5,6,4,4,4,2,8,4,6,5,1,5,4,6,5,2,4,8,0,4,3,1,2,2,4,3,1,4,1,3,2,5,3,2,3,5,5,1,3,2,3,3,1,2,8,1,4,4,5,4,0,2,0,2,6,3,1,2,3,5,5,3,5,9,3,4,5,4,3,5,4,4,5,7,4,2,3,1,4,2,3,6,4,2,5,1,0,6,6,6,5,4,2,6,1,7,5,4,2,0,5,2,4,1,3,4,4,5,4,2,1,2,4,6,3,6,0,4,3,5,4,5,1,1,4,4,0,4,0,8,2,3,2,5,3,2,3,5,4,0,4,1,3,4,4,3,5,2,4,3,5,4,1,5,2,4,3,6,4,2,0,7,2,3,4,5,5,5,4,6,3,3,3,3,1,3,3,3,2,4,1,4,2,0,3,1,2,3,5,6,3,3,4,3,6,4,6,2,5,4,5,3,6,1,2,3,3,4,3,1,2,0,1,2,4,4,3,3,1,3,3,1,4,3,3,4,5,2,3,3,2,3,3,1,3,1,2,0,2,0,3,0,0,1,2,0,0,0,1,1,1,0,0,0,0,1,0,0,0,0,0,0,0,0,0
0,0,0,0,0,0,0,1,0,0,0,0,0,2,0,0,0,0,1,2,0,1,0,2,1,1,0,3,2,0,8,3,4,2,5,2,8,9,8,7,6,7,3,4,8,2,1,8,7,7,4,9,5,7,4,4,4,8,6,6,6,7,3,8,4,7,7,10,7,4,2,4,7,5,3,4,10,10,6,9,6,5,6,6,7,2,3,6,2,5,5,4,5,5,3,5,2,5,1,6,6,8,6,11,3,1,8,6,9,4,9,6,6,4,0,6,10,3,7,2,4,7,5,4,4,4,6,3,4,5,6,10,10,5,5,3,8,3,4,5,6,9,5,5,3,5,6,4,2,10,4,10,4,7,8,5,5,4,10,2,2,6,7,5,6,7,7,4,10,3,4,7,11,7,1,5,7,8,6,4,2,4,6,6,0,5,6,6,12,9,8,7,5,4,6,9,7,2,6,10,6,7,9,8,8,2,3,7,8,4,12,6,8,6,5,2,1,3,4,3,10,8,5,8,1,4,2,10,3,5,7,5,2,7,9,2,5,9,8,5,2,4,6,4,9,4,8,9,10,2,2,9,5,8,6,6,9,6,9,7,3,7,2,6,7,8,5,8,3,3,4,1,8,4,8,12,10,8,3,7,5,8,11,7,10,4,7,4,5,6,6,9,11,7,5,6,4,2,6,6,7,5,11,3,6,7,4,2,6,6,5,4,4,6,2,1,3,6,3,3,6,2,3,1,4,1,1,0,3,1,0,1,0,1,2,2,1,1,2,1,0,0,0,0,0,0,0,0,0,0
0,0,0,0,0,0,0,0,0,0,0,0,0,0,0,0,0,1,2,0,0,0,0,2,0,0,0,0,1,1,1,4,2,5,1,6,2,1,3,2,7,2,2,2,2,3,3,1,3,2,3,0,3,2,1,4,5,5,2,2,2,4,2,1,4,2,2,6,3,5,5,2,2,7,4,1,2,4,0,3,1,2,5,3,5,4,1,1,1,2,2,2,1,5,4,2,5,4,3,4,5,2,2,2,2,3,7,3,1,3,2,1,2,5,2,2,2,4,4,2,2,4,5,1,2,1,2,4,2,3,2,1,3,3,2,2,4,1,1,3,3,4,0,1,2,2,1,4,4,5,3,2,2,3,5,2,1,2,4,3,2,4,4,0,3,1,2,3,3,2,3,2,3,4,5,1,4,2,5,2,2,3,3,5,4,4,3,3,4,4,5,0,0,6,1,3,3,4,0,3,5,5,0,3,2,2,2,4,2,3,5,2,3,2,3,3,1,5,7,2,3,4,5,3,2,3,4,1,2,2,4,4,1,4,5,5,5,2,0,4,3,4,4,2,5,1,4,3,1,0,3,1,2,2,3,2,2,1,2,2,2,4,7,6,3,2,6,2,0,3,0,4,2,1,2,2,1,5,2,4,1,6,1,6,5,3,1,10,4,4,4,2,1,3,0,4,3,6,3,0,2,1,3,4,4,2,4,6,3,4,4,4,4,2,5,2,1,0,0,1,4,1,2,0,1,1,1,0,0,1,0,2,0,1,0,0,0,1,0,0,0,0,0,0,0,0,0,0,0,0
0,0,0,0,0,0,0,0,0,1,0,0,1,0,2,2,1,0,1,1,0,1,3,1,0,0,0,1,0,4,4,1,2,8,3,2,1,4,2,4,6,5,1,2,4,2,2,5,5,2,4,1,3,2,8,6,4,4,3,5,3,4,2,3,3,4,1,3,10,6,4,4,5,3,6,5,1,4,3,2,3,9,6,4,4,5,2,2,7,5,2,4,3,3,4,3,5,2,3,6,3,1,2,4,2,6,4,6,2,3,5,4,6,3,4,5,3,1,3,3,2,1,4,4,2,2,5,2,0,3,3,4,0,5,7,2,5,0,4,4,4,2,6,1,0,4,4,7,5,3,5,0,2,8,2,4,2,8,7,1,3,4,8,3,1,1,4,3,1,3,6,3,4,3,1,3,2,1,3,7,4,2,3,6,1,0,5,2,1,6,5,5,8,3,4,4,1,0,6,6,3,1,8,2,3,5,2,2,2,2,5,3,0,3,5,1,2,5,2,6,2,5,6,4,2,3,0,3,3,2,2,5,3,1,3,5,6,2,3,7,5,2,3,3,3,6,3,5,1,0,2,4,3,2,3,6,3,3,3,2,2,2,3,3,3,0,3,3,3,3,4,4,2,3,2,2,4,0,6,3,4,5,1,1,3,3,0,3,3,5,5,2,4,1,0,2,5,2,2,3,3,3,1,3,5,6,0,1,2,8,0,3,2,3,4,1,2,5,1,4,4,4,2,2,1,1,1,0,1,0,1,0,0,1,1,0,0,0,1,1,0,0,0,0,0,0,0,0,0,0
0,0,0,0,0,0,0,0,0,0,0,0,1,3,1,0,0,0,0,1,1,1,1,1,0,0,3,1,3,2,3,4,5,5,6,1,2,6,10,2,4,5,5,3,6,10,7,8,9,3,5,4,4,6,6,7,1,8,6,6,8,8,8,6,4,6,4,4,13,8,3,5,8,4,5,11,9,8,6,4,5,6,4,7,11,2,6,6,5,2,2,5,4,5,4,4,7,5,6,11,6,4,8,8,3,7,5,3,4,3,4,5,3,6,2,10,5,5,6,4,6,6,7,5,2,11,4,2,10,8,4,6,7,6,6,5,4,10,8,9,10,6,6,10,9,6,3,10,8,1,9,8,7,5,8,9,4,6,4,11,8,8,3,3,4,2,5,4,3,6,9,5,8,3,7,9,12,4,5,5,5,5,8,3,5,7,6,3,6,4,7,15,8,6,6,4,9,11,4,4,8,10,4,8,1,3,9,9,3,4,3,4,5,10,6,2,7,2,6,5,5,7,9,2,7,8,4,7,6,9,4,2,11,10,6,2,4,7,9,9,6,7,3,9,4,5,6,7,9,4,9,5,6,4,7,4,4,3,4,3,9,4,8,3,9,4,4,7,6,4,5,3,5,6,8,6,5,7,1,11,5,7,5,5,5,4,6,12,10,4,7,7,11,2,8,6,9,5,5,5,5,7,11,8,4,1,4,6,5,9,8,10,2,9,5,2,6,5,3,5,6,2,2,3,1,0,1,1,1,2,0,0,2,2,0,1,0,2,0,0,1,0,0,0,0,0,0,0,0,0
0,0,0,0,0,1,0,0,0,1,0,1,0,0,0,0,0,0,2,0,2,0,1,0,0,0,0,0,0,0,2,4,1,0,4,2,4,4,1,2,3,6,2,3,2,5,0,3,3,1,2,4,2,6,5,1,3,2,2,4,5,3,5,2,3,4,0,1,1,2,3,1,1,4,2,2,0,2,2,3,4,4,6,3,2,4,5,4,3,6,4,5,2,1,1,2,0,1,5,6,2,3,1,3,7,0,3,2,6,3,2,0,5,3,2,4,4,1,1,3,3,0,6,4,3,3,4,3,3,2,0,4,2,4,2,4,2,3,2,3,5,1,3,5,1,4,3,6,2,6,6,2,3,2,3,1,2,2,2,7,4,1,5,3,0,2,4,3,3,5,3,2,4,6,2,4,2,2,2,4,2,5,5,3,0,1,4,0,2,2,2,3,5,2,4,4,3,2,3,4,4,3,2,4,2,3,2,2,1,3,2,5,4,2,2,4,2,2,1,1,4,6,2,6,3,3,2,3,2,0,3,5,0,3,5,5,3,3,3,3,2,2,2,2,3,6,1,0,1,1,4,4,1,2,3,3,3,6,2,2,2,2,1,1,0,3,4,4,2,2,1,4,3,1,2,4,1,5,4,3,4,5,1,6,4,2,5,3,2,4,3,2,1,4,4,5,1,1,3,5,3,5,6,2,1,4,3,4,3,1,5,3,5,3,1,4,0,4,0,3,3,1,2,1,1,1,1,1,0,0,0,0,0,1,1,1,0,0,2,0,0,0,0,0,0,0,0,0,0,0
0,0,0,0,0,0,0,0,0,0,0,1,0,1,0,0,0,0,1,0,0,1,0,0,0,1,1,2,4,3,2,6,1,0,6,5,1,3,4,3,4,1,4,7,6,1,5,2,2,5,2,6,4,7,4,2,7,8,4,4,0,7,6,6,3,5,3,6,6,2,6,5,5,3,3,5,3,5,3,8,3,3,3,3,4,5,7,5,5,1,4,4,2,3,6,1,3,5,5,8,6,4,2,8,6,9,3,3,4,1,2,5,4,4,2,3,4,2,5,3,4,3,2,5,4,6,4,1,6,1,7,3,7,4,4,3,3,6,6,3,5,3,3,3,4,4,3,7,9,5,5,4,5,0,6,3,8,3,1,8,5,5,1,6,4,3,1,4,2,6,3,5,4,4,4,3,2,1,1,4,5,5,6,7,5,4,1,2,4,3,6,4,6,5,2,4,1,3,4,6,3,1,7,4,3,4,5,3,4,2,0,1,1,2,5,3,5,3,5,4,0,3,0,4,2,2,3,2,3,1,3,8,2,8,3,6,4,1,3,3,5,5,5,5,6,3,2,4,4,1,7,5,8,3,3,9,2,2,0,1,1,7,3,4,2,2,4,2,5,2,1,5,3,3,3,4,8,2,3,1,6,5,2,2,3,4,0,4,8,8,1,2,1,2,6,0,4,2,4,2,3,4,5,2,5,5,3,4,4,5,3,2,3,4,1,3,2,3,2,3,1,4,1,0,1,1,0,0,0,1,2,2,0,0,0,0,0,0,0,0,0,0,0,0,0,0,0,0,0,0
0,0,0,0,0,0,0,0,1,0,0,2,0,0,0,0,0,2,1,1,0,0,0,0,0,1,2,2,0,1,6,6,4,10,4,10,5,5,9,9,3,9,5,7,1,7,7,2,3,2,8,8,6,5,5,4,2,9,7,8,7,6,7,3,8,10,7,4,9,4,4,4,8,6,8,13,8,1,3,3,6,5,4,5,4,4,4,2,14,2,9,10,5,8,10,6,3,5,7,3,5,5,10,6,6,5,4,5,7,8,9,6,2,7,6,8,4,4,10,4,5,8,5,2,0,7,2,6,5,3,6,3,6,10,6,5,7,10,6,3,1,6,1,4,4,6,8,3,6,2,7,6,4,4,4,2,3,4,7,7,6,4,4,6,5,2,3,8,3,9,10,6,8,7,4,10,8,4,4,9,5,6,2,4,6,8,6,13,5,4,6,3,6,6,6,6,11,8,5,4,6,2,1,8,3,5,6,6,8,4,9,8,2,7,9,8,7,3,8,5,5,7,10,5,4,4,6,8,10,6,4,7,3,7,8,4,5,7,7,6,3,3,6,5,2,6,4,2,5,10,8,9,6,8,7,6,2,8,6,8,7,3,7,2,11,3,5,5,4,7,7,7,5,7,4,6,5,8,8,9,7,5,7,7,7,9,11,6,6,6,7,7,6,7,8,6,10,5,4,7,4,3,2,8,6,7,7,3,6,8,4,9,8,3,5,2,4,8,7,4,4,4,2,3,3,2,1,1,1,0,1,0,0,1,0,0,1,0,1,3,0,2,0,0,0,0,0,0,0,0
0,0,0,0,0,0,0,0,1,0,0,1,0,1,0,0,0,0,0,0,1,2,0,0,0,0,0,0,1,1,0,1,1,1,2,2,4,2,1,2,2,6,1,4,2,4,3,0,4,5,5,1,3,3,3,4,3,2,4,3,2,1,7,3,1,4,3,2,3,1,4,2,2,4,3,5,1,2,3,3,3,3,2,4,4,1,1,1,3,5,5,4,3,1,1,3,2,0,3,1,2,5,3,2,4,4,0,1,1,6,6,3,1,1,0,0,1,1,1,2,3,4,4,2,5,2,5,2,6,2,3,2,3,2,2,2,4,2,3,3,5,1,6,1,3,1,2,5,3,2,3,1,1,5,3,3,0,1,1,3,2,1,0,0,1,0,4,8,3,2,3,1,5,0,1,1,4,2,3,1,2,1,4,5,2,8,7,4,2,0,3,1,1,6,6,3,3,3,4,2,3,5,6,4,3,6,3,2,4,4,4,1,1,0,4,4,2,1,6,2,3,4,3,3,2,2,1,4,2,5,3,4,1,2,10,2,2,1,1,0,4,4,6,5,3,2,1,3,3,2,3,0,4,5,3,6,0,4,2,3,2,0,2,2,3,2,3,1,9,2,2,5,2,0,2,4,4,4,0,0,5,7,6,2,4,4,0,4,3,3,3,0,1,4,1,2,4,4,3,3,4,5,1,5,2,4,5,2,2,3,3,2,1,1,6,6,3,2,3,4,1,4,2,2,0,2,1,1,1,1,1,0,0,0,1,0,1,0,0,0,0,0,1,0,0,0,0,0,0,0
0,0,0,0,0,0,0,0,0,0,0,1,4,4,1,0,1,0,1,0,2,0,0,3,0,1,1,0,1,2,0,7,4,3,3,2,4,8,5,1,4,7,3,10,7,8,6,3,7,4,2,9,5,7,7,5,7,12,8,5,6,4,4,3,7,3,2,2,4,9,5,3,6,4,4,2,6,5,5,4,7,4,4,5,3,6,3,6,6,3,4,5,1,4,3,6,4,5,0,3,5,8,1,5,4,6,7,4,3,2,2,3,1,4,3,3,3,3,5,4,4,4,6,2,5,4,4,3,2,9,7,3,1,5,4,5,4,2,2,2,4,2,1,4,2,9,5,9,5,2,6,3,4,4,3,3,1,4,7,2,3,2,5,4,2,3,1,4,3,0,3,9,5,5,1,4,3,2,2,1,3,5,6,7,3,5,7,2,0,4,2,3,2,2,3,3,3,7,3,0,4,3,3,3,1,6,5,2,7,1,4,2,1,3,7,3,6,3,6,4,2,3,3,3,0,6,2,2,4,4,5,4,2,3,4,6,5,4,3,1,4,1,7,3,5,3,5,4,0,2,4,4,2,1,1,2,2,7,1,2,5,1,8,3,3,2,5,4,5,1,3,5,2,3,3,4,3,1,4,5,7,0,2,8,1,1,3,3,8,0,7,3,4,5,4,4,2,3,2,2,5,4,1,2,7,2,2,3,4,3,5,5,5,3,3,1,3,3,1,1,3,1,0,1,3,2,2,0,0,1,1,1,0,0,0,0,0,0,0,0,0,0,0,0,0,0,0,0,0,0
0,0,0,0,0,0,0,0,1,0,2,1,1,1,3,0,1,0,0,0,1,2,1,2,0,0,0,2,0,4,1,2,4,6,9,6,6,3,4,6,5,6,6,9,2,5,3,5,5,3,6,5,10,8,9,3,7,5,5,7,4,8,4,6,2,2,5,6,6,5,5,5,6,7,8,5,4,5,2,2,5,6,5,4,7,1,6,8,6,1,5,4,6,5,3,4,4,2,6,3,6,5,3,6,5,7,2,4,7,4,2,4,4,3,3,2,3,3,1,8,10,2,10,3,5,7,5,1,7,5,10,4,3,6,6,3,4,6,5,4,5,7,2,6,7,7,4,4,4,2,5,2,4,6,4,7,5,6,8,7,5,3,6,6,10,6,8,3,6,6,7,1,8,2,5,4,10,5,8,2,7,1,7,3,4,7,7,8,6,7,7,5,4,9,3,8,4,3,0,8,5,5,11,10,4,4,4,2,9,6,3,5,11,6,5,2,8,3,6,4,7,6,4,4,7,4,3,10,1,2,9,4,6,7,3,2,3,6,6,4,2,4,6,8,3,3,7,4,3,2,3,6,3,4,5,7,2,4,6,5,6,7,7,3,8,7,3,4,10,4,6,5,7,2,5,3,7,6,6,5,8,5,9,7,3,5,5,8,2,7,5,7,8,9,7,4,5,6,2,7,10,7,7,1,3,5,7,6,8,5,3,6,5,5,5,8,4,12,3,5,5,3,4,2,1,2,0,0,2,2,1,1,1,1,1,0,0,0,0,2,0,0,0,0,0,0,0,0,0,0
0,0,0,0,0,0,0,2,0,0,1,0,0,0,0,1,0,0,1,0,0,0,1,1,1,0,0,1,1,0,0,0,3,2,0,2,3,3,0,4,3,3,1,1,3,2,5,2,2,3,6,3,9,4,2,4,2,1,7,2,3,3,3,3,3,2,2,0,1,3,3,4,2,3,2,4,2,4,2,5,2,2,5,2,3,4,2,2,1,3,6,1,3,0,0,2,3,2,3,3,1,5,0,0,1,1,2,5,5,3,2,2,3,4,3,4,3,3,2,0,2,2,2,5,1,4,2,1,5,2,1,2,4,5,6,4,1,2,4,1,1,4,1,4,2,1,3,3,2,8,3,1,3,5,3,2,3,3,1,1,4,6,4,3,2,3,3,1,2,4,0,4,4,2,5,2,2,0,2,1,1,2,1,3,2,0,3,2,1,2,4,2,0,4,2,2,2,3,3,3,1,5,2,3,2,3,3,3,2,3,5,5,2,1,1,2,3,2,3,5,3,5,6,2,2,2,1,3,0,6,4,0,4,3,3,6,5,2,3,0,1,4,5,2,1,6,6,1,3,3,1,5,3,3,2,0,4,2,1,5,1,0,1,3,3,2,1,1,1,0,0,3,1,1,3,1,1,2,7,2,4,5,5,3,4,5,1,2,5,2,4,3,0,2,4,1,4,1,1,6,4,0,3,3,3,2,6,3,2,6,4,1,6,2,2,7,1,3,3,3,1,0,0,0,3,1,1,0,1,0,2,0,1,0,2,0,1,1,1,0,0,0,0,0,0,0,0,0,0,0
0,0,0,0,0,0,0,0,1,1,0,0,0,1,0,0,0,0,0,2,0,0,1,0,1,1,0,0,1,0,2,5,4,1,6,0,4,6,3,4,3,4,2,7,9,5,2,4,3,6,6,2,6,6,9,2,5,2,4,6,4,3,8,5,3,3,6,3,4,3,4,4,6,4,1,4,4,3,0,2,9,2,2,3,2,5,2,4,6,4,5,4,3,0,3,3,11,6,2,7,5,6,7,4,7,5,2,2,3,3,3,4,4,4,3,2,3,3,4,3,3,5,4,4,9,3,4,2,3,5,4,3,5,4,2,2,0,2,4,3,3,2,3,6,5,6,4,5,3,5,6,6,1,5,4,3,4,2,3,5,8,0,4,2,1,6,4,8,3,7,3,5,8,1,8,0,1,4,1,1,4,3,5,2,5,7,4,5,2,8,4,1,2,2,6,2,4,4,3,9,2,6,5,1,4,2,2,5,8,1,2,3,4,6,8,2,1,6,5,2,3,6,7,4,2,2,1,6,7,3,1,8,2,1,2,5,7,0,5,3,4,3,3,3,4,3,3,5,3,0,2,4,5,4,2,5,4,1,1,4,2,1,2,3,1,3,2,2,3,5,6,4,4,3,6,3,3,5,4,2,1,5,5,3,4,3,3,1,6,3,4,2,1,3,4,2,2,6,7,2,5,6,1,5,0,2,3,5,6,5,4,2,7,3,2,3,3,1,3,3,1,7,1,3,0,2,2,1,2,2,0,0,0,0,1,2,0,1,0,0,0,0,0,0,0,0,0,0,0,0
0,0,0,0,0,0,0,0,0,0,0,1,0,1,1,3,0,0,1,1,0,0,1,1,0,0,2,2,2,5,3,5,4,10,4,4,3,7,8,6,7,5,4,4,6,5,4,3,1,9,7,5,7,9,5,7,7,6,5,8,10,5,4,9,7,8,7,3,9,6,3,15,7,5,7,3,4,9,5,4,7,6,7,4,3,6,5,8,5,4,4,6,6,5,4,5,2,1,5,6,3,4,6,7,6,10,5,4,3,5,1,3,7,7,7,8,9,10,0,6,6,6,3,8,4,4,6,6,6,12,5,6,4,4,5,5,8,5,2,3,10,4,7,4,6,7,5,5,4,3,4,4,4,6,4,4,7,9,4,3,5,9,6,5,8,4,5,1,3,2,7,6,4,7,8,8,7,5,0,7,7,4,4,8,5,6,6,5,6,8,9,6,6,4,2,3,6,7,4,3,5,2,12,6,2,5,7,9,10,6,9,8,11,5,4,5,6,3,6,6,5,3,5,4,2,7,7,8,8,7,5,1,3,8,5,6,5,4,5,6,3,6,5,8,4,8,3,0,2,8,3,2,6,4,8,7,10,2,6,8,4,4,5,4,5,9,6,7,8,5,7,4,1,7,5,4,9,3,8,10,8,6,8,5,3,10,6,3,1,8,1,6,1,6,6,4,7,7,8,4,7,4,4,4,3,4,5,5,6,6,5,8,10,8,8,2,3,5,3,6,4,4,2,2,2,1,1,4,0,1,1,0,2,1,0,1,1,2,0,0,1,0,0,0,0,0,0,0,0,0
0,0,0,0,0,0,1,1,0,0,0,0,0,1,0,0,0,0,1,0,0,1,0,1,0,0,0,1,0,1,2,3,3,0,4,1,4,4,6,3,5,6,3,1,0,5,2,1,3,3,0,3,2,6,5,2,3,4,2,5,4,1,2,1,3,1,3,4,2,3,4,1,3,5,2,3,8,2,1,5,5,1,4,3,3,5,6,4,6,1,4,1,1,2,1,1,4,5,0,1,1,5,4,4,4,1,2,2,3,1,3,2,4,4,2,0,2,2,3,3,1,6,1,1,0,4,0,1,2,4,4,3,7,4,2,2,7,6,4,0,2,2,2,1,4,2,2,4,1,1,1,1,1,3,2,1,4,2,4,5,4,1,3,4,2,1,7,3,4,1,0,2,1,3,6,2,3,3,4,2,3,2,0,5,1,6,3,6,2,1,5,0,1,3,6,3,5,3,2,4,3,4,0,4,3,2,6,5,3,4,4,6,1,2,4,5,3,5,4,2,2,0,3,2,3,3,3,4,4,4,1,1,6,2,2,4,1,2,3,4,1,0,4,4,4,1,3,2,4,1,2,2,1,1,2,5,1,2,4,1,2,4,7,2,9,1,3,4,3,3,2,1,3,2,3,4,3,3,5,6,5,4,5,4,4,1,2,1,4,8,3,5,5,2,2,1,2,0,7,2,1,1,4,0,3,3,1,3,3,2,8,4,1,9,1,2,2,2,0,4,2,0,2,1,1,2,2,0,1,1,0,0,0,1,1,1,2,0,0,0,0,0,0,0,0,0,0,0,0,0
0,0,0,0,0,0,0,0,0,0,1,0,0,1,1,0,0,1,0,1,1,1,1,2,2,2,1,1,0,2,1,4,5,1,0,4,2,6,5,4,6,8,7,8,6,7,5,4,7,5,7,4,10,3,3,5,3,8,5,7,4,7,3,3,2,3,4,5,2,4,3,3,6,3,2,10,4,6,5,4,5,4,4,11,3,4,4,3,9,3,7,6,1,3,5,4,6,5,2,3,4,3,5,8,3,4,8,6,2,3,6,2,5,6,5,5,4,3,3,5,3,0,4,11,8,6,3,2,1,5,4,2,4,6,5,5,0,4,7,3,2,3,1,7,5,4,9,2,5,6,4,7,5,4,8,5,5,5,4,2,5,2,2,2,6,2,2,4,4,1,5,5,3,5,4,1,3,4,5,5,5,3,5,2,5,4,6,1,3,6,4,3,6,2,2,2,2,5,7,2,4,3,1,6,4,2,1,2,4,3,4,0,4,2,4,5,3,5,2,3,4,2,3,1,6,2,2,7,4,5,1,5,1,3,2,4,2,4,4,6,7,4,2,3,4,4,4,2,2,5,5,3,6,4,2,5,2,3,1,3,6,1,3,5,1,5,8,5,4,4,5,5,4,7,1,0,3,2,4,1,5,2,4,2,3,6,1,5,1,3,1,0,7,2,2,1,3,2,4,6,8,4,6,1,3,1,2,5,5,6,3,1,2,3,1,5,2,0,4,2,4,5,1,1,2,3,1,1,0,0,1,0,0,0,2,1,0,0,1,0,0,0,0,0,0,0,0,0,0,0
0,0,0,0,0,0,0,0,0,1,3,0,0,3,0,1,2,1,0,0,0,0,1,0,0,3,1,2,1,2,3,2,1,1,5,7,13,6,3,5,8,4,3,4,6,6,7,7,6,7,6,5,3,3,4,5,6,5,6,5,3,2,3,5,6,9,6,2,7,4,3,8,5,4,2,9,6,4,6,6,6,2,1,4,5,3,5,6,3,3,9,6,5,7,7,3,5,4,5,6,4,4,5,5,3,4,8,7,3,2,7,5,6,4,3,4,5,6,4,6,1,8,6,2,6,1,3,7,6,2,5,5,9,6,5,10,10,6,7,5,5,6,5,3,7,3,6,3,5,4,6,11,4,3,3,7,5,7,8,4,8,2,3,8,4,5,3,8,9,1,7,5,5,6,1,4,7,5,9,4,4,2,5,11,3,11,1,4,10,6,5,5,8,6,6,1,5,1,3,5,6,5,13,4,6,3,2,4,8,4,4,7,6,8,7,6,4,3,7,5,2,5,1,3,5,4,6,3,8,7,4,3,5,6,5,11,7,7,5,4,6,3,4,4,5,7,1,6,5,6,4,11,3,3,5,7,4,3,7,6,9,5,3,3,5,5,8,3,1,9,8,4,7,3,3,5,4,10,7,3,2,3,3,5,3,9,3,8,4,8,4,10,7,5,3,4,12,4,3,5,7,3,4,5,6,5,4,6,6,5,6,4,4,9,5,7,4,2,7,5,5,6,1,3,1,2,3,2,0,0,1,0,1,1,1,1,4,1,2,2,0,0,0,0,0,0,0,0,0,0
0,0,0,0,0,0,0,0,0,1,0,2,1,0,0,0,0,0,0,1,0,0,1,0,1,0,0,2,1,2,0,1,1,3,1,4,1,3,1,1,4,0,3,5,1,3,1,5,1,6,5,0,6,2,4,2,6,3,2,2,5,2,3,5,3,3,6,1,6,7,2,3,4,3,3,3,5,2,1,1,1,2,0,1,4,1,1,1,4,1,1,2,1,2,2,2,1,0,3,3,1,2,2,5,6,0,3,3,4,2,3,4,1,1,1,1,2,3,7,3,3,3,3,3,3,2,2,1,1,2,6,2,3,5,0,4,6,3,4,1,2,4,0,6,2,1,1,2,3,5,2,1,1,3,3,3,4,2,1,3,3,2,5,3,1,2,3,3,2,2,2,1,3,4,1,4,1,4,1,3,2,2,1,3,4,2,1,5,4,2,3,2,2,3,1,1,3,4,2,2,1,3,2,1,7,4,8,3,4,5,1,5,5,2,1,1,1,7,1,1,5,2,2,1,3,1,1,2,2,3,6,3,4,5,0,2,1,3,2,1,5,5,1,3,4,2,5,1,2,3,4,2,1,2,2,2,3,6,3,3,1,5,7,4,5,3,2,2,5,5,3,3,3,6,3,3,3,6,3,4,1,4,1,5,3,8,3,1,3,2,3,1,6,5,3,1,5,2,1,5,3,1,2,2,2,2,1,5,1,4,1,3,3,1,0,4,1,3,2,4,1,4,5,0,0,2,3,0,0,0,0,0,1,0,1,0,0,0,1,1,0,0,0,0,0,0,0,0,0,1
0,0,0,0,0,0,0,0,0,0,1,2,0,0,1,0,0,1,0,1,0,0,0,0,3,0,2,0,0,0,3,2,1,6,3,6,2,5,4,4,4,6,7,3,8,5,2,4,6,4,2,8,7,6,5,3,6,1,2,3,4,3,1,3,8,8,6,2,4,5,3,2,3,1,3,5,4,7,2,2,4,1,5,2,0,5,4,8,3,1,7,6,4,2,5,5,5,2,5,3,3,9,3,2,5,1,1,3,1,7,2,3,7,2,6,5,7,1,2,1,3,5,2,4,4,4,1,7,4,4,3,4,3,3,4,4,4,2,3,4,3,5,8,4,6,3,1,3,10,3,2,4,5,1,4,3,3,0,5,2,2,2,3,7,4,3,6,1,5,3,6,7,4,1,2,5,2,6,3,2,1,5,3,5,4,4,2,2,6,1,3,3,5,2,2,5,5,1,2,4,4,3,2,0,8,4,3,4,4,0,4,2,3,2,4,3,2,2,1,3,4,7,4,1,4,3,5,3,5,1,3,3,2,4,2,1,5,2,6,2,3,2,4,0,5,5,3,3,4,1,4,3,2,1,4,1,0,6,1,9,4,4,1,3,5,3,3,4,8,4,2,1,6,2,4,3,3,0,6,2,2,2,3,2,1,3,0,4,7,3,5,4,5,0,3,0,0,2,2,2,1,1,4,10,6,2,3,4,6,1,4,3,5,4,1,1,5,3,2,1,1,0,3,0,0,1,1,0,3,1,0,0,1,0,0,2,0,0,0,0,2,0,0,0,0,0,0,0,0,0
0,0,0,0,0,0,0,0,0,0,0,0,0,0,0,0,0,0,1,1,0,0,1,0,0,0,3,1,1,2,1,3,2,5,6,3,5,5,5,8,5,4,6,3,6,6,6,4,4,7,9,2,6,5,7,4,1,2,2,11,8,4,9,2,3,3,1,10,11,6,6,8,7,7,9,2,2,3,5,5,5,9,3,6,6,6,3,7,5,5,6,6,3,11,7,8,4,6,7,6,7,6,5,6,6,8,5,8,1,3,8,3,6,9,7,6,1,5,5,3,4,1,4,4,8,4,3,3,6,7,5,5,8,4,4,8,4,8,5,1,5,4,0,3,8,12,10,3,0,2,4,6,7,7,5,6,7,3,4,6,4,9,2,5,6,6,5,4,2,7,9,3,9,11,13,2,6,4,2,3,6,3,5,10,4,2,6,2,4,6,7,6,5,4,6,6,5,8,7,6,3,5,5,5,9,5,8,2,14,10,11,3,7,5,8,2,4,3,2,3,3,7,6,7,7,10,4,4,6,4,6,5,4,3,6,5,8,7,7,4,5,4,2,6,9,5,7,8,2,6,5,4,9,5,6,5,6,4,4,5,6,3,4,7,6,15,2,6,7,6,4,5,6,7,3,4,2,5,14,6,5,7,9,7,11,5,9,4,4,4,6,5,6,4,8,5,3,2,6,5,7,8,6,6,7,8,8,9,3,5,13,6,5,6,2,7,9,2,3,2,3,6,10,2,3,1,0,1,2,0,0,2,0,0,2,1,1,0,0,1,0,2,0,0,0,0,0,0,0,0
0,0,0,0,0,0,0,0,0,0,0,0,0,0,0,0,0,0,0,0,0,0,0,1,1,2,2,1,2,2,0,2,1,2,0,1,3,3,1,6,3,2,2,0,2,2,1,2,4,1,3,3,3,0,6,0,4,2,2,2,0,2,2,0,5,1,8,4,3,2,2,4,3,0,3,1,5,5,7,4,1,6,0,2,6,3,3,3,5,1,4,1,3,4,5,5,1,4,1,0,4,5,2,6,4,1,3,4,3,4,4,6,3,1,2,5,4,3,1,5,7,1,4,1,1,4,3,1,5,2,0,3,4,1,4,1,3,4,2,3,4,3,0,3,2,4,3,1,7,2,1,2,3,4,5,0,1,4,2,1,5,3,4,4,1,2,1,6,5,2,2,1,2,2,4,1,1,2,0,1,3,4,2,1,4,4,2,0,3,2,2,1,1,5,2,3,3,1,3,4,2,2,5,3,2,2,5,3,3,1,1,1,4,4,1,5,2,2,3,6,5,4,2,2,3,8,2,4,2,2,0,2,5,4,5,4,2,1,2,1,2,5,3,4,4,1,0,4,3,3,3,1,5,2,1,0,1,5,3,6,3,9,1,3,1,5,3,4,4,2,3,3,6,4,4,3,0,2,1,2,6,4,2,4,6,4,3,2,4,7,4,0,3,2,2,2,1,6,4,2,1,3,3,3,7,3,5,0,3,4,1,2,2,5,6,3,2,4,0,1,3,0,0,2,2,0,0,2,3,0,0,0,1,3,0,0,0,0,0,0,0,1,0,0,0,0,0,0,0,0
0,0,0,0,0,0,0,0,0,0,0,0,1,1,0,0,0,0,0,0,0,0,0,1,1,2,0,0,2,4,3,0,1,4,7,8,4,3,3,4,5,4,2,2,8,4,1,6,3,2,8,7,5,4,2,6,4,4,6,4,1,4,3,4,9,5,4,3,6,8,4,3,2,4,6,0,3,9,4,2,4,4,1,8,2,6,3,3,6,1,4,3,3,2,5,3,4,2,5,9,5,5,5,7,2,2,0,0,6,3,3,5,3,7,4,2,6,3,4,3,4,3,1,2,8,5,7,2,3,2,2,3,1,7,2,1,9,5,2,3,3,5,4,0,6,6,3,7,3,5,6,5,2,1,1,2,4,6,2,0,2,5,5,5,2,3,5,5,1,3,4,5,1,4,5,4,5,3,1,3,7,3,3,1,1,8,3,2,8,4,4,3,1,2,4,0,3,1,3,1,4,1,4,3,4,4,5,5,4,2,6,5,6,1,3,7,4,1,1,3,8,3,4,2,2,6,3,3,5,3,4,4,4,2,2,2,1,2,4,5,1,5,4,2,4,4,5,4,2,2,3,3,4,0,4,3,1,5,3,1,2,2,3,4,4,4,5,2,4,7,2,1,2,6,2,3,3,5,1,4,4,2,4,4,3,8,0,1,2,2,2,3,3,7,3,1,1,4,5,5,4,1,4,1,6,0,1,4,4,3,0,4,2,2,5,1,2,3,2,0,1,3,3,0,0,0,0,1,0,0,0,0,1,0,0,0,0,1,0,0,0,0,0,0,0,0,0,0,0,0
0,0,0,0,0,0,0,0,0,0,1,1,0,0,0,2,0,0,0,0,0,1,0,0,0,0,2,3,4,2,2,6,5,2,9,8,4,7,4,5,0,3,4,10,4,6,6,7,8,7,7,6,4,9,9,6,4,9,4,4,6,6,11,6,6,8,4,5,9,6,6,7,7,3,6,6,8,13,6,8,7,4,4,9,5,7,5,3,8,1,5,11,3,6,8,4,4,5,7,7,9,5,9,3,4,3,3,7,4,2,4,3,5,3,7,5,6,7,3,2,8,5,3,8,8,7,7,6,6,6,6,5,3,4,5,4,4,5,6,6,5,6,7,8,8,4,10,4,5,7,3,8,5,6,5,2,5,7,5,4,8,4,9,9,4,8,4,6,7,9,7,3,7,6,10,13,7,2,3,1,6,3,5,2,8,5,4,5,8,5,11,5,3,7,4,3,5,7,4,4,5,3,4,7,5,3,3,5,3,7,2,6,4,8,4,1,1,4,7,3,3,5,4,5,5,6,2,5,6,5,5,5,8,8,3,6,5,6,6,7,7,7,5,4,6,8,9,5,10,3,3,4,6,3,1,6,5,5,7,6,1,3,1,6,6,7,4,7,5,4,6,6,2,8,8,5,5,7,6,10,5,5,5,3,4,7,5,5,3,3,10,1,4,2,4,2,3,3,5,5,5,2,2,9,6,7,5,3,5,4,4,1,3,6,8,3,4,2,2,3,1,2,4,2,2,2,1,2,0,0,0,0,0,0,3,2,1,3,0,0,0,0,0,0,0,0,0,0,0,0
0,0,0,0,0,0,0,0,1,0,1,0,0,0,1,1,0,0,0,0,0,0,1,0,0,1,1,1,1,1,0,0,4,0,4,3,1,3,0,4,4,6,0,1,2,1,2,1,3,4,3,4,4,4,5,1,2,3,7,2,2,3,4,3,1,2,1,2,3,3,2,4,3,0,6,5,7,4,2,1,2,8,3,6,4,4,2,2,1,1,3,2,4,8,0,3,2,3,3,1,6,0,3,3,5,3,4,4,2,6,2,3,1,4,3,5,1,1,4,1,3,1,1,1,8,2,4,2,1,0,1,3,3,4,3,1,4,2,3,5,5,4,4,1,0,2,2,8,5,5,4,3,3,1,6,2,2,2,1,4,0,1,8,1,7,3,1,1,2,4,1,3,1,2,2,5,6,1,2,3,1,3,4,3,3,5,5,4,4,0,3,1,1,4,5,2,3,3,3,6,2,6,5,1,2,2,5,1,2,4,4,2,2,2,5,3,2,2,5,3,4,4,5,4,2,2,4,2,2,2,1,5,2,5,3,2,2,6,5,3,4,2,5,3,3,1,3,2,2,2,2,5,6,4,2,0,2,2,4,4,1,5,3,3,1,2,3,2,5,4,3,3,2,3,3,3,4,5,4,5,6,3,4,4,1,3,7,1,3,1,4,2,4,2,2,1,2,3,2,2,3,2,4,6,4,5,4,3,6,2,1,5,7,2,2,1,2,1,1,1,2,2,2,2,0,1,1,1,0,0,0,0,1,0,0,1,1,1,0,0,0,0,0,0,0,0,0,0,0,0
0,0,0,0,0,0,0,0,0,1,1,0,3,0,1,0,0,0,0,0,0,0,3,1,0,5,1,1,2,1,3,8,4,3,3,4,4,6,5,1,4,6,2,1,2,7,1,2,1,6,0,1,3,2,3,2,5,5,4,4,2,2,1,3,4,8,4,7,2,3,3,4,4,3,2,3,0,2,3,2,3,4,2,5,2,1,9,4,5,0,2,1,2,2,4,5,4,3,5,1,7,3,5,6,5,4,6,7,4,6,5,3,2,8,2,4,3,1,3,5,2,2,5,3,4,4,1,2,5,1,4,4,5,4,5,3,3,8,3,3,1,2,7,4,3,3,1,1,2,3,3,1,4,1,4,5,1,8,2,7,5,2,3,3,2,2,5,4,1,6,3,3,5,1,7,1,2,5,2,4,3,3,5,1,1,1,6,5,5,1,0,3,4,3,4,1,1,5,6,4,3,2,4,3,5,0,2,4,1,4,2,2,6,3,7,5,3,3,0,5,1,4,3,2,3,4,3,2,5,5,1,3,1,2,1,3,2,5,5,2,2,1,0,4,1,1,1,4,2,4,3,4,3,1,4,3,3,3,4,6,2,1,3,3,4,2,8,4,1,1,2,1,3,3,7,4,2,1,2,4,4,5,2,6,0,4,4,1,3,3,2,3,1,1,3,4,4,3,3,4,3,2,0,3,5,8,3,3,5,4,4,3,4,5,1,4,5,4,3,3,2,0,3,1,1,1,0,0,1,2,0,0,0,2,2,1,1,0,0,0,0,0,0,0,0,0,0,0,0,0
0,0,0,0,0,0,0,0,0,0,0,0,1,1,0,0,0,1,0,2,1,0,2,0,0,2,2,5,0,2,1,0,2,2,7,14,11,2,5,5,9,3,5,7,8,6,6,7,4,8,11,7,9,5,9,2,7,8,5,10,5,10,7,5,8,4,7,9,3,0,4,8,5,6,8,6,6,5,5,4,5,3,5,4,3,7,7,6,1,3,4,3,6,10,6,1,6,6,4,4,12,5,4,8,6,6,7,4,5,6,9,12,3,3,6,5,4,4,12,5,5,6,5,8,2,10,8,2,5,7,6,5,4,7,5,5,7,5,4,6,8,6,4,7,3,0,3,6,7,4,5,5,5,4,10,5,5,6,6,4,6,9,4,4,1,2,3,3,2,7,4,5,7,4,4,7,4,7,4,4,5,4,10,5,4,6,3,1,4,8,7,4,5,9,3,10,3,5,2,4,8,7,6,5,5,5,4,5,14,10,3,11,4,9,8,6,12,4,6,8,3,5,9,5,8,7,9,5,4,1,4,9,3,5,8,3,6,6,7,4,7,7,5,10,4,9,5,3,3,6,4,3,9,4,4,4,6,1,5,7,3,4,4,2,6,8,7,6,6,7,3,6,3,8,3,7,5,6,3,2,2,10,6,4,3,3,5,8,1,12,6,5,5,4,3,1,5,6,3,2,4,11,1,6,6,6,9,4,5,5,5,2,5,10,3,5,6,3,5,3,1,4,0,1,1,1,2,2,0,0,1,0,2,1,0,2,0,2,0,0,2,0,0,0,1,0,0,0,0,0
0,0,0,0,0,0,0,0,0,0,1,2,0,2,0,0,1,0,0,0,1,0,0,0,2,1,1,0,0,3,1,0,1,4,1,1,8,3,1,3,0,1,0,6,1,3,1,4,3,0,2,1,2,2,6,5,1,4,4,0,3,0,1,5,3,1,4,4,2,3,4,0,4,2,3,1,2,4,0,2,3,3,4,0,4,1,6,6,1,5,0,2,1,3,4,2,2,1,1,0,2,0,1,1,5,2,4,2,2,6,4,1,1,2,4,4,3,0,4,1,4,5,3,2,3,1,5,4,0,1,4,1,2,3,4,1,7,3,0,3,8,5,2,3,4,5,4,6,1,4,3,3,4,3,5,1,4,3,4,3,2,2,2,6,4,2,2,4,0,4,3,1,3,1,5,4,2,1,5,2,3,1,0,3,2,4,4,3,2,6,4,1,3,3,3,3,0,6,3,0,4,2,1,7,1,2,4,4,6,3,4,2,3,5,2,3,4,1,3,3,4,1,1,0,0,0,3,1,4,3,6,3,5,2,1,0,4,2,4,2,1,3,1,3,2,3,3,2,1,2,2,3,0,4,2,3,4,2,1,2,1,2,3,3,2,3,3,3,2,5,4,3,2,2,10,3,3,1,5,7,4,4,4,6,5,5,3,6,4,2,4,1,0,1,0,3,2,4,7,3,6,2,2,3,4,2,2,2,3,1,6,3,1,1,2,4,2,3,3,3,1,1,1,0,2,3,1,1,1,1,1,1,1,0,0,1,1,1,1,2,0,0,0,0,0,0,0,0,0,0
0,0,0,0,0,0,0,0,0,0,0,0,0,0,0,3,0,0,0,0,1,0,0,0,0,2,1,0,0,2,1,1,3,3,3,6,5,3,6,4,0,6,3,2,2,1,4,3,4,1,2,5,1,4,2,3,3,4,3,7,1,2,7,1,4,6,3,2,1,5,4,3,1,2,2,2,4,3,0,9,3,5,5,2,4,2,5,3,3,1,3,8,3,7,3,2,2,3,4,1,3,2,5,6,7,2,4,2,1,1,2,4,3,3,5,3,3,4,1,5,5,2,0,2,4,2,4,4,3,2,2,7,1,2,5,4,0,6,4,4,3,2,7,1,5,3,3,4,7,4,3,5,5,3,3,2,6,4,5,2,2,7,4,2,4,1,4,3,4,2,4,3,2,7,3,2,5,3,3,4,2,5,3,4,5,2,5,4,1,3,4,0,4,2,0,4,1,4,2,1,5,1,4,4,3,1,3,2,6,0,2,2,3,5,2,3,3,2,4,3,4,3,3,3,2,2,1,3,1,5,2,4,2,2,4,5,2,7,3,1,1,1,2,2,3,2,4,1,1,1,2,6,2,5,4,3,2,6,4,3,1,2,6,2,2,2,3,4,2,4,2,6,5,5,6,5,4,1,2,6,1,4,5,3,3,5,4,2,4,2,0,2,5,3,2,2,5,3,5,1,3,3,1,4,3,2,4,4,1,5,3,4,4,6,3,4,2,3,2,2,0,4,2,0,2,0,0,0,2,0,1,1,1,1,0,0,1,0,0,0,0,0,0,0,0,0,0,0,0,0
0,0,0,0,0,0,0,0,2,0,0,0,0,1,0,2,1,0,2,2,2,1,3,1,1,1,3,1,0,5,2,5,5,8,9,5,9,5,3,9,5,3,7,6,4,5,9,3,9,12,7,8,5,6,3,4,7,7,9,6,9,5,10,6,7,5,7,8,12,5,5,5,4,8,4,6,7,3,4,2,4,8,5,8,7,7,12,5,7,8,6,12,2,3,5,8,7,5,6,7,3,2,3,9,4,10,8,8,1,8,3,9,6,8,9,6,4,6,4,2,9,7,9,4,4,5,4,3,4,10,6,8,7,6,7,6,8,2,9,3,3,6,4,4,7,7,4,4,4,3,2,4,4,7,5,6,6,5,5,3,5,3,3,3,4,1,7,6,7,9,5,3,6,7,9,4,5,8,5,9,6,4,7,12,5,8,6,8,9,6,9,8,3,5,7,5,2,3,4,4,8,3,2,7,11,6,6,6,2,5,9,6,7,4,7,9,8,7,9,6,4,5,7,7,7,6,3,4,3,6,8,4,6,7,7,7,8,3,8,3,6,5,6,4,8,5,7,5,3,3,4,8,6,7,6,3,6,4,10,4,6,4,6,7,4,4,8,5,4,4,3,7,6,5,3,6,5,3,7,9,3,3,9,8,4,6,5,9,4,3,3,4,6,5,8,4,8,0,7,3,5,9,5,9,8,0,5,6,3,2,6,6,7,6,5,7,6,7,5,5,3,1,0,1,1,1,3,2,3,0,1,2,0,1,1,1,1,0,1,0,0,0,0,1,0,0,0,1,0,0
0,0,0,0,0,0,0,0,0,0,0,0,0,0,0,0,1,1,0,1,0,0,0,1,0,1,0,1,2,1,3,2,3,4,3,0,2,3,4,4,2,1,0,5,2,3,1,2,3,3,2,3,6,6,2,4,2,3,3,1,3,2,4,3,2,3,3,5,1,0,3,2,3,1,7,1,6,6,4,2,3,3,3,4,3,4,2,1,1,3,2,5,3,4,2,0,2,5,5,3,2,2,1,6,3,1,7,4,2,2,2,2,1,3,2,2,6,4,4,2,6,3,3,0,1,5,3,5,2,3,3,2,1,2,1,5,6,3,5,1,3,0,4,3,4,6,3,1,6,6,2,0,5,2,4,3,2,5,7,6,4,3,5,2,2,0,4,3,3,7,5,2,1,6,2,1,2,1,7,1,6,2,2,8,5,0,5,5,3,2,6,4,1,5,3,4,1,5,1,1,3,6,5,5,3,4,6,2,4,4,5,2,5,2,2,1,2,1,4,4,3,2,3,4,4,5,0,2,3,3,4,6,2,3,3,7,3,2,1,5,4,4,5,1,5,3,6,6,2,1,4,7,3,5,5,4,2,1,2,3,2,6,5,2,3,5,0,3,4,0,3,1,4,3,4,4,4,0,4,6,6,7,4,3,4,5,4,6,5,4,2,1,1,5,3,5,3,2,0,3,1,2,2,3,4,1,2,2,4,1,5,5,4,6,4,5,2,2,3,0,3,1,0,2,1,0,1,1,0,2,3,1,1,0,0,0,0,0,2,1,0,0,0,0,0,0,0,0,0,0
0,0,0,0,0,0,0,0,0,0,2,0,0,0,1,0,0,0,0,1,0,1,0,0,0,0,0,0,1,0,2,1,2,3,4,4,5,4,2,2,4,1,5,8,1,3,1,8,2,8,3,2,1,4,2,3,5,4,4,4,2,0,5,2,6,3,3,8,6,2,2,2,4,3,1,7,4,3,3,3,2,9,4,3,2,4,6,4,4,3,1,3,5,4,2,3,2,3,3,5,3,3,2,1,1,3,1,5,4,4,1,2,2,2,2,2,4,1,4,4,4,2,1,4,4,4,4,5,5,4,2,5,4,1,6,4,5,4,6,7,5,4,5,3,3,3,1,3,3,2,4,6,3,6,3,6,1,0,3,2,3,4,5,3,4,3,0,4,2,3,3,1,4,2,3,3,3,2,1,3,3,3,2,2,1,1,6,3,1,2,4,0,2,4,2,4,2,4,2,3,6,2,2,0,2,1,1,3,2,2,2,2,1,2,6,4,4,2,1,3,4,6,2,2,5,3,2,3,4,0,2,3,0,7,3,5,3,1,3,3,2,1,8,4,5,5,4,1,5,3,1,4,3,2,3,2,3,6,5,1,4,3,2,2,4,5,2,3,6,2,3,4,4,4,2,2,2,0,1,1,4,2,3,5,2,2,2,2,7,1,3,2,1,2,6,2,2,7,2,1,5,2,2,1,4,4,1,7,2,5,3,5,1,2,3,2,2,0,2,0,3,4,2,1,2,0,0,0,1,0,1,0,0,0,2,1,0,1,0,0,0,1,0,0,0,0,0,0,0,0
0,0,0,0,0,0,0,0,0,0,0,0,1,0,0,1,0,0,0,0,1,1,0,1,0,2,0,3,3,2,2,3,5,7,4,8,4,6,9,6,3,9,6,6,8,8,6,7,7,9,9,5,8,9,5,3,6,8,4,9,3,7,7,7,8,5,5,5,7,2,6,4,8,7,7,6,7,4,7,10,10,6,5,5,3,6,9,6,5,7,7,5,10,9,7,2,3,6,5,8,7,5,6,9,8,8,7,3,6,4,4,8,10,7,6,10,6,3,6,5,8,11,7,8,10,9,9,9,10,7,8,7,6,2,9,5,2,3,8,7,6,6,5,6,7,2,4,7,11,5,3,8,9,4,3,4,10,8,9,5,6,8,4,3,5,6,6,8,8,7,6,8,7,7,7,2,6,5,7,1,4,6,3,6,5,8,4,2,7,8,5,8,7,7,4,2,5,5,2,7,7,8,9,2,2,5,8,5,2,10,0,6,1,10,6,8,8,8,4,9,5,5,7,6,7,9,7,6,2,4,5,5,3,5,6,6,7,4,1,8,9,4,8,4,4,6,5,5,8,3,10,8,3,3,5,5,8,6,3,5,7,7,7,4,3,7,2,5,4,6,6,2,6,4,4,8,4,8,5,8,6,5,6,6,4,9,3,1,8,5,8,6,7,5,3,1,5,2,7,4,5,2,6,6,5,3,4,4,5,3,4,10,6,6,4,5,2,2,4,3,2,1,3,2,1,0,2,3,2,0,1,1,1,1,0,1,1,0,0,1,0,0,0,0,0,0,0,0,0,0
0,0,0,0,0,0,0,0,0,1,0,1,0,1,0,0,0,1,0,0,1,0,0,1,0,1,1,0,1,3,3,2,3,3,2,6,5,2,2,4,2,5,2,1,4,1,2,0,4,3,4,4,1,2,0,2,7,1,7,5,3,2,2,2,2,3,3,4,2,2,4,2,4,2,3,4,2,4,4,1,3,4,3,2,2,2,4,3,5,3,1,2,5,3,1,3,0,3,3,4,3,1,6,3,5,4,4,4,7,1,3,4,0,3,5,1,3,5,0,2,7,4,6,1,3,3,2,3,2,4,6,2,5,3,2,5,2,2,0,2,4,2,1,4,4,2,5,3,2,0,0,1,4,3,1,3,3,3,3,3,1,2,8,3,3,2,1,5,4,3,1,5,3,2,2,6,1,2,4,7,2,3,3,7,3,1,0,3,1,2,4,3,6,5,2,3,4,4,5,3,2,2,8,0,2,0,3,5,3,3,4,2,3,4,6,8,2,1,1,1,6,5,1,6,3,4,3,4,5,2,5,1,2,2,3,4,1,6,4,4,4,4,5,3,5,4,4,6,6,4,5,6,2,2,4,4,1,2,4,3,1,1,4,7,5,4,3,2,4,4,4,4,5,2,2,5,4,4,1,4,2,4,1,5,0,3,3,7,4,5,4,4,1,2,1,2,4,6,2,1,7,7,2,4,6,2,2,1,2,5,7,0,7,2,0,1,3,6,2,2,3,0,2,2,2,1,0,0,0,1,0,0,0,0,3,1,1,0,0,0,0,0,0,0,0,0,0,0,0,0
0,0,0,0,0,0,0,0,0,1,0,0,0,1,1,0,0,1,0,0,0,2,1,0,0,0,2,0,1,2,3,2,1,3,1,5,4,4,4,3,2,5,1,2,3,3,4,3,4,1,5,4,4,4,3,3,5,3,4,3,3,7,2,2,2,2,4,0,2,5,1,3,4,1,3,6,5,2,5,4,2,5,4,5,3,5,3,3,3,4,5,3,3,4,1,1,2,4,3,2,2,3,7,2,3,1,6,3,3,6,4,2,1,4,2,8,1,3,1,1,4,1,1,2,2,2,3,4,3,2,3,2,1,4,4,2,3,1,2,1,3,3,2,2,2,4,3,0,3,4,1,5,1,4,3,3,4,3,4,4,1,2,4,4,4,1,3,2,2,0,4,5,1,4,2,2,4,1,1,0,2,4,5,2,1,3,4,0,1,3,1,1,3,3,1,3,2,2,3,2,5,2,2,0,2,2,1,2,0,2,4,2,4,2,4,3,2,3,1,4,4,3,1,2,2,2,6,0,3,5,1,3,4,3,3,2,3,3,2,3,5,2,3,0,2,5,2,4,6,7,2,1,2,4,3,0,2,1,0,2,2,6,6,4,1,1,4,2,3,2,0,2,1,0,4,2,1,4,2,4,6,1,4,3,5,0,4,3,1,4,3,2,1,5,3,2,0,1,4,3,4,2,2,2,2,1,1,4,0,3,0,5,5,2,4,5,2,4,1,1,2,1,1,0,1,1,1,1,0,0,0,1,0,0,0,0,1,0,1,1,0,0,0,0,0,0,0,0,0,0
0,0,0,0,0,0,0,0,0,1,0,0,2,1,1,0,0,1,2,1,0,0,0,2,1,0,1,0,2,1,7,0,3,4,6,9,6,10,2,11,3,6,5,7,1,8,6,6,7,8,9,4,6,9,5,7,6,10,9,4,1,6,10,8,8,10,4,8,6,5,9,3,3,4,14,7,7,9,6,7,5,2,8,4,9,3,3,3,7,5,2,9,7,4,11,6,6,6,8,9,6,9,11,6,1,3,4,5,2,6,7,6,2,2,5,3,8,5,3,7,6,7,7,7,6,2,4,6,8,7,3,3,2,7,8,6,7,7,3,10,9,3,5,6,10,3,9,3,7,7,4,8,4,9,4,3,6,6,4,4,10,7,0,7,4,6,8,4,3,3,3,6,2,4,3,4,7,7,7,5,6,4,4,4,4,6,7,9,3,3,5,7,9,3,5,8,3,1,5,5,7,5,3,4,5,5,5,2,2,7,4,7,10,10,2,8,10,3,4,4,7,8,5,4,9,6,8,6,3,5,7,3,7,9,7,2,6,6,3,7,4,3,2,4,7,8,2,1,5,6,6,6,4,6,3,5,5,8,3,6,2,5,5,12,10,4,5,3,4,5,3,5,4,4,8,7,5,4,6,4,3,3,5,5,4,7,5,8,7,7,3,0,6,10,11,8,5,2,6,1,5,7,7,7,5,5,8,6,4,6,3,5,6,6,4,8,1,4,3,5,1,2,5,2,3,1,3,3,2,2,0,1,0,1,0,1,0,1,1,0,0,1,1,0,0,0,0,0,0,0
0,0,0,0,0,0,1,0,0,0,0,1,0,0,0,0,0,0,1,0,0,0,0,1,1,1,1,1,3,0,2,3,1,3,5,5,6,2,7,5,1,0,0,3,8,3,9,1,3,3,2,2,7,5,5,3,4,4,6,3,1,2,6,6,6,3,7,1,2,5,1,2,2,1,0,0,3,4,2,6,2,6,5,4,2,4,4,5,6,5,4,3,3,7,3,2,2,5,2,7,1,2,1,5,5,1,2,8,2,0,2,2,5,3,7,4,5,1,4,1,1,5,1,1,1,3,3,3,5,2,3,3,1,2,2,5,5,3,2,2,2,1,4,3,6,4,5,3,8,4,5,2,2,6,4,3,1,7,5,4,3,4,3,2,6,3,5,5,6,3,4,2,4,0,2,4,3,4,1,10,4,2,3,3,3,0,6,6,3,3,6,6,2,7,2,4,6,5,2,5,5,2,8,3,2,5,7,3,5,6,3,3,2,3,2,2,3,2,5,4,6,1,6,5,4,5,3,3,2,2,4,3,4,4,6,3,1,3,5,1,2,6,4,5,3,5,4,6,6,0,2,4,4,1,1,5,6,3,6,3,3,1,3,3,7,3,4,3,3,3,4,5,3,2,5,5,3,2,4,4,0,4,4,2,3,2,6,8,1,4,3,4,7,3,3,4,6,5,2,1,3,6,5,4,6,4,1,4,7,7,5,5,3,5,1,3,4,5,3,0,3,1,3,1,0,0,0,1,2,0,2,1,0,0,1,0,1,1,0,0,0,0,0,0,0,0,0,0,0,0
0,0,0,0,0,0,0,0,0,0,0,0,0,2,1,0,0,0,0,0,0,1,0,0,2,0,2,0,0,2,1,2,1,1,4,2,2,6,6,5,3,5,3,2,3,3,2,2,7,10,1,3,0,4,2,2,2,4,3,4,6,4,4,3,1,1,4,5,1,3,3,4,3,5,3,5,7,6,1,3,2,0,3,3,2,2,3,6,3,3,2,2,3,1,4,10,4,0,3,3,2,1,2,3,5,3,4,1,3,4,6,4,1,7,2,4,4,3,3,1,3,1,2,4,0,1,1,5,0,4,2,4,3,0,1,4,1,2,3,2,5,2,2,1,4,4,3,1,1,5,1,2,0,2,3,3,6,3,4,3,2,3,4,0,1,0,2,8,3,0,5,2,3,3,4,6,3,6,1,2,2,1,2,1,3,0,3,3,5,1,5,0,2,0,1,2,4,4,3,2,5,4,1,1,3,3,2,4,5,3,2,3,1,2,2,1,4,3,1,4,3,4,1,0,0,4,3,3,3,3,3,2,4,2,2,0,2,4,5,3,1,4,5,0,2,4,1,4,8,3,0,3,3,2,4,4,2,2,4,3,3,4,5,0,1,2,0,5,3,7,5,3,3,3,3,3,3,1,2,1,5,4,1,3,3,2,1,1,5,0,2,4,2,3,1,1,7,2,3,3,5,5,3,0,3,2,2,3,5,1,0,1,3,1,2,3,1,1,2,1,1,4,0,2,0,0,0,0,0,0,0,0,0,0,0,1,0,0,0,0,0,0,0,0,0,0,0,0,0,0
0,0,0,0,0,0,0,1,0,0,0,0,2,1,1,0,0,0,0,0,0,2,1,1,1,0,0,0,4,3,2,2,3,7,2,3,6,9,7,5,4,9,5,8,7,6,8,8,6,7,6,6,4,7,5,6,6,7,5,9,15,4,4,6,4,5,4,6,5,5,8,7,6,3,5,10,11,4,4,10,7,7,11,6,9,5,5,6,7,6,3,2,5,8,10,6,10,5,8,6,13,8,6,8,7,0,7,3,4,8,2,9,8,5,6,12,4,3,9,7,2,6,3,5,4,4,11,9,6,8,3,5,7,2,5,8,3,3,6,9,11,3,6,7,3,2,9,6,6,4,3,3,12,9,8,5,9,11,6,8,6,4,7,5,6,7,2,4,6,4,4,1,5,9,7,6,8,6,10,7,7,5,8,7,5,2,6,10,4,3,6,7,3,5,5,9,8,3,5,6,5,5,2,4,10,1,10,5,1,4,3,4,4,4,5,6,4,4,6,2,7,7,4,4,7,5,2,4,2,4,3,4,4,2,9,3,4,9,7,6,4,3,6,2,4,7,6,10,6,9,10,3,9,4,4,11,8,4,4,9,6,4,6,7,5,4,4,4,4,5,7,9,3,4,5,2,6,4,6,3,5,7,6,10,9,3,7,8,6,7,3,3,2,5,9,6,7,2,5,6,5,6,7,1,3,3,3,5,6,3,2,7,6,4,9,6,8,3,5,3,1,3,3,3,1,1,0,2,1,1,0,0,2,1,1,3,1,0,0,0,0,0,0,0,0,0,0,0,0,0
0,0,0,0,0,0,0,0,0,0,0,0,0,0,0,0,0,0,0,1,0,0,1,0,2,0,0,0,1,0,2,1,1,3,3,1,4,4,0,3,4,5,3,1,4,3,3,2,3,3,2,5,2,4,1,5,3,4,3,5,4,2,7,6,2,4,5,3,2,5,5,1,2,3,1,1,4,3,2,5,2,1,1,1,6,3,5,5,3,6,3,4,0,3,3,3,6,1,3,1,4,3,3,5,0,1,5,2,2,3,4,2,1,3,2,4,5,5,5,5,5,1,2,1,1,2,3,4,0,1,2,0,3,6,2,3,4,2,3,2,2,6,5,4,1,3,3,4,3,2,5,2,7,6,3,4,6,1,5,2,3,6,3,3,2,2,3,4,3,5,4,4,4,4,3,6,5,2,3,3,3,4,3,2,4,2,4,1,2,5,1,1,4,6,2,1,4,3,5,8,3,4,2,5,2,7,4,2,3,4,4,4,5,2,4,1,3,5,3,3,4,3,3,3,1,3,2,3,1,1,3,2,4,1,3,6,3,3,5,1,0,2,3,4,7,2,4,2,3,1,2,6,3,1,1,4,3,7,2,4,5,7,4,4,4,1,4,4,3,6,5,3,2,7,4,5,2,5,2,6,4,3,5,6,4,1,5,5,2,7,4,1,5,6,5,5,3,4,3,5,2,3,8,7,2,7,6,3,2,1,2,7,4,5,3,3,7,5,0,3,3,3,1,2,0,2,0,0,0,1,0,1,0,1,1,1,1,0,1,0,1,0,0,0,0,0,0,0,0,0
0,0,0,0,0,0,0,0,0,0,1,0,0,1,0,0,0,0,0,1,0,0,1,0,0,2,1,2,1,1,2,3,2,0,1,3,2,2,1,6,3,2,4,6,4,5,5,4,2,4,0,7,3,4,4,4,5,3,4,4,4,4,4,3,3,3,4,0,2,5,3,3,3,4,5,3,4,6,7,4,2,6,4,2,5,2,1,6,3,2,1,1,2,2,5,6,4,2,4,7,7,5,2,5,6,3,3,1,1,4,2,4,5,5,4,5,2,0,3,6,2,4,3,5,3,4,2,2,7,2,3,4,1,4,0,2,2,4,6,3,1,1,3,2,1,2,1,3,6,4,2,5,5,1,1,6,3,2,2,4,5,2,4,3,4,0,4,2,3,6,1,3,4,2,2,2,2,4,1,1,0,5,1,2,3,4,3,4,0,3,3,3,3,5,1,2,3,6,2,2,3,0,3,2,4,1,4,3,3,1,5,5,4,1,2,1,0,3,1,4,2,4,3,2,5,3,1,4,1,1,5,3,2,4,2,2,3,4,2,1,2,2,5,3,3,1,3,2,4,3,0,2,3,2,1,1,4,1,6,4,2,1,2,2,2,4,2,2,4,1,4,2,1,2,1,2,1,3,0,6,1,4,4,2,4,2,4,4,4,2,0,1,3,4,1,1,4,0,1,0,3,5,3,3,0,1,2,2,2,3,6,3,1,4,1,2,2,5,3,1,1,1,1,3,0,1,0,1,0,0,0,0,1,0,0,1,0,0,0,0,0,0,0,0,0,0,0,0,0,0
0,0,0,0,0,0,0,0,0,0,1,0,0,0,0,2,2,0,0,0,0,2,0,0,1,1,3,1,3,3,3,6,5,4,6,3,8,4,6,4,9,9,6,8,4,4,6,6,6,8,5,9,8,7,9,6,4,10,5,5,11,7,5,8,7,10,10,8,6,3,6,3,4,6,5,6,5,5,6,12,7,10,2,7,9,6,4,7,11,5,6,6,8,4,7,8,4,7,2,4,6,2,4,3,11,3,10,4,4,3,5,6,12,3,5,7,6,3,2,4,8,6,4,8,4,4,5,9,8,10,6,5,7,7,4,2,8,2,9,7,4,8,4,8,8,4,9,2,6,4,7,7,4,5,7,4,7,5,9,7,5,1,8,5,4,4,5,3,7,3,2,2,4,2,3,8,6,7,9,5,6,3,4,7,7,8,2,7,12,6,5,4,4,4,6,3,0,3,6,8,5,3,11,4,6,2,5,4,4,9,6,7,5,1,7,5,5,5,6,10,8,7,9,5,9,5,4,1,2,5,4,7,9,8,5,10,6,2,6,5,3,7,6,7,7,2,5,1,4,2,6,5,8,5,9,8,9,2,10,5,6,9,7,6,2,7,1,4,4,2,12,3,7,6,7,6,2,4,9,9,4,4,11,6,4,3,5,5,8,6,8,5,2,8,3,0,5,9,6,4,2,3,4,5,4,10,8,4,5,8,5,3,12,6,7,11,8,3,2,4,4,2,1,2,4,2,0,2,1,1,1,1,1,0,0,0,0,0,2,0,0,0,0,0,0,0,0,0,0,0
0,0,0,0,0,0,0,0,0,0,0,0,0,0,0,1,0,0,0,0,0,0,1,0,0,0,3,2,1,1,1,1,2,2,6,1,6,5,0,1,3,2,1,1,3,1,5,2,2,3,3,2,6,3,1,5,2,0,4,1,5,2,1,4,5,5,2,2,3,5,7,1,3,2,1,4,2,6,5,4,3,1,3,2,3,2,2,4,4,1,3,4,3,2,1,6,2,3,2,3,7,5,3,6,2,4,3,2,1,3,3,3,3,1,2,3,1,5,6,2,4,3,5,3,2,3,4,4,4,2,5,2,1,1,0,3,5,6,6,3,2,4,4,3,2,4,5,2,5,3,5,4,7,3,4,6,6,5,2,5,5,5,5,1,3,2,4,3,7,5,3,5,2,6,4,0,2,4,1,4,3,1,0,3,1,5,2,1,3,5,1,1,4,7,6,4,2,6,2,4,1,3,1,7,2,7,1,1,3,3,2,3,1,1,1,1,2,4,4,2,2,4,3,2,2,2,5,4,1,3,6,0,5,5,1,4,5,4,3,5,1,4,4,2,5,3,2,5,2,3,4,4,6,5,2,2,3,3,3,2,4,4,2,7,5,2,2,5,11,8,4,6,3,4,2,4,2,4,3,4,6,3,5,3,3,5,3,5,3,7,5,4,3,1,5,3,3,3,2,4,1,2,3,5,2,3,6,3,2,6,4,4,5,5,4,2,3,4,4,1,2,2,0,0,2,1,0,2,3,0,1,0,1,0,0,0,1,1,1,0,1,0,0,0,0,0,0,0,0,0
0,0,0,0,0,0,0,0,1,0,0,2,0,0,0,0,1,0,1,0,0,1,0,1,2,0,1,3,1,1,2,2,3,1,5,3,4,5,2,4,3,5,0,3,6,3,5,1,0,3,0,3,0,3,3,4,4,4,3,2,2,4,3,2,5,3,3,2,3,4,3,1,4,2,3,2,4,2,3,2,5,2,3,5,1,2,5,4,1,2,5,4,2,1,4,5,5,1,5,3,2,2,1,1,6,5,5,4,2,2,2,3,2,5,3,1,3,2,7,6,3,2,1,5,4,3,2,3,5,4,5,3,4,2,5,2,2,3,2,1,2,3,0,3,2,1,3,3,3,5,3,3,2,3,2,3,2,3,1,2,1,1,2,6,1,4,1,3,4,3,1,1,4,4,3,2,0,4,1,1,4,3,5,5,3,2,7,2,4,3,1,2,2,2,2,2,2,8,5,2,0,4,2,2,6,3,1,6,5,1,4,4,4,1,3,2,5,3,2,0,1,3,3,3,2,4,3,2,2,1,2,2,2,3,3,4,2,7,2,4,2,1,5,6,3,1,4,3,3,4,1,6,4,2,2,5,1,3,5,1,2,2,2,3,4,7,4,2,5,0,3,2,2,5,5,1,5,4,2,4,4,2,4,2,0,0,2,3,3,3,7,2,0,3,5,0,1,3,2,1,3,4,4,1,2,2,4,3,3,2,2,1,3,3,5,3,1,2,3,2,3,1,0,0,2,0,1,4,1,0,0,1,2,0,1,0,1,0,0,0,0,0,0,0,0,0,0,0,0,0
0,0,0,0,0,0,0,0,1,1,0,1,0,0,0,3,2,0,2,0,0,4,0,0,3,2,2,3,2,7,3,2,6,4,1,9,4,6,5,6,7,9,12,5,7,7,9,6,5,10,6,3,4,5,7,4,3,9,5,10,6,5,12,11,5,7,6,7,7,6,9,7,5,7,8,4,7,2,4,4,9,6,10,4,8,6,5,6,4,11,5,5,6,5,7,3,7,7,8,8,6,6,7,9,7,6,10,5,11,6,6,4,3,5,6,5,7,8,7,1,4,1,10,7,5,5,3,4,4,6,4,2,6,6,6,5,5,7,4,12,5,5,9,9,5,11,5,4,8,6,5,6,9,2,4,4,5,7,7,6,4,2,7,11,6,6,5,10,4,8,7,4,4,6,5,4,8,4,4,8,4,4,7,6,6,3,7,3,9,4,5,8,9,4,3,4,3,2,5,6,6,5,3,5,5,7,6,6,6,10,3,5,3,5,3,2,9,2,5,7,5,5,5,4,7,8,5,6,6,2,5,6,2,3,5,10,3,5,6,9,6,3,6,2,4,6,6,6,10,4,4,6,5,5,5,5,7,8,5,4,2,8,2,1,6,7,5,3,5,12,6,4,5,3,7,4,5,6,4,4,6,5,9,8,5,6,9,4,0,5,4,2,10,9,3,5,3,5,6,7,7,6,4,4,8,4,6,8,4,7,2,8,8,6,9,3,2,5,1,2,5,3,1,0,1,2,2,0,1,0,0,0,1,0,1,0,2,2,2,0,0,0,0,0,0,0,0,0,0,0
0,0,0,0,0,0,0,0,0,1,0,0,0,1,1,0,1,1,2,0,0,0,1,1,0,1,1,1,1,2,0,1,2,5,1,2,4,1,5,4,2,4,0,2,3,1,4,5,3,3,5,5,3,3,2,4,2,3,4,2,6,1,5,3,5,7,5,2,7,8,5,3,2,5,2,4,6,4,2,7,1,2,2,2,2,6,2,3,2,1,4,2,0,4,4,3,7,5,2,3,2,0,2,4,1,3,4,3,5,4,2,5,1,1,1,2,3,1,1,0,1,3,4,3,3,2,2,3,1,2,1,1,6,3,3,1,1,3,5,3,7,1,4,2,1,3,3,0,2,6,3,2,1,5,2,6,4,2,2,4,4,4,9,6,1,0,2,4,3,3,2,1,3,2,1,2,2,5,3,3,4,4,2,4,3,5,4,2,6,3,3,1,3,2,2,5,4,6,0,3,4,3,3,4,3,0,5,3,3,3,5,1,0,3,4,3,2,2,3,3,1,5,1,3,7,2,4,2,7,3,4,1,5,2,3,2,1,6,5,2,8,3,4,2,4,5,4,6,4,4,7,6,2,5,2,3,5,8,4,5,3,3,6,2,4,7,4,3,4,4,6,4,2,4,6,4,3,3,9,6,5,3,2,1,5,1,3,4,3,3,5,1,2,2,4,4,2,1,5,2,4,5,6,3,3,5,6,2,4,3,4,5,6,1,2,4,2,1,1,0,4,2,1,2,0,1,2,0,0,0,3,1,2,1,0,0,3,1,1,0,0,1,0,0,0,0,0,0,0,0
0,0,0,0,0,0,0,0,0,0,1,0,0,0,0,1,1,1,0,0,0,1,0,0,0,0,0,0,1,0,2,4,2,4,4,4,2,2,0,1,4,4,3,4,2,2,1,1,2,1,4,1,2,4,2,3,2,3,1,4,4,2,5,2,2,3,3,2,1,1,2,6,4,5,1,2,4,0,1,0,3,2,3,4,2,1,1,3,4,7,1,2,5,4,2,4,2,2,6,2,2,3,0,4,0,4,5,2,2,5,2,2,3,3,5,1,0,2,3,2,2,3,1,5,2,4,4,1,4,3,3,1,0,4,3,2,2,1,2,4,4,2,3,3,4,2,6,0,2,5,1,4,3,3,5,4,4,3,1,4,3,3,5,3,7,2,2,7,1,3,1,1,4,1,2,2,3,1,1,1,4,2,2,3,4,3,1,0,2,2,5,0,1,2,6,2,3,4,3,4,1,3,4,4,1,2,1,7,1,0,5,2,6,6,2,3,6,7,2,2,5,1,2,6,8,1,2,1,5,2,3,0,7,7,3,2,4,1,4,4,1,3,2,2,2,2,0,1,3,4,1,9,1,3,2,3,3,0,3,4,1,3,0,4,2,1,6,1,3,2,6,5,3,4,4,2,5,5,3,2,4,1,2,4,3,2,2,4,1,1,3,3,2,5,5,1,0,2,1,2,2,1,2,7,4,3,1,1,2,2,3,4,5,1,5,3,1,1,2,0,1,1,0,1,0,0,1,1,0,1,2,1,0,1,0,0,0,1,0,1,1,1,0,0,0,0,0,0,0,0
0,0,0,0,0,0,0,0,1,1,1,0,2,0,2,0,1,0,1,0,0,1,0,2,1,4,1,0,3,2,4,4,4,7,5,4,8,10,9,7,11,4,7,6,5,4,3,3,4,6,1,7,4,5,7,2,5,12,3,7,6,3,13,8,4,8,11,1,6,8,5,6,7,7,5,7,7,7,8,6,9,6,6,11,13,7,12,5,5,7,5,8,5,8,5,6,5,8,7,8,7,7,8,8,5,9,6,8,4,4,7,9,5,8,8,11,3,6,4,5,5,4,6,3,6,5,5,5,8,5,10,5,9,9,3,4,7,8,4,10,7,4,6,10,7,6,8,5,6,3,5,7,5,5,4,2,6,7,6,5,6,13,4,6,2,3,2,4,2,5,11,7,3,7,2,4,4,6,6,6,6,5,3,3,6,4,7,6,5,5,5,7,9,4,3,8,4,8,4,2,5,4,9,8,3,8,10,9,8,8,5,6,5,5,3,9,3,6,9,3,3,8,4,7,4,4,4,1,3,2,7,4,8,7,9,2,4,5,7,6,4,7,5,8,9,6,7,3,6,5,9,8,7,6,7,5,5,3,3,8,5,6,8,8,1,6,7,4,5,3,2,7,7,4,4,4,9,4,3,4,6,9,2,4,6,9,4,4,0,8,5,5,5,7,5,9,4,10,3,5,4,8,6,1,5,4,3,6,3,3,6,4,9,2,8,7,3,4,5,5,1,1,6,1,1,1,0,0,0,0,1,0,0,1,0,2,1,2,0,1,0,0,0,0,0,0,0,0,0,0
0,0,0,0,0,0,0,0,0,0,0,0,0,0,0,0,0,0,1,0,0,1,1,0,0,1,0,2,2,1,0,3,3,4,2,5,1,3,1,4,4,5,5,5,6,4,3,4,5,3,4,4,3,4,5,2,4,3,7,3,2,1,3,4,3,3,3,4,6,5,4,5,5,4,2,3,2,2,0,2,3,4,6,1,5,5,4,7,6,3,2,3,4,4,6,2,1,5,3,4,2,2,3,4,3,3,3,1,2,1,3,4,1,3,2,6,4,4,4,3,2,1,6,0,1,3,2,4,2,4,4,6,1,4,0,3,1,6,3,5,4,6,2,1,5,2,1,5,1,9,6,4,6,3,0,3,8,7,8,2,4,8,3,4,3,5,6,3,7,5,3,6,2,2,5,4,3,6,3,4,2,4,2,2,3,7,5,5,2,4,2,3,3,5,3,4,5,2,3,2,1,3,6,3,2,2,1,1,0,6,3,2,5,4,4,2,1,4,4,1,4,1,0,3,0,7,3,6,3,6,3,2,1,3,6,0,2,1,2,3,5,6,3,6,3,3,6,2,5,4,2,3,2,2,5,4,4,5,5,4,8,2,1,3,3,1,3,2,4,6,4,6,4,6,3,3,1,1,5,3,6,4,6,2,5,5,2,3,4,5,6,5,3,3,7,1,2,3,4,4,4,4,4,10,9,4,4,2,4,6,6,7,1,4,4,3,3,3,8,5,3,1,1,0,1,0,3,1,1,2,2,1,1,0,0,1,0,0,0,0,0,0,0,0,0,0,0,0,0,0
0,0,0,0,0,0,0,0,0,0,0,0,1,0,0,0,0,1,1,0,0,0,3,0,0,0,1,0,4,1,0,4,1,4,2,9,5,5,2,0,4,4,6,2,2,6,2,10,2,1,3,1,2,3,4,5,3,4,2,4,2,1,4,2,3,4,3,2,4,1,1,5,4,2,3,3,2,3,4,3,6,2,3,3,3,4,7,4,4,2,4,4,1,3,1,2,2,4,1,2,2,1,2,3,2,3,5,5,3,3,4,4,5,3,2,1,4,3,3,4,3,1,4,3,6,5,7,0,3,2,2,2,1,2,1,0,5,3,2,4,3,1,1,4,5,2,2,3,5,7,2,2,8,3,4,1,1,5,6,2,2,2,1,2,3,3,3,4,1,4,2,7,1,2,1,3,2,3,4,2,2,1,3,1,1,3,2,5,0,4,5,2,0,1,2,3,2,1,5,3,2,3,3,0,6,2,1,1,3,3,4,4,3,8,0,4,2,3,2,0,2,1,5,1,3,1,2,7,1,4,1,1,1,2,4,3,3,4,1,3,2,5,3,2,3,1,6,3,2,2,4,2,2,3,1,4,0,5,3,2,3,5,2,3,3,4,3,3,2,3,3,3,3,2,1,3,2,1,4,4,0,1,2,5,4,5,3,2,4,7,3,2,1,0,0,2,2,4,3,3,1,2,4,2,4,4,3,4,0,1,3,2,3,3,0,4,0,1,2,1,1,1,0,2,0,0,0,1,0,1,0,0,0,1,1,0,0,0,1,0,0,0,0,0,0,0,0,0,0,0
0,0,0,0,0,0,0,0,0,0,3,0,0,2,0,1,0,1,0,1,1,0,0,0,1,0,1,1,5,0,3,5,5,3,4,3,3,7,9,6,7,7,3,6,3,7,7,3,5,8,3,8,4,8,4,5,5,10,6,9,4,9,5,3,4,8,4,6,4,7,8,8,6,4,6,7,7,4,4,5,6,7,5,10,3,8,4,5,7,3,7,8,3,5,6,5,3,6,5,7,7,2,9,5,4,6,4,4,4,5,6,8,2,7,8,7,7,1,5,6,5,3,5,4,7,5,5,3,7,5,3,1,6,3,7,6,6,1,6,5,5,6,4,4,10,4,8,6,3,5,0,7,10,3,6,4,5,4,6,8,1,5,6,6,4,3,5,5,4,5,6,6,7,5,6,5,1,7,0,2,4,2,12,4,2,8,5,7,6,9,3,3,3,3,6,4,10,9,1,3,3,7,1,1,6,3,4,3,7,6,6,3,4,2,3,5,6,3,4,6,6,7,6,3,2,9,4,7,4,10,7,7,5,4,7,4,1,7,6,5,1,3,7,7,2,6,7,3,6,3,2,4,5,3,3,3,5,2,2,6,3,5,2,5,6,3,3,4,5,7,6,5,9,9,7,3,6,8,5,2,8,5,3,5,2,5,5,3,2,9,5,3,3,2,5,6,7,7,5,4,8,4,8,3,9,3,5,5,3,5,4,2,7,4,6,7,10,6,1,6,2,1,5,3,1,2,0,1,1,1,0,0,1,2,1,1,1,1,0,0,0,1,0,0,0,0,0,0,0,0
0,0,0,0,0,0,0,0,0,0,0,1,1,0,0,0,0,0,0,0,1,1,1,0,1,1,1,0,0,0,1,0,0,6,1,0,9,1,4,4,2,2,5,4,2,4,3,3,1,2,7,2,2,2,5,9,3,4,2,5,4,2,1,5,1,5,4,5,3,2,4,8,4,2,2,1,6,2,3,7,4,4,5,4,3,1,5,5,4,2,1,1,6,3,9,1,4,2,2,3,0,2,3,5,8,6,2,4,2,4,1,4,4,6,2,3,2,2,2,1,1,2,3,1,6,2,2,5,1,2,2,4,1,4,2,6,4,4,4,3,2,2,3,1,1,5,6,5,1,3,1,3,5,4,2,3,5,3,1,4,2,6,3,2,2,6,7,3,2,3,3,4,5,1,2,5,3,2,3,5,2,5,2,3,5,6,3,6,3,5,1,4,3,6,6,1,2,2,5,2,1,1,1,2,4,3,6,6,4,4,5,7,2,1,0,3,0,6,5,2,3,5,5,4,7,5,1,4,3,1,3,5,4,1,0,1,3,3,4,7,2,7,6,2,6,3,3,6,2,7,1,4,2,5,1,3,3,4,6,1,4,1,5,3,4,5,11,3,2,5,2,2,1,3,0,3,3,3,8,4,3,5,6,6,3,3,7,4,1,6,5,5,3,4,2,2,4,5,3,4,1,8,0,6,4,2,3,2,2,4,3,4,4,2,3,7,4,2,0,5,3,1,1,4,0,2,2,0,4,1,0,0,0,2,1,2,1,0,1,0,0,0,0,0,0,0,0,0,0,0
0,0,0,0,0,0,0,0,0,0,1,0,0,0,1,0,0,0,0,0,0,0,0,0,0,1,1,1,0,1,3,0,1,5,4,2,1,2,5,2,2,2,3,5,4,3,3,3,4,0,2,6,6,3,4,3,2,3,6,2,4,4,2,6,1,6,2,5,3,2,5,4,6,2,1,2,5,4,2,8,3,4,6,2,5,2,4,3,5,2,6,3,3,3,1,4,2,3,5,2,2,2,2,1,7,3,3,3,4,3,5,3,0,5,3,3,2,2,7,0,1,2,4,3,3,2,3,3,3,3,4,1,1,6,0,7,5,2,0,3,4,3,0,1,3,3,3,1,2,5,5,7,0,3,5,3,3,3,4,4,4,3,4,4,3,3,4,1,5,2,3,2,4,5,2,3,1,2,3,1,2,6,2,3,3,2,2,4,3,3,5,4,2,1,2,5,7,5,0,4,0,2,3,5,2,4,0,0,0,3,2,4,2,2,3,5,0,4,4,4,1,2,1,3,3,3,3,2,0,2,2,6,2,4,3,1,2,3,4,4,2,3,2,1,1,3,1,2,2,2,1,4,3,3,4,1,6,0,3,5,6,0,2,4,2,0,5,2,5,3,2,0,3,2,1,3,4,1,3,0,1,0,1,2,4,2,3,1,1,5,6,5,2,2,3,1,3,3,2,3,1,5,2,2,2,3,2,2,2,7,1,0,3,3,1,2,3,1,2,5,1,2,2,3,1,0,1,2,0,0,1,0,0,0,0,1,0,0,0,0,0,0,0,0,0,0,0,0,0,0
0,0,0,0,0,0,0,2,0,0,0,1,0,0,1,0,0,1,0,0,2,2,0,1,0,3,1,2,1,2,5,3,2,8,9,4,7,3,8,8,7,5,10,6,5,10,4,10,2,2,11,6,5,5,5,5,6,5,9,11,9,5,5,5,3,9,11,7,11,6,7,7,8,10,6,4,4,5,5,2,9,9,10,6,5,6,6,5,6,9,6,6,3,8,4,4,9,8,7,7,5,8,8,13,1,5,2,5,7,6,6,7,3,8,8,3,8,3,7,8,6,7,7,7,3,3,7,6,4,4,13,6,4,6,4,4,7,7,4,8,3,5,3,5,1,1,4,7,5,3,4,7,5,11,5,4,6,3,1,5,9,9,5,5,5,7,5,9,5,5,5,8,5,12,6,6,6,7,9,2,4,5,5,7,7,8,4,5,6,5,7,4,3,7,2,8,4,6,3,8,8,4,4,5,4,6,5,8,3,6,4,5,3,3,5,10,4,3,5,3,5,4,1,9,8,4,3,5,6,5,2,4,10,6,7,8,3,6,4,10,6,7,6,4,4,7,4,2,4,5,5,7,5,6,6,5,6,4,6,7,4,6,4,6,5,7,4,3,9,5,7,5,4,7,8,4,2,7,6,6,6,7,4,9,8,7,7,1,1,5,7,4,4,2,3,9,2,6,7,7,8,5,5,6,4,4,1,8,7,8,8,1,5,7,3,3,5,6,3,1,5,5,3,2,0,1,1,1,2,2,1,1,1,1,2,1,0,0,0,0,0,0,0,0,0,0,0,0,0,0
0,0,0,0,0,0,0,0,0,0,0,0,0,1,0,2,0,1,0,0,0,1,0,0,0,2,1,1,0,1,1,1,4,2,6,3,1,3,7,3,1,4,3,3,3,4,4,2,4,2,5,2,3,2,7,3,1,5,5,1,2,4,5,4,2,7,2,2,4,3,2,1,3,4,7,4,3,5,4,3,8,6,4,3,4,4,3,5,5,7,2,6,4,6,4,2,3,7,3,3,3,1,5,3,1,3,3,0,2,4,3,3,5,6,3,2,4,4,2,5,1,4,4,3,8,1,1,1,2,2,2,1,5,3,2,1,4,4,4,3,3,6,4,3,4,2,0,3,2,5,4,2,8,1,7,2,6,6,4,4,2,5,4,6,2,7,2,4,2,6,3,3,3,1,2,3,3,5,1,4,4,4,0,5,1,6,6,4,4,2,2,1,2,3,4,3,3,2,1,2,4,2,3,3,2,2,3,0,8,5,1,4,4,5,1,2,2,5,0,2,3,2,5,3,2,4,2,6,3,2,4,4,1,4,5,3,4,3,1,3,4,6,2,5,3,1,4,2,9,4,3,3,6,5,5,1,4,4,4,7,1,4,4,0,4,3,3,2,2,4,3,7,3,3,4,3,5,5,5,7,3,3,7,2,2,7,4,5,4,3,6,4,7,2,3,5,5,4,5,3,4,8,4,2,3,5,4,1,4,6,1,4,1,2,5,2,2,4,4,2,1,4,1,1,1,0,1,0,1,1,0,0,2,3,0,0,1,0,0,0,0,1,0,0,0,0,0,0,0,0
0,0,0,0,0,0,0,0,0,1,3,1,0,0,0,0,0,0,1,0,0,2,1,1,0,0,1,0,0,3,0,1,4,0,6,4,3,4,3,3,0,1,5,4,2,2,5,1,4,5,3,1,2,4,1,3,5,4,2,1,4,2,2,1,6,4,3,3,3,2,7,3,2,0,3,4,2,2,2,1,2,3,2,4,3,4,2,4,1,3,5,6,4,4,1,3,3,4,3,3,4,3,6,2,5,0,4,6,7,4,4,2,3,4,3,3,4,3,2,3,1,7,2,4,5,1,3,3,4,4,3,3,1,2,2,2,2,1,7,2,5,3,3,0,3,4,3,1,3,1,2,1,8,1,5,2,1,4,3,1,6,3,6,2,1,3,5,2,2,3,3,2,2,3,6,2,1,3,3,1,2,4,3,2,2,2,0,3,5,6,3,1,2,6,6,5,6,3,3,2,3,5,3,11,1,2,4,2,3,3,4,2,2,7,3,0,2,3,2,2,0,2,1,4,2,3,4,3,1,2,3,3,0,3,2,2,1,4,3,4,3,4,0,1,3,2,0,1,2,1,4,1,2,3,4,3,3,4,2,1,2,2,4,4,3,1,2,2,2,2,3,5,1,4,2,3,1,3,5,0,2,3,1,4,3,1,3,4,3,1,2,3,0,4,1,2,4,1,0,5,0,3,3,4,4,6,1,2,2,3,6,1,1,1,1,1,3,1,1,0,1,0,1,1,0,4,1,0,0,0,1,0,0,0,0,2,0,0,0,0,0,0,0,0,0,0,0,0,0,0
0,0,0,0,0,0,0,0,0,0,0,0,1,1,0,1,0,1,0,0,1,1,1,1,1,0,2,7,5,4,2,4,2,4,7,9,4,8,3,6,5,4,0,4,6,6,7,9,4,5,5,3,1,8,8,4,9,5,5,7,4,3,3,4,5,8,7,6,2,6,7,7,5,6,5,3,7,9,9,3,8,3,2,4,7,5,4,6,4,6,7,8,9,5,3,9,4,4,7,7,5,2,8,5,5,6,7,5,7,4,3,6,5,4,6,5,3,5,2,7,5,5,5,2,11,3,6,6,7,6,8,4,8,9,7,8,0,6,1,3,7,5,6,8,4,8,8,5,6,4,3,2,6,2,5,9,5,2,1,3,8,3,5,8,8,2,6,2,7,7,7,8,3,6,6,3,3,5,11,4,9,5,3,6,10,3,6,5,6,3,1,7,9,2,7,3,2,5,6,4,3,3,2,3,4,4,6,5,10,5,6,5,4,6,3,5,7,4,1,2,4,4,2,3,3,5,4,7,2,2,7,5,4,4,6,4,5,7,5,5,2,6,6,7,4,1,3,2,6,4,3,11,5,2,6,2,8,7,5,4,5,4,6,4,5,3,0,7,1,5,8,5,2,1,8,5,7,5,9,6,8,6,4,6,5,11,7,7,2,7,3,8,5,8,8,4,1,6,5,4,5,5,5,4,4,7,10,2,4,1,6,6,10,6,4,1,4,3,6,3,2,2,4,3,0,1,1,3,1,2,0,0,1,1,1,0,1,2,0,1,0,1,0,1,0,0,0,0,0,0
0,0,0,0,0,0,0,0,1,0,1,0,0,0,0,0,0,0,2,0,0,0,1,0,0,2,0,3,1,2,1,2,3,2,3,1,0,1,3,2,3,4,2,7,1,3,2,5,6,2,2,3,2,7,4,3,6,2,1,3,4,2,4,4,6,1,0,3,3,6,2,2,2,4,3,3,3,4,3,3,6,3,2,5,6,3,2,4,5,2,2,2,2,3,5,4,1,1,1,4,2,2,3,11,2,4,2,2,2,2,6,1,6,1,4,3,4,2,3,2,1,1,5,1,2,2,0,5,4,3,5,2,4,4,0,4,6,2,6,2,6,7,3,2,3,4,3,4,0,2,3,3,3,5,2,5,3,7,2,5,6,3,4,2,5,4,3,1,4,5,2,5,4,8,4,6,4,3,5,8,0,1,5,3,4,2,0,3,1,5,3,1,7,3,6,2,0,2,8,2,3,1,0,5,6,4,3,1,3,4,4,2,4,2,2,4,1,3,5,2,3,1,5,1,3,6,3,1,3,1,2,1,2,2,5,6,4,2,2,2,2,5,5,5,6,3,6,4,2,7,1,5,3,3,5,4,7,0,6,3,5,6,5,2,2,9,1,2,2,2,0,3,2,4,2,4,8,1,3,2,4,4,3,6,3,7,7,5,1,4,5,4,3,3,0,3,2,4,1,0,2,3,1,4,5,3,4,2,3,7,6,5,7,0,3,4,3,4,2,2,4,3,2,1,0,0,1,0,1,1,1,0,1,1,3,1,0,0,0,1,0,1,0,0,0,0,0,0,0,0
0,0,0,0,0,0,0,0,0,0,0,1,0,0,1,0,0,0,0,1,0,2,0,3,0,1,1,0,2,2,2,4,2,2,5,3,4,3,1,2,4,4,1,6,3,2,3,3,4,1,5,6,3,3,6,7,5,2,1,3,4,3,2,2,1,4,2,2,1,4,1,3,3,1,6,3,2,6,3,3,2,3,3,2,0,7,5,2,5,4,7,4,5,3,7,4,5,0,1,4,1,2,3,1,5,4,4,2,4,1,3,3,1,6,8,2,1,3,2,3,2,1,1,1,9,1,5,2,3,6,3,2,3,2,7,4,5,2,2,5,5,4,4,1,3,3,4,3,4,0,4,3,2,0,7,2,4,3,2,4,2,2,1,1,2,2,6,6,2,5,0,7,1,4,4,4,1,0,3,2,4,5,6,1,1,1,3,5,3,2,2,3,1,6,4,1,3,2,1,0,7,3,3,2,2,3,4,2,2,1,4,3,2,3,4,1,2,4,3,8,5,1,2,4,1,0,2,3,3,4,3,2,2,4,2,1,7,3,0,2,0,4,2,4,6,4,6,3,5,4,4,5,1,3,1,5,2,2,1,4,4,4,9,4,4,2,2,3,1,3,2,3,2,4,2,1,3,1,7,5,3,3,4,4,5,4,1,0,0,4,2,5,3,2,3,7,1,3,3,7,2,2,6,3,4,4,4,3,2,2,1,4,5,1,4,2,0,3,1,1,1,3,1,0,2,1,1,0,0,0,1,0,2,0,0,0,0,1,0,0,0,0,0,0,0,0,0,0,0,0
0,0,0,0,0,0,0,1,1,0,0,0,0,2,2,1,2,0,2,1,0,1,0,1,0,1,1,1,1,4,6,4,5,4,5,9,7,4,3,10,9,4,5,4,4,4,5,11,6,14,5,5,5,6,9,3,5,6,8,6,8,3,11,8,4,5,6,3,7,6,4,7,4,5,8,5,11,4,4,5,4,7,3,3,2,10,6,7,5,9,3,2,6,3,2,5,5,2,4,5,10,4,1,6,9,7,8,7,5,2,4,3,5,6,6,5,4,1,3,6,6,2,7,6,5,4,5,10,4,2,7,10,7,2,7,5,10,1,4,3,4,5,5,10,8,4,3,3,7,2,11,4,2,10,5,4,7,2,7,8,9,6,8,5,5,8,3,4,9,6,6,5,5,13,9,3,8,7,5,5,7,13,7,7,3,4,6,6,6,6,10,5,8,2,7,5,3,6,2,8,6,5,5,9,4,5,10,1,9,3,5,4,9,5,5,7,5,4,3,9,6,4,6,7,7,7,6,4,2,7,10,4,7,12,6,2,5,4,3,4,3,5,5,9,4,5,7,10,2,8,6,3,8,12,5,0,5,8,4,7,6,8,2,6,4,1,4,6,5,9,7,5,7,2,7,4,8,2,5,5,4,4,4,6,5,5,3,4,6,3,6,3,6,4,1,1,5,7,6,8,7,5,3,7,4,5,6,5,8,4,4,7,3,3,7,3,2,3,5,0,4,2,2,2,2,0,0,0,1,0,1,1,2,2,1,0,0,0,1,0,0,0,0,0,0,0,0,0,0,0
0,0,0,0,0,0,0,0,0,0,0,0,1,1,0,1,0,0,0,0,0,0,1,0,0,1,3,0,2,1,2,1,4,4,2,1,3,4,4,5,5,1,2,2,1,4,4,3,2,4,4,1,2,3,3,6,7,3,1,1,2,6,1,0,3,1,3,3,2,3,5,3,3,4,3,5,4,1,5,5,4,2,3,3,3,3,4,6,5,0,1,1,1,4,5,5,2,4,2,4,1,4,3,3,5,8,2,4,4,1,4,5,2,4,5,6,2,4,2,5,4,3,3,0,5,4,3,6,3,3,3,5,2,1,7,1,9,3,1,3,3,3,3,3,4,4,6,1,5,3,0,3,5,1,4,5,4,6,5,1,2,7,6,5,3,3,2,5,4,5,3,2,4,1,4,3,2,4,3,3,3,7,3,4,4,2,3,5,3,6,9,5,1,3,2,2,5,10,1,1,3,2,4,2,3,9,5,3,5,6,6,5,6,3,6,1,4,2,2,1,2,3,5,5,10,6,3,4,4,3,3,3,5,6,5,4,4,2,2,7,6,2,3,3,7,2,1,4,3,11,4,3,3,2,1,2,3,7,5,8,2,4,6,5,2,3,3,5,1,8,7,6,7,6,0,2,5,7,8,2,4,4,6,4,6,7,9,2,3,4,1,5,2,2,2,4,3,3,5,1,4,8,2,4,7,3,3,3,4,3,3,1,4,4,5,5,3,0,3,2,2,0,1,1,2,0,1,1,1,0,1,1,1,1,0,2,0,0,1,0,0,0,0,0,0,0,0,0,0,0
0,0,0,0,0,0,0,0,0,0,0,0,0,0,0,0,0,0,4,0,1,2,0,0,0,1,1,0,1,1,0,1,4,2,2,3,3,4,2,2,3,2,5,3,3,4,4,3,3,2,5,3,2,8,4,3,3,3,2,6,2,5,5,3,7,2,2,0,4,2,7,2,3,10,4,1,3,5,2,2,3,2,5,7,6,2,3,2,4,0,4,3,2,3,1,0,1,1,6,2,2,2,1,6,0,5,2,5,2,3,1,1,2,2,2,1,4,4,1,3,6,3,2,2,2,4,3,2,1,5,4,2,2,0,4,3,4,4,1,5,2,2,1,3,3,2,5,6,0,3,3,2,2,5,3,3,2,8,5,3,4,3,5,1,4,5,5,2,4,2,1,4,3,7,3,2,3,3,6,2,1,1,4,4,3,1,5,2,3,3,3,5,1,1,5,7,5,1,5,4,4,3,6,5,1,1,1,3,3,2,2,4,3,2,4,2,2,0,2,3,3,0,3,1,1,1,4,3,4,3,2,2,1,2,1,3,1,5,2,2,0,4,3,1,6,1,0,4,4,3,0,4,1,2,5,2,4,1,5,3,3,4,1,4,2,2,3,5,1,4,0,2,3,3,2,4,1,3,2,6,4,2,4,1,3,1,7,4,1,3,6,1,1,0,4,1,1,2,2,3,4,2,0,9,3,2,0,1,4,2,3,5,4,2,1,3,3,5,2,4,3,0,1,1,0,1,3,0,0,0,1,0,0,2,0,0,0,0,0,0,0,0,0,0,0,0,0,0,0,0
0,0,0,0,0,0,0,0,0,1,0,0,0,0,3,3,0,1,2,1,1,0,0,3,2,5,1,3,7,3,5,4,4,9,7,5,5,6,8,9,7,11,4,8,6,6,6,12,2,4,4,2,7,6,5,6,6,6,5,1,6,7,5,5,4,4,9,11,7,8,4,10,8,3,2,8,8,4,9,11,5,11,5,8,8,7,9,4,9,6,5,3,11,8,6,7,6,8,5,7,4,4,7,9,10,5,7,6,6,6,4,4,9,7,8,4,11,5,8,4,3,8,9,5,5,5,6,5,9,10,8,12,1,6,5,5,8,5,8,6,4,5,8,7,7,6,4,7,7,6,16,2,2,6,6,2,4,3,9,5,5,3,4,4,9,6,8,9,8,5,5,6,6,2,9,9,8,9,4,7,3,5,7,6,2,7,8,3,2,4,6,2,6,9,5,7,3,2,7,4,4,5,4,3,4,6,6,3,5,3,6,4,4,5,5,4,8,3,4,4,7,5,5,5,6,3,4,10,6,5,11,5,6,2,4,7,3,5,3,5,4,4,5,4,6,6,7,5,3,6,5,4,5,4,2,5,6,10,3,5,7,7,4,7,8,9,1,6,5,1,5,4,6,3,6,9,7,7,3,2,6,4,2,12,4,4,5,4,2,2,9,5,6,2,6,8,13,6,3,3,6,6,8,5,2,2,3,3,2,2,4,3,5,2,6,4,3,3,5,2,5,1,1,3,0,1,0,1,0,1,1,0,0,3,0,0,0,0,3,0,0,0,0,0,0,0,0,0,0,0
0,0,0,0,0,0,0,0,0,0,0,0,1,0,0,0,0,0,0,0,0,0,0,0,0,0,1,2,1,1,2,2,1,3,2,7,4,2,1,3,2,0,3,5,2,4,2,3,3,3,2,5,2,3,1,4,7,6,2,1,3,4,3,4,5,5,3,4,2,4,4,4,1,6,5,2,5,7,3,4,1,2,7,4,4,4,2,2,1,3,9,9,4,3,1,2,2,6,2,3,1,6,4,5,3,0,1,6,2,2,6,3,4,5,2,2,4,4,2,2,3,3,6,4,4,8,2,3,5,4,2,3,2,5,2,3,4,3,4,4,4,4,3,9,4,4,2,2,1,7,1,0,6,7,2,5,4,2,2,2,2,2,0,3,3,4,1,2,5,1,1,1,3,3,3,6,1,5,3,4,7,3,6,3,1,4,9,2,3,6,7,7,0,3,0,1,6,3,4,2,3,1,2,2,7,3,5,2,3,2,2,1,5,6,3,6,4,4,2,5,0,3,4,5,3,2,5,4,4,2,2,6,11,4,5,5,5,3,1,2,3,3,3,7,1,5,3,3,3,0,2,2,5,3,4,7,2,4,6,5,3,4,2,4,3,3,4,4,3,3,7,2,6,5,1,2,4,4,3,1,5,3,4,3,7,6,6,8,2,6,4,3,2,5,2,6,4,6,2,0,3,3,3,4,2,2,3,5,8,6,1,3,2,1,2,1,1,6,2,2,1,1,2,2,0,3,2,0,1,1,0,1,0,0,2,1,1,0,1,0,0,1,0,0,0,0,0,0,0,0
0,0,0,0,1,0,0,0,0,0,0,0,0,2,0,0,0,0,0,0,1,0,0,0,0,0,2,1,1,2,0,3,2,3,3,0,2,1,2,2,2,3,3,3,4,0,5,6,3,3,3,1,3,1,1,4,4,4,3,3,3,2,2,3,2,4,4,4,1,2,0,3,3,0,2,0,5,2,1,2,3,4,2,3,7,2,4,3,3,5,3,2,6,2,3,2,2,5,3,3,5,4,4,1,3,4,5,4,1,4,2,4,5,6,1,2,3,1,7,1,4,3,8,8,4,2,5,7,3,2,4,0,5,1,5,3,1,3,3,3,0,1,4,2,4,3,4,8,3,5,4,1,7,2,5,2,5,3,4,5,1,5,1,1,3,5,2,3,3,1,3,1,1,0,6,2,1,5,1,4,3,1,3,1,2,1,4,8,1,3,2,6,4,4,4,1,2,4,1,1,5,4,1,1,2,4,0,6,5,2,2,4,3,1,3,3,7,6,3,2,6,3,4,0,1,5,4,4,1,7,2,2,2,3,4,1,3,4,4,2,1,2,8,4,4,1,3,4,2,4,3,5,4,5,1,1,3,6,3,3,2,1,2,1,1,5,1,4,2,3,2,2,4,6,3,2,3,3,1,3,3,1,3,6,3,8,5,1,3,4,2,4,4,6,2,3,2,2,0,5,2,3,1,4,2,2,4,3,5,1,3,4,3,3,4,0,5,3,4,4,5,0,1,1,1,0,0,0,1,0,0,2,0,0,0,1,0,1,0,1,0,0,0,0,0,0,0,0,0,0
0,0,0,0,0,0,0,0,0,0,1,2,2,1,2,1,1,0,4,0,3,0,1,0,1,2,1,2,1,1,3,5,7,4,4,3,5,3,7,4,4,6,3,8,8,8,6,8,6,5,3,4,3,6,7,10,9,3,9,3,5,7,4,9,4,4,6,6,5,5,7,5,4,5,4,4,6,7,2,2,4,8,9,1,3,6,4,7,2,5,8,5,3,7,9,3,4,6,6,6,8,8,4,6,10,1,6,4,5,8,4,5,4,7,11,4,5,6,6,4,4,7,3,4,5,1,2,7,5,4,8,3,5,5,5,5,2,5,5,10,8,8,3,5,3,7,5,9,3,2,8,4,5,5,11,4,8,4,4,2,5,8,6,7,7,5,4,5,2,10,7,10,5,4,7,3,8,2,3,3,9,11,8,5,3,10,6,4,4,7,1,5,3,4,8,5,4,4,3,4,7,5,5,3,4,7,7,8,10,4,6,4,8,8,3,7,2,4,6,6,4,5,2,5,3,7,9,4,4,2,2,4,5,7,5,4,5,6,5,4,10,5,4,10,2,7,10,4,7,6,3,4,4,3,6,3,4,3,4,5,8,5,3,2,6,5,3,7,5,3,3,7,3,6,8,7,5,5,5,4,2,6,7,7,4,5,8,5,5,10,3,3,4,8,5,5,6,8,7,6,4,6,3,3,4,5,3,4,0,4,8,10,5,3,3,7,4,4,5,1,3,3,4,1,2,2,1,1,0,1,0,0,1,3,0,1,0,2,0,1,0,0,1,0,1,0,0,0,0,0
0,0,0,0,0,0,0,0,0,0,0,1,1,0,1,0,0,1,1,1,0,1,1,2,1,2,0,0,2,0,2,4,3,3,5,3,1,0,1,4,3,2,3,3,3,3,4,4,2,3,4,4,5,3,5,5,1,7,8,1,3,0,1,3,6,4,4,4,5,5,4,4,7,6,4,5,3,2,2,3,3,3,3,2,2,4,2,7,4,2,3,4,1,1,4,1,3,1,4,1,7,6,3,1,3,2,3,4,1,2,5,4,3,4,4,6,2,1,3,5,3,7,1,1,5,1,1,5,3,1,2,3,7,9,3,3,3,0,6,7,5,6,2,1,3,2,3,5,2,0,1,5,6,2,2,2,4,1,3,4,3,3,3,4,1,3,1,1,5,1,1,3,4,4,4,4,2,7,3,1,7,4,4,2,0,1,2,3,2,7,2,2,5,7,4,3,4,8,3,2,3,3,3,1,4,5,4,4,3,6,1,3,4,4,4,6,1,2,4,2,4,1,2,1,0,5,3,3,1,4,3,5,2,2,3,2,1,2,6,1,6,1,4,3,2,1,6,1,1,5,1,1,4,1,1,3,4,4,5,4,2,3,3,4,5,5,3,4,3,2,2,5,3,2,2,3,1,6,5,7,4,4,1,6,4,4,3,3,3,2,4,0,0,2,3,6,3,7,2,0,3,2,10,2,4,6,0,5,2,3,3,1,4,3,3,9,6,3,2,1,0,0,3,1,0,1,1,0,0,0,0,2,0,1,1,0,1,2,1,0,0,0,0,0,0,0,0,0,0,0
0,0,0,0,0,0,0,1,0,0,0,0,0,0,0,1,0,1,1,1,2,0,0,1,2,1,0,0,1,3,2,2,1,0,3,2,5,3,4,6,8,3,3,4,3,2,2,1,5,3,3,5,5,6,1,5,4,2,1,2,4,3,1,5,2,3,3,2,1,4,2,5,4,3,4,3,4,2,4,6,4,4,3,5,2,6,5,2,3,4,3,4,4,2,4,2,2,2,3,5,3,3,1,2,1,6,2,1,2,3,2,2,2,1,5,3,5,6,0,8,1,0,6,1,2,2,1,2,4,1,8,5,5,2,5,5,3,2,3,2,2,3,3,5,4,2,3,1,3,2,2,5,3,2,9,3,4,3,1,1,4,2,0,2,4,2,6,5,2,2,4,5,2,6,6,6,4,0,4,5,7,3,3,9,3,4,6,2,2,5,6,2,2,4,1,2,2,5,0,3,1,0,3,3,5,6,3,3,3,4,4,0,5,1,4,3,4,6,3,6,2,5,0,1,6,3,7,1,6,5,5,3,2,0,5,2,1,4,2,4,5,2,3,3,3,2,4,0,4,1,3,3,5,2,4,6,4,4,3,1,5,3,5,1,0,1,3,6,1,2,0,2,8,3,4,1,3,3,5,6,8,6,2,5,2,1,3,1,7,4,3,1,4,5,2,4,3,1,2,2,6,3,3,6,2,3,5,2,12,3,5,0,4,2,1,1,6,1,1,3,2,2,5,2,2,1,0,3,0,1,0,0,0,0,0,0,0,1,0,0,0,0,0,0,0,0,0,0,0,0
0,0,0,0,0,0,0,0,0,0,1,1,1,1,0,0,1,0,0,0,0,3,2,1,1,1,1,1,1,2,6,3,4,3,8,4,11,8,4,7,2,11,4,5,4,5,3,5,7,5,8,7,8,8,10,7,5,5,7,10,3,7,8,5,4,7,3,6,4,5,11,5,4,9,7,8,6,11,3,3,11,5,2,5,9,6,5,7,9,3,4,6,6,5,7,6,5,5,4,5,5,3,4,4,8,5,3,10,5,5,5,5,9,6,2,4,6,6,7,3,6,6,9,2,2,8,5,5,6,4,10,3,6,6,6,5,8,5,3,2,6,2,2,4,5,5,9,6,5,5,3,6,6,7,7,10,10,9,9,3,12,2,5,8,5,3,3,5,7,3,2,7,9,3,5,4,2,3,4,5,3,5,5,2,4,2,9,7,2,5,1,5,5,1,4,1,7,1,5,5,7,5,5,4,2,7,5,5,4,4,5,4,8,8,5,6,5,5,9,4,6,2,3,2,12,4,6,7,6,7,7,11,5,7,3,4,2,5,1,6,2,4,2,3,4,1,4,4,5,3,7,6,6,7,3,5,3,4,11,4,4,5,7,4,3,7,4,1,7,3,4,7,9,8,5,4,6,2,6,7,6,4,3,3,4,4,4,5,9,3,5,6,6,5,5,5,4,9,5,2,6,8,4,4,3,3,4,6,4,2,8,6,4,4,4,4,4,6,1,6,3,1,3,2,0,0,0,3,1,1,0,0,0,1,0,1,2,0,1,0,0,0,0,0,0,0,0,0,0,0
0,0,0,0,0,0,0,0,0,0,0,0,1,0,0,1,0,1,1,0,0,0,2,1,0,2,1,1,1,3,3,7,4,2,4,3,1,3,1,2,3,5,4,8,5,2,5,2,1,7,3,6,3,1,3,3,6,6,4,6,2,3,6,1,6,1,1,4,2,6,5,1,0,2,3,5,1,0,2,4,3,3,4,1,3,7,4,2,1,3,4,3,4,5,0,1,3,5,5,1,2,1,5,3,4,2,5,4,2,4,2,1,5,2,1,4,3,4,2,1,2,1,1,5,4,4,3,2,3,2,5,2,4,0,4,1,4,6,0,7,3,3,4,0,3,1,3,1,2,4,5,4,3,4,1,5,0,4,4,2,5,1,6,4,3,1,1,6,1,3,3,3,7,2,3,3,4,5,8,3,1,1,4,7,1,1,6,2,4,4,3,6,1,5,0,2,4,2,3,3,0,2,5,6,2,1,6,5,3,2,4,1,3,4,1,3,1,2,3,2,4,1,3,1,1,4,3,1,5,6,1,5,4,2,3,2,3,6,3,7,4,1,3,4,0,3,3,2,0,2,3,6,6,4,0,5,1,5,2,2,4,4,5,6,1,4,2,1,3,2,1,5,3,4,4,6,2,5,4,3,0,4,9,8,2,3,4,7,8,4,1,6,4,7,5,2,0,1,5,6,3,8,6,2,5,4,6,3,5,1,9,3,7,1,6,3,2,3,5,6,1,0,0,1,1,0,3,1,0,1,2,0,1,1,0,1,1,1,1,0,0,0,0,0,0,0,0,0,0,0
0,0,0,0,0,0,0,0,0,0,0,3,0,0,1,0,0,0,0,0,3,1,0,0,0,2,0,2,1,2,2,2,2,2,2,5,3,4,4,2,6,2,0,3,2,5,1,5,6,7,2,1,4,3,7,6,5,9,5,4,5,4,2,2,5,4,5,4,6,3,2,1,2,4,2,2,6,2,0,6,1,1,2,4,2,2,1,3,6,4,4,3,6,1,3,3,2,4,5,2,0,5,5,4,2,3,1,3,1,6,5,2,8,6,7,3,5,0,1,1,2,4,8,1,3,6,2,4,3,4,8,8,1,2,1,7,5,3,3,3,2,3,4,4,4,6,6,7,2,1,4,2,3,3,5,3,4,1,2,4,6,4,2,3,1,8,1,1,4,4,5,3,5,5,2,5,3,2,4,2,3,3,2,3,4,2,4,5,2,3,3,5,3,1,3,2,1,2,7,5,4,2,2,6,7,2,3,2,3,5,3,4,1,4,6,1,3,2,12,3,2,4,2,2,3,1,5,1,2,3,1,6,5,1,2,3,1,2,3,5,4,2,8,1,3,4,2,4,2,1,6,2,1,0,0,1,3,4,4,4,3,3,3,3,2,2,3,3,0,2,5,2,1,3,2,3,2,2,3,1,4,2,2,4,4,4,4,2,5,2,2,2,2,5,0,3,1,1,2,0,4,3,5,4,0,4,3,6,2,2,1,5,6,0,5,4,4,4,2,2,0,1,0,0,2,4,1,0,0,0,0,0,0,0,0,0,0,0,0,0,0,0,0,0,0,0,0,0,0,0
0,0,0,0,0,0,0,0,0,0,0,0,0,0,1,2,0,0,0,0,1,1,0,2,0,1,1,2,4,2,0,3,3,2,4,9,8,4,2,9,6,5,8,5,4,7,6,5,9,2,4,8,0,11,6,5,2,11,5,6,4,5,7,10,7,5,6,5,4,10,7,1,5,6,4,15,9,7,5,3,5,4,7,8,5,7,4,7,7,5,1,2,3,7,11,5,6,9,3,5,8,6,3,8,10,6,3,5,6,4,4,4,0,4,5,2,7,3,9,3,5,8,6,7,9,5,8,7,7,8,9,6,3,9,7,7,8,5,8,4,7,8,4,3,7,2,10,4,5,3,8,3,7,7,3,3,2,7,7,7,3,2,3,7,8,5,1,8,7,5,4,6,6,5,4,8,5,8,6,6,3,7,5,5,9,3,5,3,3,4,8,4,10,6,7,9,11,7,8,4,7,2,6,4,6,7,8,3,6,7,8,9,7,3,9,8,5,7,8,6,5,5,6,10,2,2,6,3,7,6,4,8,4,6,4,2,4,2,6,6,3,3,5,10,5,7,2,3,4,4,0,7,11,5,5,7,8,6,6,5,4,4,1,6,6,7,4,5,9,8,7,6,5,2,1,8,5,7,8,9,4,10,5,11,2,6,11,2,3,9,4,8,5,14,6,2,7,4,4,6,2,9,2,6,2,4,6,6,4,8,5,1,8,6,6,5,6,6,3,3,5,3,2,6,2,3,1,2,0,1,0,1,0,0,0,1,1,0,0,1,2,0,0,0,0,0,0,0,0,0
0,0,0,0,0,0,0,0,0,1,0,0,0,0,0,0,0,0,2,0,0,0,4,0,1,0,2,1,1,1,2,3,1,3,3,2,2,2,2,3,2,2,2,2,2,6,4,2,1,1,1,3,3,2,1,3,2,5,5,1,2,4,3,3,2,1,6,5,3,1,2,3,1,4,2,8,2,3,1,3,6,2,3,2,6,1,2,2,0,1,3,5,3,3,2,3,3,0,5,5,1,4,3,4,5,3,2,3,1,0,2,1,3,2,4,2,2,1,2,4,2,4,3,3,3,2,2,0,1,0,5,3,5,1,8,4,4,3,2,3,2,2,3,1,3,2,0,5,2,3,1,6,6,2,4,2,3,3,4,4,4,4,1,4,4,3,2,2,4,2,4,7,3,4,1,2,4,2,4,3,3,6,2,4,2,3,2,2,4,3,4,3,2,5,5,8,0,2,0,2,2,3,3,2,4,6,4,5,3,3,4,2,3,0,0,4,4,1,3,1,2,2,4,1,2,0,6,8,5,1,6,2,1,4,3,0,3,3,4,3,5,3,2,2,0,8,0,4,2,5,4,2,3,3,4,4,2,7,1,3,2,3,3,2,3,1,4,3,2,2,3,1,0,2,2,5,5,6,2,6,3,4,0,1,5,3,5,4,3,3,3,7,3,2,3,7,2,4,2,5,1,2,4,3,4,2,1,1,4,2,8,0,4,6,4,7,4,6,4,2,1,1,0,0,0,2,1,1,0,1,0,1,1,1,1,1,0,1,2,0,0,0,0,0,0,0,0,0,0,0
0,0,0,0,0,0,0,1,1,0,1,1,1,1,0,0,1,0,0,2,0,1,1,0,0,0,2,1,1,0,1,1,2,5,8,4,2,2,8,3,3,7,8,2,3,3,6,5,2,8,7,3,4,4,4,7,8,4,4,3,5,2,4,5,8,10,5,2,6,4,4,5,1,2,0,1,2,2,4,5,2,5,2,2,4,6,2,5,3,1,2,6,2,2,3,2,3,6,4,6,3,4,6,1,3,3,3,2,6,5,5,4,1,1,6,4,1,3,6,2,3,4,6,8,6,4,4,5,2,5,2,6,7,5,2,3,1,2,4,5,2,2,7,3,3,2,5,4,3,3,3,3,6,3,3,2,2,5,1,2,5,3,2,1,3,4,1,2,2,2,3,4,2,9,7,3,2,4,6,3,5,3,1,3,4,4,4,6,3,2,3,3,3,1,2,5,3,0,4,4,2,2,4,1,3,3,4,2,5,0,3,5,3,4,3,7,6,7,4,2,3,4,1,4,1,4,2,1,3,4,6,2,5,3,4,2,0,3,3,4,0,5,4,3,3,3,7,1,4,1,0,6,3,5,4,7,2,2,1,3,2,4,3,5,2,6,4,3,5,0,1,2,8,2,2,5,1,0,2,2,6,4,4,2,2,3,5,7,2,3,4,2,5,3,5,2,1,2,1,0,3,5,4,7,5,3,1,2,1,4,4,7,3,3,3,3,4,1,2,2,2,2,2,0,2,2,4,1,0,0,0,1,1,0,0,1,0,0,1,0,0,0,0,1,0,0,0,0,0,0
0,0,0,0,0,0,0,0,0,2,0,0,1,3,0,0,0,0,1,0,0,0,1,1,0,0,2,3,2,4,5,3,5,5,8,2,6,11,6,4,6,4,2,8,3,4,6,7,6,7,4,7,9,9,6,10,10,3,7,3,7,3,6,5,7,5,10,3,4,6,9,6,7,3,4,4,12,6,5,6,8,5,7,7,4,7,8,5,6,3,14,5,3,8,7,6,5,3,5,11,5,7,5,7,10,4,7,6,6,9,2,5,6,9,7,9,2,9,8,3,10,7,5,8,5,5,9,4,7,4,3,4,1,10,12,4,3,5,4,6,4,3,9,8,10,5,4,5,7,7,9,7,8,6,3,7,7,9,4,5,2,8,4,4,7,6,4,7,7,13,6,9,7,10,7,6,4,6,8,3,5,11,5,6,7,6,9,9,3,7,9,10,1,8,4,8,3,1,4,5,6,4,3,5,7,4,5,8,2,4,11,9,5,5,4,9,6,6,4,7,11,4,6,7,7,6,8,4,7,2,5,5,4,1,1,3,5,7,9,5,3,4,6,5,7,3,5,2,7,4,4,4,5,13,1,6,7,11,9,6,5,4,4,5,1,3,7,3,5,6,5,8,5,6,7,9,7,9,6,5,4,5,5,8,4,5,4,9,2,6,7,12,2,6,6,1,5,5,8,5,4,3,4,6,9,6,1,9,5,7,5,2,5,11,9,6,6,2,1,6,2,3,5,6,1,1,2,1,1,0,2,2,0,0,1,2,0,1,0,0,0,0,0,0,0,0,0,0,0,0
0,0,0,0,0,0,0,0,0,0,0,0,0,0,0,0,1,0,1,1,0,1,0,0,1,1,0,0,1,0,0,4,0,3,1,0,3,1,2,1,3,1,1,2,1,1,6,2,3,1,2,3,2,4,4,3,4,2,5,3,5,0,3,3,5,1,2,4,4,2,4,2,2,6,4,0,4,4,2,0,2,0,1,6,4,0,7,3,2,5,3,5,1,2,1,2,2,1,1,2,3,2,4,2,4,2,3,4,0,2,1,3,3,3,2,3,2,1,6,3,3,2,3,3,3,2,3,3,4,2,2,3,1,0,0,0,4,2,3,0,3,2,2,2,2,3,3,6,4,7,4,4,1,1,3,2,5,0,3,4,3,1,2,4,0,4,3,7,0,3,2,5,0,3,2,2,5,2,2,2,6,4,1,1,2,4,6,5,4,2,4,1,4,4,7,3,3,3,1,1,0,3,3,2,4,1,4,2,1,5,1,3,4,2,2,3,3,4,1,3,3,2,6,4,4,1,2,2,8,1,3,2,1,0,6,1,1,1,3,2,0,1,2,4,3,6,3,2,2,1,8,1,2,2,3,2,5,6,0,4,2,3,3,1,1,3,2,4,6,5,3,3,1,3,1,5,5,2,3,4,3,4,6,2,2,5,3,5,2,3,5,1,5,2,1,2,4,4,3,3,2,4,1,2,1,4,6,0,6,0,2,1,3,5,0,2,2,2,1,1,1,1,2,2,0,2,0,0,2,0,0,0,1,0,0,0,1,0,1,1,0,0,0,0,0,0,0,0,0,0
0,0,0,0,0,0,0,0,0,1,1,0,0,0,1,0,1,0,0,1,0,1,0,1,0,2,0,1,2,2,0,2,0,2,2,5,8,6,4,0,2,6,4,3,3,2,3,3,5,6,3,2,3,3,5,6,7,3,4,4,2,5,2,4,3,2,4,5,5,6,2,5,5,3,2,2,4,2,2,1,4,4,2,5,2,2,6,2,1,4,1,4,5,2,5,3,3,5,3,2,3,3,5,2,1,2,3,2,3,3,4,2,2,4,4,4,6,4,3,3,1,1,2,2,3,3,6,3,5,3,3,3,3,1,4,3,1,3,3,4,3,3,5,4,2,1,4,2,7,3,5,2,4,3,5,2,4,3,3,4,2,3,3,6,3,4,1,8,4,0,6,3,5,4,6,5,3,3,0,3,2,2,3,1,3,4,4,2,3,1,4,2,6,4,5,5,2,2,3,1,1,3,3,3,7,2,2,1,2,1,4,2,4,2,3,3,2,1,3,1,5,5,2,7,4,5,4,3,3,5,6,3,4,4,4,5,2,2,4,2,1,2,2,4,3,1,3,1,2,0,3,0,1,3,3,1,1,1,3,2,3,4,1,3,1,4,2,5,0,4,1,5,4,2,0,0,7,3,2,4,4,2,1,4,2,2,3,0,4,3,3,2,1,2,3,3,2,4,3,3,4,4,3,3,3,1,4,1,4,2,2,2,3,3,5,5,3,2,0,2,5,1,1,1,2,0,1,2,1,0,0,0,0,0,2,2,0,1,1,0,0,0,0,0,0,0,0,0,0,0
0,0,0,0,0,0,0,0,0,0,1,2,0,2,2,1,0,1,0,0,1,2,1,1,0,1,2,0,4,3,2,5,5,2,5,0,6,6,6,6,5,5,4,2,6,4,10,9,7,7,7,6,8,8,5,3,5,7,9,3,7,4,5,7,9,5,6,4,5,1,3,12,6,6,6,4,4,9,8,7,7,4,10,3,6,7,5,5,7,8,5,7,5,6,2,2,5,12,4,5,3,2,3,6,4,6,0,11,10,6,7,3,6,6,5,6,4,8,5,6,5,6,9,6,6,3,6,3,7,10,9,3,3,4,8,3,4,6,5,3,10,8,5,7,1,8,7,13,10,8,6,2,8,4,8,9,5,3,3,11,8,4,5,8,7,5,3,5,8,8,2,1,4,3,8,5,2,6,5,6,5,5,3,4,5,5,7,6,9,6,6,5,3,4,5,7,7,6,0,6,9,6,1,7,6,4,3,5,8,6,1,2,4,4,5,6,7,6,9,6,3,6,4,4,7,7,12,9,6,8,2,6,7,7,9,5,7,7,6,3,6,7,3,7,3,4,6,3,3,8,5,5,4,5,6,6,4,6,9,5,9,5,5,8,12,2,7,5,8,10,5,5,4,3,6,8,8,10,5,10,7,7,8,6,4,4,6,9,3,5,3,7,6,8,7,4,6,7,3,3,5,6,6,3,3,3,0,3,5,13,2,4,8,7,10,8,3,7,2,3,1,1,0,1,0,1,0,0,2,0,0,0,0,2,2,2,2,0,0,0,0,1,0,0,0,0,0,0,0,0
0,0,0,0,0,0,0,0,0,0,0,0,0,1,0,0,0,0,0,1,0,0,0,0,0,2,2,2,1,0,0,1,4,0,4,4,0,3,1,1,1,1,4,2,2,3,1,2,1,5,2,1,4,4,1,3,2,2,3,4,0,2,1,1,4,3,0,3,2,8,3,1,1,5,5,0,4,4,2,2,4,2,4,2,2,0,3,0,1,6,6,2,5,4,2,6,9,5,2,1,2,2,2,3,2,6,2,3,1,5,1,1,4,6,3,5,4,4,1,3,6,6,6,3,2,3,3,3,5,4,3,3,3,3,6,6,1,0,3,4,4,4,0,2,3,3,3,4,0,3,2,2,3,4,10,1,2,2,5,5,5,4,2,3,8,2,3,4,4,2,4,3,3,3,3,3,5,3,4,7,9,4,4,2,5,3,4,4,0,4,4,2,2,2,7,7,2,4,2,1,1,1,2,1,3,5,1,3,1,4,1,5,7,3,4,1,5,2,4,4,3,4,6,3,1,4,3,1,1,6,4,3,1,4,6,0,3,2,3,7,2,1,1,3,3,2,1,6,6,4,2,4,3,4,4,5,3,5,1,2,2,5,3,1,6,4,4,1,4,2,4,6,3,6,4,6,1,2,2,0,5,0,1,5,3,3,0,4,4,5,0,5,4,3,3,5,3,3,5,4,5,5,5,1,5,4,2,0,3,3,3,3,5,3,2,4,2,2,2,7,1,0,1,1,1,0,1,2,0,1,1,0,0,1,3,1,0,0,0,0,0,0,0,0,0,0,0,0,0,0
0,0,0,0,0,0,0,0,0,0,0,0,1,0,0,0,1,1,0,0,0,0,1,0,1,1,1,1,0,0,2,2,1,4,2,2,2,6,4,3,1,1,6,1,3,1,6,4,3,2,3,3,3,1,7,2,5,1,4,2,5,5,1,3,3,6,1,1,1,4,4,2,2,3,4,4,3,2,5,6,3,4,1,5,5,4,4,3,3,4,9,2,5,0,4,6,4,4,4,6,3,4,0,6,2,3,5,0,1,3,4,4,4,3,6,6,4,3,2,3,4,2,3,3,1,3,3,2,3,3,6,2,2,2,3,1,2,4,2,1,2,4,5,0,1,5,4,6,5,8,3,3,9,1,4,4,1,3,5,3,3,4,2,1,4,7,5,3,2,2,1,2,2,1,2,6,1,2,4,3,3,6,4,2,4,4,3,1,3,1,3,6,6,4,2,1,2,1,1,2,3,4,2,4,2,3,2,4,3,2,3,5,2,1,4,2,3,3,5,3,3,2,1,0,3,5,4,2,2,2,1,2,2,2,1,5,3,3,6,2,7,1,2,3,6,3,3,3,3,2,3,1,1,1,1,6,3,4,0,3,2,2,3,9,4,2,3,8,8,3,3,3,2,5,1,3,0,1,5,7,3,5,2,3,1,2,1,3,1,4,5,2,3,2,4,6,3,5,2,5,3,7,1,5,2,3,2,1,4,2,2,4,5,1,1,0,1,0,0,4,0,3,1,0,2,1,0,1,1,0,1,0,0,0,0,0,0,0,0,0,0,0,0,0,0,0,0,0,0,0
0,1,0,0,0,0,0,0,0,0,1,1,1,1,1,0,0,0,0,0,0,1,0,2,1,2,4,2,0,0,1,5,3,8,9,7,6,5,5,9,2,2,3,7,8,7,6,5,6,5,8,8,5,10,10,11,4,6,3,2,5,7,9,4,3,3,5,3,4,6,7,5,6,4,5,6,3,2,5,4,4,5,2,6,4,4,6,3,5,7,5,5,7,2,5,7,9,5,4,6,4,9,4,8,6,3,9,9,4,7,6,5,4,4,3,7,2,5,5,9,7,7,8,1,6,8,4,6,5,6,4,9,4,7,4,6,9,3,6,4,4,4,2,5,4,4,3,7,7,5,7,5,5,6,2,3,7,7,2,3,7,2,2,6,6,3,3,8,2,4,7,6,3,6,7,3,7,5,5,2,7,7,4,6,7,3,5,7,2,4,5,6,0,4,7,6,6,6,5,1,2,3,3,1,7,7,1,4,2,6,7,5,5,3,3,3,3,7,4,5,6,6,4,7,10,6,2,6,1,5,7,5,3,8,8,6,7,6,3,2,2,6,7,0,9,2,3,7,1,7,10,8,6,3,6,10,3,3,5,8,2,4,9,6,2,5,6,2,7,3,3,1,4,1,10,5,3,11,7,7,8,9,5,4,9,9,5,6,2,5,1,3,1,10,1,1,3,7,9,6,6,9,3,4,6,4,1,4,7,5,3,8,6,1,4,3,4,1,3,4,1,7,0,1,3,1,2,0,2,0,2,0,0,1,1,2,1,1,0,0,0,0,0,0,0,0,0,0,0,0
0,0,0,0,0,0,0,0,0,0,0,0,1,1,1,1,0,1,0,0,1,0,0,1,0,0,2,1,1,2,2,2,1,2,3,5,3,2,3,0,3,3,1,2,2,2,4,4,1,4,4,4,1,2,1,2,1,4,1,1,4,1,5,4,4,2,1,2,4,3,3,6,4,2,3,0,1,1,2,3,2,1,2,1,1,0,2,2,3,2,3,3,2,5,1,5,5,2,4,3,1,2,2,2,2,3,1,6,4,1,3,2,5,2,1,4,5,4,3,6,3,4,1,5,4,3,3,3,1,5,3,2,0,2,4,2,1,3,1,2,0,2,5,3,4,5,6,5,1,2,1,3,5,3,3,1,1,2,3,7,3,3,3,4,1,2,3,5,2,6,1,1,2,6,3,3,2,3,0,3,2,3,3,1,4,4,3,4,5,6,2,3,4,3,5,2,5,4,1,4,1,7,5,1,1,5,3,1,3,3,4,2,2,4,4,3,7,5,5,3,1,4,2,4,5,3,3,4,0,4,3,5,7,5,4,4,1,2,3,2,3,3,1,4,4,5,0,3,4,1,2,6,4,3,2,4,2,1,4,6,3,3,5,2,3,3,2,3,3,4,0,5,4,7,5,2,3,3,2,11,5,2,4,4,6,3,5,2,3,7,3,5,1,3,1,5,1,3,2,2,4,2,2,1,2,2,5,2,3,3,3,6,2,4,4,2,2,1,5,3,1,0,1,1,0,0,1,2,1,1,0,0,0,3,0,0,1,0,3,0,0,1,0,0,0,0,0,0,0,0
0,0,0,0,0,0,0,1,1,0,1,1,0,0,0,0,4,0,0,1,0,1,1,0,2,1,0,0,0,3,4,1,4,5,3,5,2,1,3,4,6,3,3,2,4,6,2,6,2,5,8,3,1,0,5,1,4,2,1,6,4,0,5,6,4,0,3,4,0,5,3,4,3,3,6,2,4,7,4,3,3,4,6,5,2,3,5,5,1,2,6,2,8,0,1,4,3,3,4,4,4,3,7,4,3,5,3,5,2,0,3,4,3,3,4,5,3,5,5,3,3,3,6,1,3,2,1,3,3,1,1,5,1,4,1,6,3,2,3,4,0,3,5,2,6,3,5,3,4,1,1,2,2,6,4,0,2,3,5,3,0,3,1,2,3,3,3,3,2,3,2,0,4,7,0,5,1,2,4,3,0,6,2,5,1,1,3,0,0,1,1,3,4,2,4,3,5,4,2,1,4,3,2,5,1,2,1,0,5,3,9,3,2,1,3,1,1,2,2,1,4,3,2,6,6,5,3,3,2,3,4,2,4,5,5,2,1,3,1,2,3,1,1,0,6,2,0,2,2,4,2,5,2,8,3,1,8,3,2,6,3,4,1,2,5,3,6,2,4,2,1,2,4,1,3,0,0,2,6,4,5,2,3,3,4,2,3,4,4,3,1,3,3,3,6,1,2,2,0,2,2,5,1,2,3,2,2,0,2,3,0,2,3,5,3,3,1,3,2,2,0,0,3,0,0,0,0,1,0,0,0,1,0,0,0,1,0,0,0,0,0,0,0,0,0,0,0,0,0,0
0,0,0,0,0,0,0,0,0,0,1,0,0,1,0,0,4,0,0,0,0,2,1,1,2,2,1,2,2,0,1,3,5,2,4,5,8,4,6,10,5,7,6,4,3,7,7,2,9,4,7,2,9,2,5,5,8,9,9,7,7,9,5,7,6,6,5,7,11,5,3,5,8,6,3,10,8,9,4,3,3,8,6,8,4,3,9,8,7,9,2,7,7,8,11,6,5,10,4,7,6,5,6,6,8,2,1,10,5,4,10,4,2,2,7,4,6,3,6,7,7,7,8,6,6,8,7,11,8,7,7,4,5,7,10,5,2,6,3,7,8,6,8,12,11,6,5,8,7,1,7,15,7,8,12,5,11,6,12,6,6,5,10,6,6,7,3,4,3,12,7,6,4,7,7,7,5,6,8,10,4,6,4,7,7,3,7,5,6,8,5,1,7,3,5,6,14,7,4,8,4,5,5,3,3,11,4,2,4,4,7,8,5,5,8,4,5,5,8,7,7,5,7,8,6,5,10,6,6,5,6,9,6,6,7,7,2,9,4,4,6,2,4,8,6,0,11,4,7,6,8,6,4,4,7,6,3,6,7,3,8,5,3,3,5,3,3,10,9,7,2,7,1,2,5,3,6,3,3,6,5,4,5,4,6,2,7,3,7,6,3,6,5,4,6,3,5,4,7,4,5,3,6,6,7,7,7,9,4,6,3,6,4,6,3,4,3,6,2,5,1,2,2,0,1,1,1,1,2,1,2,0,4,1,0,1,1,3,3,0,1,0,0,0,0,0,0,0,0,0
0,0,0,0,0,0,0,0,0,0,0,1,1,0,0,0,0,0,0,0,0,1,0,0,0,0,0,2,1,3,0,3,3,2,2,7,1,2,3,4,2,2,4,4,2,0,5,2,3,2,6,1,2,1,2,1,4,5,5,5,2,3,3,2,2,1,1,5,2,0,3,1,2,4,3,1,2,6,3,4,4,5,1,4,5,4,2,0,3,6,5,2,0,0,5,4,2,2,2,5,6,3,4,5,2,2,2,2,5,3,3,4,2,1,7,2,6,4,4,0,4,4,2,4,4,8,4,4,10,2,1,1,5,3,3,2,1,3,3,5,5,4,0,3,4,3,4,3,1,3,4,1,4,3,4,4,4,1,5,4,2,7,4,1,2,2,0,4,7,3,3,3,6,6,1,1,1,0,4,6,3,3,6,4,7,1,5,3,2,6,6,2,2,4,4,4,2,4,4,4,2,5,2,2,3,4,3,5,8,5,5,2,2,3,5,3,0,3,5,6,1,1,6,1,6,1,2,1,6,5,3,2,3,5,4,5,4,6,4,4,1,2,5,6,1,2,2,3,3,3,6,2,2,5,2,3,3,4,4,0,2,1,4,3,7,3,4,7,5,3,2,3,4,4,5,3,5,7,4,3,7,2,3,2,3,7,3,5,3,3,7,1,3,1,4,5,3,4,2,2,2,3,1,5,7,2,2,3,0,7,8,2,5,4,4,3,2,2,3,4,1,1,0,2,0,1,1,0,0,3,0,1,0,0,1,1,0,2,1,0,0,0,0,0,0,0,0,0,0,0
0,0,0,0,0,0,0,0,1,2,3,0,0,1,0,2,0,1,0,0,0,1,0,0,0,1,0,1,3,1,6,3,1,5,1,3,4,2,5,1,5,6,5,4,4,3,4,2,2,4,3,1,2,6,2,4,1,3,3,5,6,5,5,3,1,2,2,4,3,0,3,9,3,4,10,4,4,4,3,3,2,2,2,2,3,2,6,5,4,2,2,2,4,1,4,2,3,2,2,2,4,8,3,4,2,1,4,4,4,2,4,3,1,5,6,1,2,3,2,5,4,4,3,0,4,3,2,2,3,0,2,4,3,2,2,2,9,5,1,1,2,5,4,1,3,1,0,2,2,2,4,4,3,5,6,5,5,1,2,3,2,6,2,2,6,4,0,3,3,1,1,4,3,2,1,2,1,3,0,1,4,4,3,1,3,1,2,4,5,2,1,6,3,4,1,4,4,5,2,3,3,4,2,2,1,0,5,3,2,2,1,7,2,3,4,3,5,2,2,1,4,1,5,1,3,3,3,6,4,2,2,3,2,1,1,2,2,3,2,1,4,3,3,2,1,4,6,4,3,5,2,3,1,3,4,2,6,1,2,0,4,3,3,1,1,2,2,5,2,5,4,4,1,6,4,4,4,0,3,5,3,6,1,2,1,2,3,3,4,2,1,1,5,2,5,3,3,1,2,1,4,1,5,6,3,3,2,2,1,1,2,2,6,4,6,1,1,4,4,2,4,3,2,0,0,0,1,0,0,1,0,0,2,1,2,0,0,0,0,0,0,0,0,0,0,0,0,0,0,0
0,0,0,0,0,0,0,1,0,1,0,1,0,0,0,2,1,1,0,0,1,1,0,2,0,3,1,1,3,3,6,3,4,9,3,10,6,4,4,7,10,7,6,6,7,7,4,5,8,6,6,4,4,5,10,10,3,4,5,9,6,5,5,9,8,6,7,1,9,7,4,6,6,9,7,9,8,11,9,7,6,9,7,3,12,11,13,7,10,4,4,5,2,5,5,7,9,4,1,1,7,4,5,4,7,3,7,5,9,2,5,9,3,8,11,4,5,7,6,7,1,7,4,1,0,7,5,6,5,4,3,7,3,2,2,3,5,8,8,10,4,2,6,6,9,5,10,8,6,6,5,12,9,5,8,7,10,3,4,6,3,5,8,6,3,9,9,8,7,7,8,7,6,6,2,7,6,5,7,6,3,6,6,8,4,9,9,5,6,6,2,8,3,8,6,7,10,4,8,7,6,6,5,5,1,6,3,3,9,6,9,10,7,6,7,4,6,7,7,7,6,6,4,2,2,4,2,9,2,5,7,5,6,6,9,9,6,5,6,5,10,6,4,3,10,5,3,5,7,4,9,3,7,7,6,2,5,4,5,5,2,5,6,3,2,3,3,4,12,8,10,4,6,2,3,9,6,5,3,7,5,3,5,6,6,8,10,2,5,6,8,8,7,6,5,5,4,5,7,6,5,3,5,8,2,9,8,2,9,2,3,8,8,7,3,7,1,3,5,7,8,2,2,3,3,0,0,2,3,0,3,1,3,0,1,2,0,0,0,1,0,0,1,0,0,0,0,0,0,0
0,0,0,0,0,0,0,0,0,0,1,0,1,0,0,1,1,0,0,0,0,0,0,1,0,1,2,0,4,1,0,1,5,3,2,9,5,1,2,1,2,3,3,2,7,4,2,2,5,5,4,5,5,1,5,5,3,3,3,2,2,1,3,3,5,5,5,2,2,3,4,3,7,4,3,4,2,1,7,8,2,2,7,3,6,2,5,3,6,5,4,2,3,5,9,3,3,4,1,3,3,4,3,3,2,4,2,4,2,0,5,2,1,3,3,5,7,6,5,0,3,5,1,5,4,4,2,4,4,2,4,2,5,4,4,1,4,3,5,0,4,3,6,4,0,7,0,7,2,5,3,1,9,2,3,6,9,6,3,3,5,3,2,4,3,1,2,11,3,3,7,3,3,2,5,8,0,4,1,0,3,4,1,6,1,3,3,3,6,5,4,8,2,3,2,2,0,4,9,4,0,1,6,8,2,2,3,3,2,2,2,3,3,4,3,3,3,4,2,5,3,4,3,5,7,5,1,2,3,8,6,1,4,4,1,7,5,3,2,2,5,2,1,6,1,4,7,0,3,3,6,2,1,6,1,2,2,7,3,5,4,1,3,4,5,3,4,3,5,5,5,6,1,2,3,2,7,6,5,4,9,4,5,4,3,4,4,3,9,2,4,6,4,4,4,2,3,3,4,3,2,1,7,3,2,1,3,5,5,2,3,2,6,3,3,4,3,5,3,1,2,1,2,2,1,3,0,1,1,2,1,2,0,2,3,1,0,3,1,0,0,0,0,0,0,0,0,0,0,0
0,0,0,0,0,0,0,0,0,0,0,0,0,0,1,2,0,1,1,0,0,0,1,1,0,0,1,0,0,2,1,5,2,4,4,1,6,4,2,3,0,2,1,2,1,5,3,2,5,4,1,2,3,2,4,3,2,6,4,4,4,5,4,4,5,3,2,0,1,4,2,4,5,3,2,5,3,2,1,5,6,4,3,4,2,8,6,8,7,2,4,4,3,4,3,4,2,4,3,3,3,1,2,1,3,4,3,5,4,3,3,4,5,3,3,1,2,4,3,2,3,1,0,1,5,2,6,8,6,4,4,2,2,2,3,2,4,3,3,7,3,3,3,3,3,4,6,3,2,1,5,1,0,4,3,3,1,4,2,4,1,5,3,4,0,0,3,6,3,4,3,4,6,4,5,3,1,3,0,2,3,2,3,6,5,1,4,3,3,3,3,2,5,7,2,1,1,0,1,2,3,3,2,4,3,1,3,3,4,6,2,3,2,2,2,2,1,3,2,5,1,3,3,7,1,5,4,4,3,4,2,3,1,3,6,2,3,2,7,3,9,5,3,1,5,2,2,3,3,0,2,3,1,3,4,1,3,1,3,3,1,3,4,2,3,0,4,2,1,4,0,2,5,3,6,2,2,2,5,3,6,8,3,4,3,1,5,6,3,3,5,6,2,0,3,6,4,5,3,3,3,4,2,4,2,3,4,6,2,1,4,4,1,2,2,2,2,3,4,3,0,4,1,0,2,0,1,2,1,1,1,0,0,0,0,1,0,0,0,0,1,0,0,0,0,0,0,0,0,0
0,0,1,0,0,0,0,0,0,0,2,0,1,1,1,1,0,0,1,2,0,1,0,1,1,3,4,3,2,2,4,6,4,8,5,6,2,6,5,5,3,5,7,10,5,5,7,5,8,7,5,6,7,12,4,5,5,4,6,6,4,2,6,6,6,7,7,6,3,6,7,9,9,8,3,3,8,7,9,6,9,3,7,5,8,8,8,3,3,5,5,3,8,10,6,2,3,6,4,8,6,2,4,3,6,7,9,8,4,2,7,2,6,4,5,7,3,4,5,4,7,3,6,9,11,5,8,4,1,4,4,5,3,8,7,8,9,4,6,6,9,6,4,5,9,6,8,7,4,6,4,4,8,11,6,6,5,8,6,5,4,6,6,4,3,6,6,1,5,8,5,5,6,10,2,6,7,7,6,5,2,7,5,4,4,6,4,4,7,6,3,6,4,5,4,5,2,5,8,4,4,9,7,8,8,5,6,5,4,6,9,5,2,5,2,8,4,4,6,1,4,4,9,6,6,9,5,4,5,5,7,1,1,5,9,7,4,6,6,12,6,1,8,4,8,11,7,8,1,4,3,6,1,7,1,4,4,9,6,2,6,4,4,6,6,3,7,4,7,1,3,7,8,5,6,7,5,4,10,6,7,7,5,6,2,5,3,10,5,2,2,3,8,8,9,2,6,3,7,6,5,5,5,5,3,7,5,5,4,5,9,6,4,5,4,6,6,4,2,2,4,5,2,1,2,4,2,0,2,1,1,2,0,0,0,0,1,1,0,0,0,0,0,0,0,0,0,0,0,0
0,0,0,0,0,0,0,0,0,0,0,1,1,1,0,0,0,1,0,0,0,2,0,0,1,0,0,1,1,0,1,2,3,1,4,3,3,2,4,3,3,2,1,0,2,2,3,4,1,3,3,5,7,4,1,2,6,6,5,2,3,3,5,2,4,5,3,1,1,7,4,3,4,9,3,1,3,5,3,4,2,5,6,3,4,2,2,4,5,3,1,1,2,5,1,3,2,1,5,4,4,0,4,4,2,2,5,7,5,3,3,7,2,3,1,3,0,0,2,4,6,2,3,5,2,4,3,2,3,3,7,2,3,1,2,4,3,2,2,2,3,2,2,1,2,3,6,2,2,4,0,2,3,3,1,5,1,3,5,6,5,3,2,2,5,6,2,2,3,7,2,3,6,3,5,6,5,2,4,2,4,2,5,0,2,3,3,4,2,1,3,2,7,6,3,5,3,4,4,6,6,5,5,5,2,1,3,3,2,2,8,2,3,1,3,5,5,4,1,4,3,2,4,6,0,1,7,2,3,1,5,7,5,3,4,5,1,5,1,3,4,5,3,2,5,4,4,5,1,3,4,4,5,1,1,1,4,4,7,3,4,6,1,5,10,3,4,1,2,3,5,2,1,3,7,6,2,4,6,7,3,4,4,2,3,6,4,4,6,7,2,3,3,6,7,3,5,3,5,4,6,1,3,2,3,3,5,2,3,5,4,3,2,1,3,4,2,3,2,0,3,3,2,0,0,0,3,0,1,1,0,2,0,0,0,1,1,2,1,1,0,2,0,0,0,0,0,0,0,0
0,0,0,0,0,0,0,1,0,0,0,0,0,0,0,1,0,0,0,0,1,1,0,0,0,0,3,4,0,1,2,3,3,3,8,3,3,5,3,4,4,5,3,5,4,4,2,4,4,6,5,6,2,8,6,9,4,3,5,7,3,6,4,4,0,2,1,5,1,1,4,4,1,8,6,10,8,3,2,4,3,3,3,6,2,4,6,5,3,6,4,7,2,4,2,3,4,3,2,4,3,6,1,1,0,1,7,4,5,3,3,2,7,4,4,2,3,4,1,4,7,3,2,5,2,0,7,5,7,1,4,2,3,4,3,3,2,1,6,5,6,3,9,1,3,2,4,1,4,5,6,2,6,8,6,5,1,3,3,1,3,5,1,5,2,2,1,5,5,1,0,0,6,9,1,1,1,4,4,6,7,4,7,3,3,2,5,2,4,4,2,1,3,3,1,4,3,6,3,5,6,1,1,1,3,2,3,6,6,7,0,1,5,2,5,3,4,2,3,6,3,0,3,2,3,2,2,3,2,5,3,3,3,2,1,2,5,3,1,2,1,1,5,2,5,3,3,2,4,1,3,4,4,6,2,4,1,4,0,1,3,3,6,3,3,2,5,2,6,5,4,4,2,2,5,2,0,1,4,4,5,3,2,1,4,3,4,3,4,2,6,5,3,1,2,3,3,5,1,3,5,0,2,4,1,1,4,1,1,3,2,1,1,2,2,2,1,3,4,1,3,4,1,0,0,1,0,0,0,2,1,1,0,1,0,0,0,0,0,0,0,2,0,0,0,0,0,0,0,0
0,0,0,0,0,0,0,0,1,0,1,2,1,0,0,0,0,0,1,1,0,1,2,1,0,2,0,2,3,1,1,1,1,5,11,7,5,2,5,7,5,4,8,12,7,5,5,6,5,4,7,6,6,7,7,6,9,7,9,2,6,4,8,4,10,8,9,6,4,6,3,6,9,9,6,1,8,7,7,3,2,5,5,7,7,8,8,3,6,7,6,2,6,6,6,5,5,8,3,13,4,6,3,7,6,5,8,5,4,12,6,4,5,8,6,10,7,4,5,5,9,5,6,3,5,2,6,4,5,8,2,7,9,8,7,5,5,6,7,7,6,6,6,8,12,3,8,2,8,5,7,4,6,3,5,5,8,4,2,5,4,5,9,3,6,5,6,6,2,5,5,6,6,5,9,7,8,2,6,5,7,6,8,4,3,8,4,6,3,4,3,2,5,5,6,6,3,2,4,5,5,3,3,9,7,5,9,6,4,4,8,3,4,3,7,8,2,7,5,3,2,4,4,10,5,3,4,6,2,3,5,1,11,5,5,11,9,4,5,6,4,4,8,5,4,7,8,6,4,12,6,8,10,8,5,3,9,7,7,8,8,5,5,8,6,6,11,4,6,5,8,5,8,6,4,5,7,7,5,5,3,4,5,5,5,6,7,7,6,6,8,5,6,6,4,2,3,7,2,4,7,8,4,3,2,3,2,3,5,6,7,3,4,3,7,4,6,6,1,2,1,7,2,0,2,1,1,1,1,1,1,1,2,1,0,2,0,1,0,0,1,0,0,0,0,0,0,0,0,0
0,0,0,0,0,0,1,0,0,0,0,1,0,0,0,0,0,0,0,0,0,1,0,0,2,1,0,1,0,0,0,2,2,4,3,1,2,3,3,3,3,5,1,3,6,0,3,2,2,3,2,3,0,3,0,5,5,4,5,4,4,4,4,4,2,2,1,3,2,3,4,1,2,2,2,2,2,2,10,3,1,3,6,2,2,3,3,1,4,3,1,2,6,9,3,1,4,1,3,0,5,2,6,6,2,4,4,1,0,3,4,1,1,3,5,3,3,4,1,3,2,1,1,2,3,2,2,3,2,2,5,1,4,3,2,2,3,1,5,4,4,4,2,6,5,2,4,6,2,3,3,2,1,1,4,3,2,5,1,5,2,5,4,3,2,4,1,4,4,2,2,2,6,2,3,2,0,9,2,3,3,5,1,4,2,5,2,5,8,0,5,1,6,6,3,0,2,2,2,2,2,3,1,2,4,2,6,0,2,1,0,3,3,2,1,3,4,5,2,2,5,3,2,3,3,4,5,0,3,6,5,1,4,1,1,2,2,6,1,2,2,2,2,5,10,4,5,1,4,3,2,2,7,1,3,1,1,3,1,5,1,2,4,3,2,5,2,2,4,3,0,4,5,3,5,4,5,4,3,5,3,7,5,2,7,7,3,3,5,3,4,3,6,6,2,2,5,1,3,4,3,1,2,3,2,4,2,3,8,4,0,4,1,6,4,5,5,8,1,2,2,4,3,2,1,1,0,2,4,0,0,1,1,0,1,0,1,0,0,1,0,1,0,0,0,0,0,0,0,0
0,0,0,0,0,0,0,0,0,0,0,1,0,0,0,0,0,0,0,0,0,0,1,0,0,1,1,0,4,0,3,0,4,4,3,5,4,6,4,5,9,8,4,2,4,2,4,3,4,7,4,1,3,2,6,1,5,6,3,3,3,5,6,5,3,3,3,8,8,5,3,7,5,2,3,3,8,3,5,2,6,5,3,5,1,6,2,3,5,1,2,2,5,5,3,4,7,2,1,4,3,2,4,6,4,4,4,4,3,0,2,4,0,2,4,4,1,5,3,4,4,7,3,0,2,2,4,5,5,7,6,5,7,3,4,2,3,6,6,5,5,2,2,7,4,5,1,5,4,2,6,6,4,4,1,2,4,2,6,3,4,4,1,3,5,1,5,6,6,2,6,1,4,3,4,3,4,2,3,1,3,2,3,7,3,2,8,4,2,7,0,4,2,3,3,5,4,6,5,3,0,3,1,2,4,4,7,6,4,0,1,5,2,1,3,3,7,4,5,3,4,7,5,3,5,2,3,1,2,2,0,4,0,1,4,1,3,0,2,6,5,3,2,2,3,0,4,6,1,5,6,1,3,3,2,5,3,9,2,3,3,2,4,7,4,1,1,3,1,4,4,2,3,7,2,2,2,3,5,5,2,3,5,4,1,5,1,1,3,2,3,5,1,5,2,4,3,4,5,3,7,4,3,4,5,4,2,1,2,3,3,1,3,1,5,5,4,1,2,2,2,3,3,0,1,1,1,0,1,2,0,0,1,1,0,0,1,1,0,0,0,0,0,0,0,0,0,0,0,0
0,0,0,0,0,0,0,0,0,0,1,1,0,0,0,1,0,0,0,1,1,0,0,1,2,2,2,0,1,4,3,3,3,6,1,6,9,9,8,4,11,7,10,10,2,7,4,6,7,4,5,5,10,8,8,3,5,5,6,4,2,3,6,4,9,7,7,5,4,4,5,3,9,3,5,5,7,4,5,5,5,4,8,5,7,5,10,5,6,3,2,6,11,10,6,4,8,7,9,1,10,7,9,4,11,5,6,7,5,3,7,7,5,6,6,8,7,5,6,8,8,9,4,4,1,6,6,4,2,3,7,6,2,4,3,4,7,6,5,6,3,8,6,0,6,6,5,4,5,7,6,5,6,5,1,10,7,2,3,10,10,3,4,3,4,4,3,6,7,6,5,5,5,6,4,5,5,5,7,6,6,6,7,4,6,4,7,5,7,7,6,10,5,5,10,4,8,7,2,7,7,8,8,5,6,7,4,11,6,7,6,9,5,2,4,6,6,7,6,4,6,6,10,3,5,6,4,8,8,4,5,8,2,6,6,4,4,3,2,7,4,6,5,5,4,6,8,3,5,4,8,6,6,3,3,10,7,5,8,9,9,2,0,4,7,1,5,2,6,7,2,4,5,6,5,8,3,3,6,4,10,3,3,4,6,3,5,4,7,6,7,7,6,7,7,8,4,6,5,3,3,4,7,7,6,6,8,9,10,6,4,6,3,7,7,4,3,5,2,2,2,1,3,1,1,3,2,3,1,1,1,2,0,3,1,1,0,0,0,1,0,0,0,0,0,0,0,0,0,0
0,0,0,0,0,0,0,0,0,0,0,0,0,1,0,0,0,0,0,0,0,1,0,2,1,1,0,1,1,0,1,0,2,0,2,3,1,0,3,2,2,3,2,1,2,3,0,6,2,5,2,6,1,3,3,2,6,4,2,3,1,0,4,3,2,3,5,4,2,2,3,4,0,1,2,3,5,3,5,1,4,5,5,0,4,1,1,5,6,2,1,2,5,2,1,2,3,2,3,0,2,4,4,3,5,2,2,1,3,4,3,4,2,2,4,3,3,4,4,2,0,2,2,3,2,4,2,2,4,2,3,3,3,0,4,2,0,4,2,3,2,2,2,5,3,3,0,3,3,4,4,6,3,1,3,1,3,4,1,7,3,2,7,4,3,3,4,1,2,1,2,3,3,1,0,3,3,2,3,3,1,2,3,5,3,3,4,2,3,1,0,1,4,0,3,3,3,3,4,1,1,6,4,2,6,5,1,1,3,3,6,2,4,3,3,2,4,2,5,0,0,5,5,3,3,6,2,2,6,2,3,3,5,2,2,3,3,1,2,2,3,1,0,5,3,3,2,4,4,3,1,1,4,2,0,4,4,0,2,2,2,4,4,4,3,3,3,2,1,4,5,3,2,2,4,3,4,6,5,2,2,4,3,4,4,5,5,5,2,1,4,2,2,2,3,0,0,0,3,3,4,1,5,2,2,2,4,0,6,4,7,2,3,2,6,1,3,3,3,0,1,1,3,3,2,3,0,1,0,0,2,0,1,0,2,0,0,1,1,0,0,0,0,0,0,0,0,0,0,0
0,0,0,0,0,0,0,0,0,0,1,0,0,1,0,1,0,1,0,0,1,2,0,0,0,1,1,1,2,1,2,5,3,5,1,3,4,4,1,6,6,2,3,7,3,2,5,2,2,3,3,1,3,3,8,5,5,4,7,8,5,4,2,4,4,5,4,6,4,3,5,3,4,1,4,3,7,3,4,3,4,7,3,0,3,2,2,4,3,4,2,4,2,1,5,5,4,1,2,2,5,4,2,2,1,0,4,2,4,3,3,3,4,3,3,4,3,3,3,2,1,2,3,4,6,2,4,7,3,8,2,2,7,4,1,4,1,3,2,3,8,5,3,2,6,8,1,4,3,3,4,2,2,5,6,1,3,5,6,1,6,2,2,7,3,3,4,2,3,1,5,4,3,1,5,2,2,6,2,3,4,2,1,0,3,1,4,3,1,4,3,7,3,5,0,3,4,4,3,6,7,6,3,4,4,2,3,3,1,2,6,2,1,3,3,2,1,5,2,4,4,1,2,7,0,7,1,2,1,2,5,2,2,7,3,4,1,5,0,4,4,2,9,4,3,3,2,1,5,4,2,5,3,0,5,7,0,3,4,2,3,3,5,2,4,2,6,3,5,2,2,1,4,6,1,2,4,3,3,1,5,3,5,5,4,4,0,3,4,3,5,2,3,4,2,2,5,8,1,1,1,3,1,3,4,1,2,1,4,3,2,2,3,1,2,2,5,2,1,3,1,1,0,0,0,1,0,3,0,1,2,0,1,0,0,3,0,0,0,0,0,0,0,0,0,0,0,0,0,0
0,0,0,0,0,0,0,0,1,0,0,0,0,0,1,1,0,0,0,0,1,1,0,0,2,3,2,2,1,0,4,4,2,5,3,8,4,3,5,5,2,3,2,4,10,5,7,8,5,3,9,5,6,6,5,10,5,6,6,6,7,6,8,8,7,6,5,3,11,6,5,6,3,7,5,4,4,7,5,2,6,6,4,5,6,6,3,4,9,2,6,4,7,7,10,8,7,2,5,4,2,9,4,4,7,7,3,3,7,9,7,9,9,7,5,4,4,7,6,8,0,4,2,7,3,6,4,5,1,10,5,9,4,8,5,8,5,12,4,5,4,8,3,4,11,6,6,7,3,9,5,5,5,4,4,1,4,7,6,8,11,8,4,6,6,3,3,5,7,7,2,3,8,5,1,5,3,5,6,6,3,7,8,6,11,8,4,7,4,7,4,5,7,4,5,9,3,6,5,1,3,7,4,2,5,5,7,6,6,7,4,6,3,5,1,5,4,2,8,6,5,3,5,7,2,4,5,6,4,6,2,6,9,5,4,4,6,3,7,3,7,7,3,1,5,4,6,5,5,7,5,8,3,1,5,3,3,4,10,5,3,2,8,8,6,8,10,1,6,4,5,5,6,7,2,5,8,1,6,8,8,2,6,5,5,5,6,4,3,8,7,5,2,6,6,6,6,4,4,4,8,5,3,6,9,7,7,5,5,4,3,4,8,7,4,5,2,3,2,6,6,6,2,1,0,2,0,2,1,0,3,1,2,0,2,3,2,0,3,0,1,0,0,0,0,0,0,0,0,0
0,0,0,0,0,0,0,0,0,1,0,0,0,0,0,1,1,0,0,0,0,1,0,1,0,0,0,2,1,3,1,5,3,2,1,2,4,2,5,3,1,0,4,6,3,2,6,4,1,3,2,7,2,0,6,6,1,2,5,2,1,5,1,2,2,3,2,2,4,2,6,6,1,5,2,3,1,6,4,2,1,2,1,1,3,4,0,4,2,2,1,2,2,5,3,2,0,2,3,2,2,4,5,5,1,2,1,3,1,6,3,3,1,4,3,1,1,2,3,2,1,2,3,3,3,3,3,3,3,1,5,2,4,5,3,4,1,2,0,0,2,5,5,2,4,4,1,3,4,4,3,3,3,4,0,2,5,2,6,1,2,4,4,0,2,5,4,2,5,5,2,5,2,3,3,0,6,3,2,3,4,0,1,1,4,3,2,0,3,3,6,4,2,3,5,6,1,4,2,1,3,1,4,3,0,0,4,6,1,2,2,1,1,2,4,1,3,4,5,2,1,5,2,3,1,4,5,2,1,1,4,0,2,3,3,2,4,2,3,3,4,2,5,4,1,3,1,4,0,3,8,1,6,4,2,2,3,0,2,4,2,5,2,6,2,6,1,6,3,4,7,3,3,4,4,3,4,3,3,2,4,6,0,4,4,4,5,3,5,5,1,0,4,5,4,4,4,2,1,2,1,5,4,3,2,4,2,4,3,2,2,3,1,1,1,0,7,4,3,5,3,0,1,1,1,0,0,0,0,0,2,1,0,1,0,0,1,0,0,0,0,0,0,0,0,0,0,0,0,0
0,0,0,0,0,0,0,1,0,1,0,2,0,2,2,0,0,1,1,0,1,2,0,0,0,2,0,1,0,1,2,0,1,3,4,5,5,3,6,5,4,3,2,5,2,4,1,7,5,2,5,7,2,7,2,7,4,4,8,3,6,5,12,8,2,10,3,5,7,6,5,3,1,4,5,3,2,4,2,6,5,5,2,1,3,4,6,2,6,3,8,4,5,1,0,4,7,4,5,3,6,6,1,6,4,2,3,4,7,3,4,2,0,4,5,4,7,4,7,4,8,3,2,6,1,6,6,6,1,4,4,6,1,4,3,2,6,5,6,5,4,1,4,2,6,5,5,5,6,4,3,1,8,3,7,1,3,2,4,2,4,2,3,3,0,4,2,3,3,4,6,2,2,2,8,3,2,4,5,3,4,7,3,8,4,6,2,3,5,5,3,3,6,3,4,8,5,3,4,9,7,7,8,2,4,4,1,2,4,1,2,0,7,4,4,3,2,3,7,3,2,3,2,5,4,4,3,2,2,2,3,2,1,4,5,1,1,2,3,1,3,7,4,2,3,2,5,4,2,4,1,0,1,6,1,2,2,4,2,7,4,7,3,0,3,5,6,2,4,4,7,1,1,2,3,5,3,1,9,2,4,2,6,5,5,8,2,2,5,7,4,2,2,0,2,2,8,3,1,5,3,5,2,4,5,3,2,3,2,2,3,5,0,3,4,1,3,1,2,5,5,2,3,3,1,1,0,0,0,0,0,2,0,1,0,1,1,0,0,0,0,0,0,0,0,0,0,0,0,0
0,0,0,0,0,0,0,0,0,0,0,0,1,0,0,1,0,0,2,2,1,1,0,1,0,2,0,3,1,1,1,8,7,3,7,5,6,4,4,1,3,4,4,7,4,5,4,5,2,6,5,5,5,6,5,5,9,4,9,4,8,6,6,3,4,2,0,7,5,5,2,6,5,2,5,6,4,6,6,4,8,5,2,8,9,4,5,6,3,3,9,5,5,7,7,3,7,6,7,4,4,7,6,9,4,6,5,6,4,8,2,4,3,7,8,8,4,8,4,4,6,8,3,5,7,8,2,3,3,5,5,6,2,3,5,6,10,9,3,4,4,2,3,3,5,7,4,5,7,3,4,4,3,3,6,5,7,1,6,4,4,6,4,7,7,8,5,8,5,4,5,7,6,6,10,7,4,3,5,4,6,9,6,2,6,9,4,11,3,8,4,8,4,6,4,4,3,5,6,4,6,5,8,1,6,9,6,6,4,5,5,7,5,8,7,4,8,5,5,6,6,4,4,8,2,6,8,2,5,4,5,2,7,6,4,0,4,4,8,5,9,6,3,3,4,4,7,8,3,6,6,6,4,3,5,12,6,2,7,2,4,4,3,7,6,4,5,4,4,7,6,6,8,5,4,4,5,5,0,8,6,8,7,7,5,5,3,7,4,4,2,4,3,8,2,9,8,6,5,6,3,9,6,4,5,7,3,3,11,6,10,8,4,9,3,6,2,6,2,7,2,1,3,2,2,0,1,1,0,2,0,1,0,1,0,2,0,0,0,2,2,0,0,0,0,0,0,0,0,0
0,0,0,0,0,0,0,0,0,0,0,0,0,1,0,0,0,0,0,0,0,1,0,1,1,0,0,0,1,0,0,2,4,0,2,2,3,2,2,1,3,0,0,4,1,4,1,2,1,1,2,5,4,2,0,1,0,2,5,0,2,2,5,5,2,5,1,3,4,2,1,1,5,0,1,3,2,1,3,2,2,2,1,4,5,3,3,1,2,1,2,3,3,1,0,4,6,1,3,6,4,2,2,2,4,1,0,2,3,3,2,2,3,2,4,2,0,4,1,4,4,2,4,5,3,2,4,0,2,2,8,4,2,2,2,3,3,2,3,5,5,3,2,3,1,5,6,3,5,1,3,4,5,4,2,2,1,3,1,5,2,4,2,3,2,4,3,3,7,4,1,1,5,2,4,4,1,3,4,4,2,4,3,0,0,6,2,1,3,2,2,4,1,1,1,0,2,5,3,3,2,2,3,3,5,1,4,1,4,3,2,2,5,1,3,0,1,2,3,7,1,0,2,1,2,3,3,3,4,0,1,3,5,1,1,4,3,5,2,3,0,3,4,2,1,2,2,2,3,2,4,1,3,2,2,1,3,6,2,7,1,6,3,6,2,1,5,1,5,1,3,3,3,2,2,1,4,1,4,5,1,2,0,3,2,4,3,1,1,4,0,3,1,3,6,0,1,5,3,2,3,1,3,8,3,3,2,4,4,4,3,0,6,1,3,2,3,5,2,1,3,1,1,2,1,1,0,1,1,1,0,0,0,0,0,2,0,1,0,0,1,0,0,0,0,0,0,0,0,0
0,0,0,0,0,0,0,0,0,0,0,1,0,1,1,2,0,1,1,0,0,0,1,0,0,1,3,3,1,4,1,2,3,4,5,4,3,6,3,5,5,2,4,2,4,3,4,1,2,1,10,4,4,4,7,5,6,3,9,3,4,6,0,3,9,4,3,5,5,7,5,3,6,7,3,2,6,6,4,4,0,5,4,7,6,6,4,5,1,2,4,4,4,7,7,2,2,6,8,2,4,8,3,7,3,5,2,6,1,3,3,6,6,2,5,6,3,10,5,5,6,5,6,3,5,4,2,2,4,3,2,4,3,2,2,6,8,1,3,6,1,2,5,5,4,2,8,1,9,1,7,3,2,3,2,1,3,5,4,7,1,6,0,5,9,5,1,5,4,3,9,6,4,2,2,8,5,4,3,2,1,5,6,1,4,6,0,1,2,3,6,5,6,3,4,4,2,3,2,4,2,8,2,3,7,4,1,3,3,5,4,2,4,3,1,3,4,5,2,3,1,2,5,5,2,3,4,3,4,1,4,1,1,2,5,4,1,2,1,5,9,2,2,4,3,5,2,2,3,5,2,4,2,7,5,0,7,2,7,7,2,1,3,1,5,4,3,1,3,3,2,3,4,2,2,1,3,1,6,0,3,3,4,1,4,3,8,4,3,3,3,7,5,1,1,4,4,5,7,1,1,3,1,3,2,4,5,5,2,6,1,4,6,2,4,5,4,6,2,2,1,2,3,1,0,1,1,1,2,0,1,0,2,1,0,0,0,1,0,0,0,0,0,0,0,0,0,0,0,0
0,0,0,0,0,0,0,0,0,0,0,1,1,1,0,0,0,0,1,1,2,1,1,0,2,1,2,1,2,1,3,2,2,1,7,1,5,9,2,1,2,3,2,8,3,5,2,4,9,7,6,7,4,7,5,6,4,2,3,10,6,6,7,4,5,1,6,7,5,5,8,5,1,8,6,3,5,8,4,9,11,7,10,6,4,6,11,5,5,7,4,7,2,8,6,3,2,6,10,4,8,4,8,8,7,8,4,6,5,5,6,3,5,7,2,2,5,10,5,5,6,6,6,8,3,8,8,4,2,8,3,4,9,1,8,8,5,4,5,5,4,9,3,5,9,8,9,6,6,4,4,7,12,5,8,1,4,5,4,7,5,5,6,8,7,8,4,3,0,7,3,1,4,3,6,8,9,5,8,6,3,5,6,3,3,7,3,7,6,3,2,9,5,3,6,7,2,3,2,7,10,6,5,8,7,3,2,3,7,3,4,3,3,4,1,1,7,5,6,5,11,3,6,7,6,4,3,3,8,3,4,4,5,4,11,3,3,3,5,5,5,9,9,8,2,4,4,1,3,5,6,6,6,8,7,7,6,4,4,8,3,4,4,6,2,4,4,4,8,7,3,6,8,4,9,5,10,4,8,7,8,7,4,9,4,4,4,3,6,6,3,3,4,6,5,4,4,3,9,9,5,6,7,3,4,6,4,9,2,10,6,7,6,9,2,6,5,3,5,4,2,1,9,0,0,3,1,1,1,2,1,1,1,0,2,1,2,0,0,0,1,1,0,0,0,0,0,0,0,0
0,0,0,0,0,0,0,0,0,0,0,0,0,1,0,0,0,0,0,0,0,0,0,0,0,0,0,2,2,0,3,2,2,1,1,2,2,1,0,2,3,7,2,4,2,2,1,5,1,3,3,6,3,2,4,5,5,3,4,0,3,3,2,3,1,2,0,2,5,4,6,2,2,2,1,1,3,2,3,2,4,1,2,6,1,7,0,2,1,4,1,3,2,2,1,3,3,2,2,3,3,2,0,3,3,4,2,0,4,3,0,6,1,3,1,5,2,2,2,3,3,2,3,1,0,1,2,4,5,2,2,2,5,1,6,5,2,3,0,3,3,2,3,4,1,2,4,1,4,1,6,5,4,2,2,3,1,4,0,4,2,3,3,1,2,3,5,0,5,5,0,5,4,5,3,5,2,2,1,1,4,2,3,1,3,0,4,4,1,3,1,5,2,2,1,4,2,7,2,4,1,1,3,3,3,5,2,1,3,2,4,3,2,2,6,5,2,6,3,6,2,0,7,4,2,4,3,6,1,3,1,3,4,3,5,2,1,4,6,5,2,5,6,5,2,6,3,5,1,5,2,3,2,1,1,2,2,2,1,2,2,4,2,4,3,2,3,5,4,4,1,8,5,3,1,3,3,2,2,2,0,2,4,2,3,2,3,2,6,5,2,1,2,2,4,4,5,3,4,3,3,4,3,3,7,4,3,1,0,1,2,0,3,1,0,1,4,1,0,2,1,1,0,0,0,1,1,0,0,0,0,0,0,1,0,0,0,0,0,0,0,0,0,0,0,0,0,0,0,0
0,0,0,0,0,0,0,0,1,1,0,1,0,1,0,0,0,3,0,1,1,0,0,2,1,0,1,0,2,1,1,0,3,3,1,6,4,2,3,2,1,2,2,4,1,1,1,3,9,5,6,5,3,5,8,5,2,4,3,2,8,4,7,3,1,2,6,5,5,3,7,3,6,9,4,6,6,4,3,6,3,1,1,5,2,4,3,2,2,2,1,4,0,3,3,1,3,3,9,5,7,1,2,2,5,5,0,2,6,3,4,1,1,5,4,5,2,4,4,5,10,6,4,5,6,2,6,6,3,2,5,3,4,2,4,5,2,5,1,3,5,4,3,5,4,4,3,3,3,1,4,4,2,7,4,2,1,5,3,5,5,5,6,2,1,2,5,4,6,7,5,5,4,4,1,2,6,1,3,6,5,4,1,6,3,1,3,1,4,4,2,3,5,2,2,2,3,3,5,3,6,5,5,4,2,4,5,3,2,2,1,2,3,5,3,3,5,3,4,3,3,3,4,5,1,1,2,1,3,3,1,2,4,6,1,2,5,2,4,3,5,2,3,0,4,2,4,2,1,2,2,5,2,2,2,3,3,0,1,6,4,5,3,1,3,2,1,2,0,3,2,3,4,1,2,5,3,7,9,4,6,3,3,2,5,8,2,5,5,2,2,2,3,5,2,2,3,5,5,1,3,5,3,1,7,4,2,3,0,1,2,5,6,5,1,1,0,1,0,2,2,2,1,1,1,1,2,1,0,1,1,0,0,1,1,0,2,1,0,0,1,0,0,0,0,0,0,0,0,0
0,0,0,0,0,0,0,0,1,0,0,0,0,0,0,1,2,0,1,2,0,1,1,1,1,1,0,2,2,5,1,5,6,5,3,6,10,1,3,9,2,12,6,10,3,6,8,3,6,3,6,7,10,4,5,8,4,2,6,5,7,8,5,6,6,8,3,5,6,3,5,3,3,6,7,3,5,5,5,8,3,7,5,6,3,4,9,2,5,9,3,11,5,3,9,4,9,6,2,8,3,6,6,5,4,5,5,8,5,7,8,8,8,2,4,3,9,5,4,7,5,5,13,5,3,2,4,8,5,4,4,5,3,9,3,10,8,5,6,8,7,11,5,4,9,3,2,1,7,7,3,4,6,6,5,7,5,9,7,7,6,6,2,10,5,4,1,2,2,5,7,5,10,2,2,6,5,1,8,8,5,5,5,4,6,6,1,2,4,4,4,9,10,7,4,7,3,4,4,4,6,8,4,7,5,11,4,2,3,5,3,6,6,1,5,5,5,7,4,3,6,6,5,4,6,6,2,7,3,3,3,6,5,7,5,3,3,4,7,1,11,6,6,4,5,8,7,2,5,2,7,2,7,4,5,5,9,8,6,8,6,3,6,8,7,13,8,7,7,4,5,2,4,6,4,8,8,6,9,8,4,1,7,8,6,7,9,3,4,7,6,6,7,5,8,10,8,8,2,5,7,1,9,4,4,5,7,5,5,3,6,2,7,6,5,6,3,4,7,5,4,5,4,1,0,5,1,0,1,0,0,2,1,0,1,1,0,2,0,0,0,1,0,0,0,0,0,0,0,0
0,0,0,0,0,0,0,0,0,0,0,0,0,0,0,0,0,0,0,0,0,1,0,0,1,0,0,0,0,3,1,1,2,2,2,1,3,4,3,1,2,1,2,5,2,1,1,2,3,2,2,5,2,4,3,4,6,1,2,7,2,3,1,2,4,2,5,1,5,1,5,1,1,0,3,3,0,6,0,1,3,4,4,4,2,1,4,1,1,4,3,2,2,2,1,7,3,2,4,2,2,4,1,4,6,5,1,2,3,2,0,2,0,1,6,1,3,3,1,1,5,2,0,3,2,3,3,3,3,2,2,1,1,2,2,6,0,2,1,2,2,3,2,5,3,1,1,3,4,4,4,2,3,3,3,6,1,4,2,4,4,2,0,5,3,1,2,3,3,2,4,4,5,1,3,3,2,2,7,3,4,10,4,3,3,5,3,2,2,4,4,1,3,1,1,0,1,5,2,3,3,6,1,3,4,1,2,2,4,4,3,3,2,3,5,2,0,3,2,4,2,5,2,3,2,4,3,3,6,0,3,3,3,3,7,4,2,3,5,0,2,1,4,2,3,3,1,3,3,0,3,3,4,3,1,0,4,2,2,1,3,5,2,2,2,2,0,4,0,2,4,2,4,2,6,2,1,4,2,2,3,4,3,4,2,4,1,1,3,5,2,2,3,6,4,1,2,0,2,1,3,0,0,5,0,2,3,3,1,3,2,2,2,2,1,1,3,0,1,1,1,1,3,2,2,1,0,2,2,0,1,0,1,0,1,1,0,0,1,0,0,0,0,0,0,0,0,0,0,0
0,0,0,0,0,0,1,0,0,0,1,1,1,0,0,1,0,2,0,0,0,1,0,0,0,4,1,3,1,3,2,2,4,2,3,5,5,2,4,3,7,4,5,3,5,6,5,6,7,7,7,3,2,5,3,3,5,6,7,9,1,5,6,3,6,4,6,8,4,9,8,6,4,4,6,4,5,4,5,5,4,3,4,5,2,5,5,5,1,3,3,5,4,4,2,3,6,4,4,1,9,6,3,5,1,3,4,1,2,8,5,6,2,9,2,3,3,3,5,2,6,4,2,9,3,5,4,4,5,1,3,4,5,11,4,1,2,2,6,3,2,3,3,3,5,4,2,5,3,2,8,7,5,1,5,4,2,5,3,2,2,7,4,6,2,0,2,1,2,7,5,7,4,2,5,2,7,3,7,5,3,4,3,5,7,5,4,4,4,3,6,3,3,5,1,0,4,4,1,4,8,1,1,1,5,1,3,3,8,4,6,4,2,1,6,4,4,7,6,1,5,5,2,2,2,3,4,4,3,4,2,1,1,7,3,6,3,4,1,5,4,2,3,4,4,2,3,1,3,5,1,1,3,4,3,5,5,2,0,1,6,5,4,3,1,2,4,2,4,4,7,6,3,7,7,3,3,3,1,4,3,4,3,4,1,1,4,4,3,3,3,1,4,1,4,4,1,5,3,2,4,1,4,4,3,8,5,2,1,3,1,5,2,3,6,3,6,1,2,1,4,2,3,2,0,2,0,0,0,0,1,1,0,1,0,1,0,0,0,0,0,0,0,0,0,0,0,0,0,0
0,0,0,0,0,0,0,1,0,0,0,0,1,1,2,0,0,0,0,1,0,1,0,2,2,2,0,1,2,4,4,3,1,3,1,0,5,5,1,8,8,10,10,2,8,6,6,6,1,3,8,3,5,5,7,4,7,6,5,3,4,8,3,6,3,5,3,4,4,6,3,8,5,9,7,5,5,5,6,4,8,4,8,5,3,5,11,4,4,5,5,3,4,7,7,6,7,6,3,4,5,5,7,6,5,5,7,4,9,7,4,9,6,6,3,7,3,2,5,8,2,5,6,5,6,7,1,8,8,3,4,7,3,5,6,6,2,8,3,7,6,1,3,8,6,4,7,7,1,1,4,7,3,7,4,3,6,3,6,10,5,3,12,5,7,3,7,3,5,5,6,3,6,5,6,4,5,8,1,5,4,7,4,5,3,7,2,3,4,5,5,3,5,4,4,4,4,8,4,5,6,4,6,3,2,6,11,6,4,10,8,6,5,4,4,5,2,4,4,6,8,4,9,5,3,5,4,10,3,6,5,5,3,6,3,5,1,5,3,4,5,5,5,6,5,4,4,7,4,7,7,10,7,3,3,4,5,5,8,6,3,8,4,5,11,10,3,2,9,4,5,6,6,6,9,5,5,5,8,5,9,3,6,4,7,6,9,6,4,9,2,2,3,10,3,10,4,7,3,4,10,6,6,5,4,3,6,1,4,6,6,8,8,5,4,6,7,4,4,5,3,1,4,5,3,1,3,1,0,1,0,1,0,0,0,2,0,1,1,1,1,0,0,0,0,0,0,0,0,0
0,0,0,0,0,0,0,0,1,2,0,0,0,0,1,0,0,0,0,0,0,0,0,0,0,2,1,0,2,3,0,0,3,7,3,0,5,1,3,4,2,3,2,1,2,1,4,2,0,0,1,2,3,4,4,4,1,2,1,2,4,3,4,6,4,1,2,2,6,1,4,6,2,1,2,5,0,0,2,3,3,3,2,2,0,1,4,4,2,2,2,3,4,1,1,3,4,4,2,1,3,3,3,1,3,2,1,1,2,5,3,2,2,2,3,4,5,2,3,3,5,1,3,2,4,3,5,1,2,2,1,3,4,3,1,2,1,1,5,1,2,3,1,4,1,2,1,3,3,1,5,0,6,1,2,0,5,1,4,4,3,1,1,4,5,1,1,2,2,3,4,7,2,0,1,4,2,1,4,6,3,5,0,2,3,3,1,4,5,3,4,3,1,5,2,4,4,1,3,5,3,3,2,2,1,3,5,3,2,3,2,0,0,4,0,7,4,3,5,3,2,3,3,3,1,1,1,1,4,2,2,2,0,1,4,5,2,4,3,4,2,4,5,4,3,3,3,3,3,1,1,3,3,1,2,4,5,2,4,1,0,5,1,3,2,1,6,3,4,3,3,3,3,1,0,1,4,3,3,8,6,4,4,1,4,5,5,4,2,5,1,1,1,4,0,3,2,4,3,8,5,5,1,2,1,3,6,1,2,4,2,1,4,1,1,2,0,1,3,1,0,2,1,1,2,0,2,1,1,1,1,0,0,0,1,1,1,0,0,0,0,0,0,0,0,0,0,0,0,0
0,0,0,0,0,0,0,0,0,1,0,0,1,0,0,0,0,1,0,0,1,1,3,0,0,0,1,1,1,3,1,2,3,1,4,4,4,0,0,2,7,4,5,3,3,5,3,2,5,8,4,0,5,4,0,7,4,2,4,6,5,3,2,3,3,4,3,7,9,5,5,4,3,2,1,3,2,2,2,3,3,5,6,1,2,6,4,2,4,2,6,5,7,6,5,3,3,4,1,9,3,5,2,8,2,5,5,2,4,4,5,1,3,5,3,2,6,2,6,2,2,1,3,2,5,2,1,9,3,4,4,6,4,4,1,5,6,2,7,2,3,6,2,3,6,4,7,4,2,5,4,4,9,4,5,5,3,4,2,3,4,1,6,3,3,3,3,3,3,3,2,1,4,6,0,7,3,4,1,7,3,6,7,3,7,3,3,4,4,6,4,4,5,4,3,1,1,5,5,3,6,6,4,6,2,3,3,2,2,4,1,4,3,1,3,5,4,6,7,3,4,3,3,0,4,2,4,1,1,3,2,4,3,1,1,2,3,3,3,5,4,5,3,5,5,3,2,3,2,6,3,6,1,4,3,3,3,0,2,4,0,1,4,2,6,5,5,1,2,1,5,4,4,3,2,5,2,4,2,3,2,5,4,1,3,4,4,4,4,4,4,3,2,2,4,5,6,3,2,4,6,2,2,4,4,3,4,0,2,8,6,0,2,2,0,0,4,4,1,3,1,1,2,2,0,1,1,0,1,1,0,0,1,0,0,1,0,1,0,0,0,0,0,0,0,0,0,0,0,0
0,0,0,0,0,0,0,0,0,0,0,0,1,0,0,1,2,0,2,1,0,1,1,0,0,0,2,0,1,5,3,2,3,6,7,2,6,11,6,11,9,9,8,5,4,4,5,7,3,8,4,6,4,6,3,10,5,4,5,6,4,9,6,2,7,1,3,5,12,6,4,3,3,4,4,5,8,3,3,7,11,6,10,6,5,7,7,4,4,5,6,2,7,6,7,5,9,7,4,5,4,9,4,5,5,5,5,6,10,6,3,6,4,4,5,7,6,2,7,9,4,6,5,4,5,3,4,5,4,1,4,6,3,5,4,4,3,6,8,4,5,6,3,3,2,4,5,1,12,3,1,7,4,5,9,8,5,1,3,6,7,5,5,2,4,4,11,4,7,7,3,6,5,6,9,6,6,4,10,3,5,7,4,3,6,1,3,3,4,4,8,3,11,4,5,4,8,7,12,3,6,5,4,3,5,1,8,2,4,6,1,6,1,5,5,6,11,5,6,3,9,6,6,8,7,5,5,6,5,6,7,3,8,7,5,4,10,3,1,3,4,2,3,5,4,4,3,3,6,6,8,6,6,3,3,5,6,5,5,4,5,7,11,7,4,4,5,7,4,8,5,2,5,5,5,6,5,4,6,8,12,2,4,8,4,4,7,6,4,5,4,5,2,8,2,9,5,2,7,0,5,4,7,4,2,6,6,6,3,6,7,9,7,1,4,5,8,3,2,5,1,2,3,1,4,1,1,0,0,1,1,1,0,3,1,0,0,5,0,1,0,0,0,0,0,0,0,0,0,0
0,0,0,0,0,0,0,1,0,0,0,0,0,1,0,1,1,1,0,0,1,0,1,0,0,0,1,2,1,0,0,1,4,3,0,2,8,2,5,0,5,0,1,3,1,3,0,3,4,6,3,6,2,1,1,0,3,5,2,2,6,2,1,3,5,2,4,7,4,5,0,0,1,4,2,1,2,0,4,1,2,3,5,3,0,3,5,2,3,3,2,4,2,0,6,0,2,3,1,1,4,2,4,1,4,2,3,3,2,4,4,2,3,1,1,3,1,3,1,2,4,1,2,2,5,2,3,3,5,2,5,2,4,4,1,4,1,3,1,1,2,4,2,2,4,5,1,2,1,2,2,5,2,1,2,5,4,2,3,5,2,3,3,5,0,3,4,3,4,5,2,3,3,4,3,5,4,2,6,2,3,3,5,2,5,3,0,2,4,2,0,1,3,3,4,2,4,1,4,0,3,4,1,2,1,1,4,2,2,3,3,4,5,5,3,2,2,2,2,1,1,1,5,4,4,7,3,5,3,2,1,3,6,4,0,4,0,6,4,1,1,8,2,5,5,0,2,1,1,2,3,2,4,3,1,4,2,1,2,5,2,3,7,0,0,2,6,2,3,2,6,2,3,4,4,4,2,4,3,0,3,3,3,1,1,4,3,4,2,5,1,2,6,6,6,7,3,4,0,2,4,2,3,2,4,5,0,2,3,2,0,4,2,3,2,6,3,3,2,3,3,1,1,2,0,4,0,1,1,2,0,1,2,0,1,0,0,1,1,0,0,0,0,0,0,0,0,0,0,0
0,0,0,0,0,0,1,1,0,0,0,0,0,0,1,0,0,0,1,0,0,2,2,2,2,1,0,1,2,4,1,1,4,1,4,4,3,4,3,6,4,5,3,5,6,1,4,3,4,4,4,0,6,3,3,1,9,3,2,4,5,4,2,3,2,4,2,3,3,4,2,0,1,3,5,4,3,5,3,2,4,3,1,4,5,2,5,0,2,5,6,6,0,3,3,1,2,3,6,6,4,2,3,4,2,3,3,3,2,4,4,5,5,3,4,3,6,3,4,2,3,3,4,4,9,2,8,6,2,4,1,5,4,7,2,2,3,3,1,1,4,2,2,3,4,1,3,3,3,2,1,7,2,3,1,7,2,7,0,1,1,3,4,2,3,4,1,1,3,7,2,1,9,6,2,5,2,3,6,1,2,4,2,4,2,2,4,2,3,3,3,1,3,4,4,3,2,1,2,5,2,1,3,4,3,2,5,3,2,2,3,4,4,3,2,4,2,0,4,2,2,3,1,1,3,2,4,2,1,3,8,6,6,2,4,3,2,2,3,4,6,2,5,4,6,4,2,2,4,3,1,6,3,5,6,5,2,3,2,2,1,4,3,1,3,4,2,4,1,5,2,4,3,6,2,5,0,7,3,1,5,3,3,1,2,5,5,4,5,2,7,0,4,3,5,3,1,4,2,1,2,5,3,2,6,1,1,3,2,2,3,1,3,1,1,1,3,1,0,2,0,2,0,0,1,1,0,1,0,0,0,0,0,0,0,0,1,0,2,0,0,0,0,0,0,0,0,0,0,0
0,0,0,0,0,0,0,0,0,0,0,0,0,0,2,2,0,1,0,0,2,0,0,0,1,1,0,3,1,2,2,2,2,2,2,5,4,5,3,9,6,5,3,8,3,5,9,8,3,7,6,8,5,5,9,6,10,8,4,5,8,7,4,8,8,3,2,2,9,7,6,4,3,8,5,13,7,4,8,7,3,7,1,6,4,5,6,7,4,8,8,10,5,6,6,7,6,5,8,4,5,5,5,5,6,10,8,3,5,2,6,7,5,7,3,5,4,11,14,6,6,5,8,4,4,3,5,5,6,7,5,3,8,2,5,4,4,4,3,6,4,7,3,3,6,4,7,4,9,4,6,2,4,7,7,4,4,6,4,2,6,7,3,9,7,2,7,6,6,3,6,2,3,10,5,3,2,4,6,5,3,4,6,8,3,4,2,7,4,8,3,6,3,10,4,4,6,4,1,5,2,8,4,9,2,3,8,7,3,3,7,6,7,5,3,8,9,6,4,3,8,5,5,7,5,5,7,2,4,4,7,5,4,6,8,4,9,5,4,4,5,5,8,4,4,6,5,5,7,4,7,6,3,2,8,4,4,6,3,5,5,6,5,7,4,6,4,6,5,5,5,0,0,5,5,3,9,3,6,5,9,5,8,4,4,7,5,9,1,6,7,6,8,4,1,6,4,6,11,6,5,9,4,9,6,6,6,5,2,2,5,4,2,3,5,7,3,4,3,4,3,1,1,4,2,3,2,0,1,0,0,1,1,2,0,0,0,1,1,0,0,0,0,0,0,0,0,0,0,0
0,0,0,0,0,0,0,0,0,0,0,0,0,0,0,0,0,1,0,0,0,0,2,1,1,0,1,1,0,1,1,3,2,3,3,1,3,3,2,2,0,2,1,3,6,3,6,2,2,2,1,6,2,3,2,2,5,0,8,4,2,4,3,3,3,4,5,1,5,2,3,3,6,3,3,1,2,3,3,2,5,5,4,0,1,2,3,3,5,0,0,3,3,3,2,3,3,2,0,3,4,2,5,2,6,5,2,5,3,1,4,3,6,3,2,0,5,5,2,1,5,4,4,1,3,3,3,3,3,2,2,5,4,3,2,3,2,2,0,3,0,5,5,2,3,3,2,2,0,2,2,1,2,1,2,2,1,5,1,2,2,2,5,3,4,0,1,6,2,2,5,6,2,7,0,6,1,1,5,0,5,2,2,4,4,7,4,7,2,1,4,2,3,5,5,2,1,6,1,0,0,3,5,2,3,1,2,4,2,0,3,4,4,2,5,2,1,4,3,4,1,2,2,5,2,3,1,2,1,1,0,3,1,2,1,1,1,6,4,7,2,4,2,5,8,2,0,3,4,5,3,1,4,1,7,4,3,2,8,3,2,5,1,2,6,6,3,3,3,5,4,1,1,2,0,3,3,5,4,3,1,2,2,2,0,1,2,1,1,2,6,2,2,2,7,4,0,0,1,1,7,1,3,1,6,0,1,2,0,5,6,9,4,4,2,4,4,3,2,2,5,5,2,2,2,1,0,1,0,0,1,1,2,0,3,2,0,1,0,0,0,0,0,0,0,0,0,0,0,0
0,0,0,0,0,0,0,0,0,0,0,1,0,1,0,1,0,0,1,1,0,1,0,0,0,0,1,1,2,5,3,2,1,1,8,3,2,5,8,3,4,6,6,2,5,5,4,2,5,3,6,3,1,3,4,5,3,7,2,6,3,6,1,5,3,2,1,8,4,3,3,4,3,6,3,6,4,4,3,5,3,5,7,1,4,5,3,4,7,2,4,5,5,3,1,6,4,4,4,6,4,5,1,3,7,6,0,4,3,4,2,3,5,3,3,10,5,3,3,5,1,6,2,2,8,5,1,2,1,1,2,4,3,6,3,7,3,2,2,6,5,3,3,2,1,5,3,3,3,4,3,5,6,3,2,3,5,2,1,1,5,5,2,6,5,6,3,2,2,1,6,7,8,5,6,3,3,2,5,1,2,3,3,1,2,4,7,3,1,6,4,5,3,1,3,6,5,3,1,6,2,4,6,2,8,10,6,3,3,6,0,3,0,3,6,7,1,5,2,6,4,3,5,4,5,2,5,5,2,7,6,0,6,5,1,2,4,1,4,1,6,2,1,1,1,1,4,0,6,4,4,4,3,7,5,2,3,2,4,3,4,5,2,3,1,2,2,2,2,2,4,3,3,4,3,3,1,4,5,2,2,1,2,3,0,2,3,6,2,5,9,5,1,3,4,1,2,1,2,2,5,4,1,1,2,3,0,3,2,0,4,2,1,3,1,1,3,3,2,1,1,2,0,0,2,2,0,2,0,0,1,0,0,0,0,0,0,1,0,0,1,0,0,0,0,0,0,0,0,0
0,0,0,0,0,0,0,0,1,0,1,1,3,3,0,4,3,0,0,1,1,0,0,0,1,2,1,5,2,3,3,4,3,4,5,12,4,1,3,5,6,5,5,4,6,3,5,5,7,2,1,5,4,8,6,4,2,5,5,4,2,8,10,10,10,4,6,10,9,6,7,5,8,2,4,6,10,7,5,3,1,7,5,3,7,4,3,5,3,3,6,5,7,4,2,3,6,6,6,5,3,7,6,6,9,4,4,3,2,7,4,3,1,5,5,8,6,5,5,9,5,5,4,4,5,7,8,6,7,6,7,4,2,9,4,3,4,10,3,10,6,8,7,10,9,9,3,9,7,4,10,6,5,4,5,8,5,3,5,4,3,8,4,3,5,10,5,1,4,5,2,6,9,4,5,5,11,3,7,7,9,5,5,2,3,11,4,8,5,6,5,4,6,5,5,6,10,8,11,8,2,5,5,6,3,4,4,6,5,0,5,4,5,5,8,5,7,5,4,6,4,9,11,6,7,3,8,3,3,2,3,2,9,6,8,1,5,5,4,3,6,2,10,2,0,10,6,5,5,6,1,2,5,8,5,5,4,6,8,4,5,5,4,7,9,7,5,4,5,5,9,1,6,8,7,6,2,4,1,7,6,5,2,8,5,4,3,4,6,3,0,7,3,6,8,4,11,3,6,2,2,4,3,7,5,7,8,4,3,7,6,5,4,6,4,3,2,6,4,8,4,4,3,2,0,2,1,2,1,0,0,1,0,0,2,1,0,0,1,0,0,0,0,0,0,0,0,0,0,0
0,0,0,0,0,0,0,0,0,0,0,0,0,1,0,1,2,0,0,0,0,0,1,1,1,0,0,1,1,4,3,1,3,1,3,3,5,3,2,4,6,5,4,2,2,4,2,4,4,5,2,2,1,4,0,0,2,1,3,3,3,1,3,5,7,3,0,4,4,6,4,2,3,0,4,0,1,0,0,3,4,3,3,2,7,2,1,3,6,1,3,5,0,2,6,2,1,1,2,3,2,5,1,1,5,3,2,5,2,0,3,5,3,5,4,2,5,2,2,2,4,3,1,5,2,2,4,3,6,2,5,1,4,4,2,5,2,5,3,3,3,3,3,3,6,0,1,3,3,1,3,1,0,1,2,0,3,2,6,0,6,0,1,2,3,5,3,3,3,3,0,2,7,5,5,3,2,3,2,2,3,0,2,4,0,2,1,4,1,1,2,4,4,4,2,3,4,2,2,1,8,3,4,2,2,3,3,3,3,3,3,6,1,5,1,4,1,4,2,0,2,2,0,5,2,2,2,4,3,6,4,2,3,2,1,4,3,4,3,1,3,2,4,2,4,7,2,2,3,2,2,2,2,1,2,1,2,1,2,2,2,4,2,6,2,2,4,3,3,2,3,0,5,3,6,4,2,2,5,0,7,3,1,1,3,2,4,6,1,4,3,2,3,5,3,3,1,5,4,3,3,5,2,4,2,3,1,4,3,3,2,6,2,2,1,5,5,3,4,2,3,1,2,2,2,0,2,0,0,0,0,1,2,0,0,0,1,0,0,0,0,0,0,0,0,0,0,0,0,0
0,0,0,0,0,0,0,0,0,0,0,0,0,0,1,0,2,0,3,0,0,0,1,0,0,1,0,1,0,1,2,1,1,2,3,6,10,1,6,4,7,6,3,2,6,5,7,5,4,3,8,4,3,7,4,6,3,6,4,4,2,4,6,4,3,1,7,9,3,4,5,6,3,5,8,0,3,4,5,6,3,3,3,7,3,5,2,4,3,2,3,5,4,4,6,6,5,4,4,7,2,3,4,4,4,5,2,3,3,2,4,5,4,2,5,5,7,1,4,3,3,3,4,6,7,9,7,6,1,4,4,4,3,5,5,5,3,2,7,1,3,4,5,3,5,11,3,3,6,6,3,2,7,4,9,6,3,2,2,5,6,6,1,2,5,3,5,3,3,5,3,2,10,6,2,6,5,3,3,5,5,3,0,3,4,3,5,6,3,2,4,4,4,0,0,3,3,2,4,4,2,4,3,3,2,0,5,1,3,5,3,2,2,6,1,0,3,4,4,2,3,4,4,7,3,8,4,0,2,1,3,2,3,4,4,4,2,2,2,4,6,7,5,0,6,4,5,0,3,3,2,4,2,4,2,4,6,3,7,4,3,2,4,5,1,1,2,6,7,4,2,4,7,8,3,3,4,4,1,6,6,2,4,2,4,9,4,4,4,4,7,2,5,4,5,2,2,4,0,2,2,3,4,3,7,2,1,2,4,3,6,2,4,2,2,3,3,3,3,1,4,2,3,1,2,1,0,2,1,1,0,0,0,1,2,0,2,1,0,0,0,0,0,1,0,0,0,0,0,0
0,0,0,0,0,0,0,0,1,0,0,0,0,0,0,0,1,0,1,0,1,0,1,1,0,0,2,0,0,1,1,7,7,4,2,4,6,2,6,7,8,4,7,9,6,4,6,3,2,11,4,8,3,3,5,6,3,8,7,7,6,5,5,3,5,6,3,2,5,3,6,9,3,5,3,5,5,4,5,8,2,3,6,8,6,3,3,7,5,5,10,5,0,6,4,3,2,5,7,3,6,9,7,1,5,4,8,6,7,3,5,8,6,11,8,8,4,5,0,3,4,7,6,10,2,4,2,4,5,4,6,10,3,5,7,3,4,7,7,5,4,7,6,6,11,2,4,6,2,4,4,4,4,7,7,8,6,8,8,3,5,6,6,6,7,8,5,3,4,3,8,6,3,4,6,5,4,5,5,7,6,5,8,2,5,3,7,8,4,4,2,5,1,5,4,1,5,4,2,1,5,6,10,7,4,3,7,6,7,5,2,6,2,4,6,12,5,12,4,8,7,8,8,9,4,6,6,5,8,2,6,6,9,5,5,3,3,7,5,6,4,6,8,7,2,6,1,1,5,4,5,7,7,7,6,6,3,6,4,3,7,4,2,4,6,2,8,6,2,5,1,5,7,4,5,8,7,4,4,6,7,7,6,4,5,6,7,8,4,4,3,9,5,3,6,9,4,6,5,8,3,8,10,5,5,6,9,6,4,4,7,2,6,7,4,2,9,4,5,6,2,5,3,3,2,1,1,1,1,1,0,0,0,1,1,3,2,0,0,1,1,0,0,0,0,0,0,0,0,0
0,0,0,0,0,0,0,0,0,0,0,0,0,0,0,1,0,3,0,0,0,0,0,2,0,1,1,0,1,0,0,1,3,3,4,2,6,2,2,2,1,2,3,1,5,5,3,2,1,5,1,1,4,1,1,1,3,3,1,2,3,3,1,1,3,0,3,2,2,1,3,1,1,1,2,1,0,0,2,2,1,2,1,2,7,6,1,2,3,0,3,4,2,1,4,3,1,2,4,2,5,3,2,2,2,2,2,3,0,3,3,1,0,1,1,3,1,3,4,2,4,2,2,3,2,4,4,3,0,1,1,1,0,0,3,2,4,2,0,7,8,6,1,2,1,2,2,4,1,2,2,2,2,0,4,4,4,4,6,1,1,4,1,5,4,3,3,1,2,1,3,1,5,3,2,2,2,1,1,2,3,3,2,1,4,5,2,1,1,0,2,2,3,7,3,5,2,6,1,1,1,3,5,0,2,1,1,1,4,4,3,2,5,2,3,2,4,5,1,1,7,2,1,5,1,2,2,1,4,4,1,5,1,2,6,2,0,2,4,1,0,3,4,2,1,4,4,3,2,2,2,5,2,6,2,2,1,3,3,3,4,1,3,2,1,4,0,3,0,2,3,5,2,2,4,4,2,3,2,5,5,2,2,1,3,2,5,5,3,0,6,6,3,4,3,4,2,4,3,2,4,4,4,1,2,1,4,4,2,5,5,2,1,3,6,3,4,2,0,3,4,0,0,0,0,0,1,1,2,0,0,1,1,2,3,0,0,0,0,0,0,0,0,0,0,0,0,0,0,0
0,0,0,0,0,0,0,0,0,1,0,0,1,0,0,0,1,2,1,1,0,0,0,2,0,0,0,0,1,1,5,1,2,1,3,2,8,0,3,3,4,7,4,2,4,8,6,4,10,2,3,6,3,5,4,4,3,6,6,7,7,1,6,2,4,3,3,3,7,4,6,4,4,3,7,10,2,4,6,6,4,6,3,7,2,2,6,4,2,2,2,4,4,1,6,5,1,4,4,10,5,1,4,7,7,4,4,6,5,3,3,5,3,2,1,3,7,6,5,4,3,8,4,7,6,7,3,3,5,5,4,8,1,4,3,3,1,2,7,2,5,8,7,5,3,6,5,6,3,6,4,4,4,6,3,7,6,2,5,6,7,4,4,8,3,4,2,7,3,11,3,3,2,3,1,3,3,5,4,3,5,3,4,6,4,3,5,2,1,2,3,3,2,3,2,1,6,3,2,3,3,2,6,6,0,2,2,1,1,3,3,3,1,5,5,7,3,4,1,7,5,6,3,3,3,3,1,5,2,2,4,4,2,2,2,1,1,3,4,2,2,2,3,3,2,2,3,1,6,3,2,6,5,1,3,4,2,6,3,5,2,7,4,3,0,5,6,5,4,0,3,3,3,3,4,2,1,8,9,2,4,6,3,1,6,5,3,2,0,3,5,3,1,6,5,4,5,3,5,4,5,6,2,3,5,2,3,4,4,4,4,6,6,3,2,8,1,2,5,3,3,2,2,1,1,0,1,0,0,1,0,0,1,1,1,0,0,0,0,0,0,0,0,0,0,0,0,0,0,0
0,0,0,0,0,0,0,0,0,0,0,0,0,0,1,0,0,0,0,0,1,0,1,1,0,0,2,1,3,3,5,1,6,3,2,4,5,2,4,4,5,4,6,3,2,7,10,7,3,9,8,3,2,3,4,5,2,2,3,7,3,7,4,6,4,5,3,4,11,3,2,4,6,6,6,6,5,3,8,5,3,3,2,3,2,3,4,2,9,3,4,6,3,5,3,3,3,4,5,4,5,4,11,6,4,4,3,5,10,4,5,6,6,6,3,4,8,4,3,8,6,3,6,4,1,3,6,4,8,3,3,6,6,5,7,9,4,6,3,7,3,4,3,8,8,3,6,6,8,3,7,10,5,3,5,7,7,1,9,6,3,4,7,3,6,4,5,4,3,8,5,6,4,6,8,3,6,6,3,6,9,7,4,4,6,6,6,6,5,4,7,4,2,5,2,5,4,2,9,2,1,4,3,5,8,9,4,4,8,9,4,4,5,4,1,3,4,9,4,5,3,6,6,6,5,4,5,3,9,7,3,9,6,7,7,3,3,2,2,6,4,3,6,4,4,9,3,8,7,5,5,5,6,5,9,7,6,10,4,3,6,6,10,3,6,2,0,4,3,4,7,1,6,9,4,2,3,8,5,11,9,7,5,5,3,3,10,4,6,7,7,3,1,6,4,5,6,5,6,1,7,6,6,7,7,6,9,9,7,5,4,6,6,6,3,7,4,3,3,5,2,1,2,0,1,1,2,1,2,1,0,0,1,0,1,1,0,2,0,2,0,0,0,0,0,0,0,0,0,0
0,0,0,0,0,0,0,0,0,0,0,1,0,0,0,1,0,0,0,1,0,0,0,0,1,1,0,0,0,0,1,1,1,4,6,0,2,6,2,4,1,3,1,4,2,0,3,2,4,4,5,6,4,1,4,2,3,2,6,2,3,1,3,6,2,5,6,6,2,4,6,3,2,0,3,1,1,3,3,4,5,4,2,4,4,2,3,3,4,2,4,6,3,4,2,3,2,2,2,1,0,1,1,3,3,1,1,5,2,3,3,2,3,4,1,3,3,1,2,4,2,0,2,3,3,1,2,1,4,4,4,2,3,1,1,1,3,2,3,1,1,0,1,6,3,4,2,6,1,6,4,4,2,2,5,4,2,2,3,3,4,2,5,4,0,1,1,2,2,2,8,4,4,3,6,2,0,0,2,1,4,6,0,1,4,3,2,4,0,1,3,4,2,3,4,1,2,2,2,3,2,3,2,3,3,3,2,2,1,1,3,2,2,2,2,4,2,4,5,4,0,2,3,4,2,2,1,1,0,2,4,1,2,2,2,2,3,0,2,7,3,1,4,2,2,4,3,1,2,2,3,7,3,3,2,2,2,3,6,2,4,3,3,2,3,0,3,0,3,1,0,1,4,5,2,3,1,6,2,3,1,0,3,3,1,4,1,3,0,6,3,5,4,2,2,3,3,3,5,2,1,2,3,2,5,1,2,3,4,4,3,2,1,3,7,2,0,1,1,4,1,1,0,0,0,3,1,0,0,1,0,0,0,0,0,1,1,0,0,0,0,1,0,0,0,0,0,0,0,0
0,0,0,0,0,0,0,0,0,0,0,0,1,1,0,0,0,0,0,0,0,1,2,1,1,0,2,1,1,1,2,3,1,6,1,9,0,9,4,7,3,8,2,4,6,1,5,4,7,3,6,4,6,5,6,5,8,2,2,6,6,4,8,6,5,4,2,3,5,4,2,5,2,8,5,2,5,5,3,5,7,6,3,7,6,6,3,5,2,3,2,5,4,2,8,6,3,7,5,3,3,5,4,3,3,5,5,5,5,5,5,11,3,3,1,4,4,3,2,5,6,4,7,4,6,4,1,3,2,4,4,2,6,3,4,2,4,3,8,3,2,4,5,2,6,5,2,1,5,2,5,8,4,6,0,9,5,5,3,2,4,5,4,4,1,2,2,4,5,5,7,2,3,4,1,2,5,8,2,6,6,3,2,0,2,5,1,4,3,3,2,6,7,6,7,3,4,6,4,4,7,4,1,10,2,5,1,4,4,2,1,5,3,5,4,4,3,2,4,2,3,2,4,4,3,5,3,3,3,2,4,4,1,1,4,1,3,3,2,3,0,3,7,5,2,9,4,3,3,1,3,3,7,4,4,5,5,4,6,9,2,4,2,4,7,3,5,3,4,5,5,3,2,6,6,5,1,5,3,5,3,5,5,3,4,4,7,6,1,4,4,4,4,7,4,1,4,1,7,5,3,5,5,7,2,2,1,5,3,5,6,1,7,2,5,5,2,2,2,3,0,1,0,0,1,1,1,0,0,0,0,2,0,1,0,0,1,0,0,0,0,0,0,0,0,0,0,0,0,0
0,0,0,0,0,0,0,0,0,0,1,0,0,0,2,0,0,0,0,2,1,0,1,0,2,0,0,1,1,2,4,2,2,3,4,5,4,3,5,5,5,3,3,2,2,1,2,6,3,4,4,3,9,5,8,5,4,6,6,3,4,4,5,1,5,1,5,5,3,3,3,9,3,1,4,5,3,5,2,5,1,10,5,6,1,3,4,2,5,6,3,2,4,6,8,4,6,3,4,6,6,6,6,6,6,11,2,6,5,3,4,5,6,3,5,5,4,4,5,6,9,3,5,4,3,3,5,3,4,0,7,1,7,3,4,3,3,5,4,3,3,3,6,4,3,3,6,3,4,5,3,3,5,5,4,5,4,3,4,5,3,1,5,7,5,3,6,3,2,8,4,4,5,9,9,4,7,4,1,6,3,6,4,7,4,6,4,6,4,3,3,5,2,6,2,2,12,5,2,3,5,7,5,8,5,2,3,6,3,4,6,8,3,4,6,4,5,8,4,7,7,7,2,5,3,5,7,9,5,3,4,5,6,6,7,4,5,3,6,6,1,4,3,4,5,5,8,3,5,3,6,4,4,4,4,5,5,6,6,5,6,2,8,7,7,9,7,3,4,6,3,4,4,5,10,2,7,5,6,5,4,5,9,7,5,4,5,8,6,0,3,6,3,9,2,5,4,6,5,10,4,8,4,6,5,10,9,6,5,3,7,12,6,4,0,6,3,8,1,0,0,0,1,1,7,2,1,0,1,1,1,1,1,2,0,0,0,0,0,0,0,0,0,0,0,0,0,0,0,0
0,0,0,0,0,0,0,0,0,0,0,0,0,0,0,0,0,1,0,0,0,0,1,0,0,0,1,0,1,1,1,2,1,3,0,5,3,4,3,4,5,1,1,0,0,2,2,3,3,0,4,3,1,3,6,2,2,1,4,0,4,3,4,8,2,2,4,8,1,2,1,1,0,1,1,2,5,2,4,3,4,5,1,2,5,3,2,3,8,1,1,0,4,2,1,2,1,1,2,0,3,5,1,5,4,3,0,1,5,2,3,1,2,5,4,2,1,2,3,2,0,4,2,1,4,2,3,3,3,3,4,2,3,3,2,2,5,5,8,2,3,4,2,1,1,0,8,3,2,2,1,2,3,4,4,6,3,1,5,4,2,1,5,3,2,6,1,2,1,7,0,4,2,3,1,2,1,1,0,1,2,2,2,0,1,3,0,1,0,1,5,5,2,0,4,1,5,1,2,2,5,3,5,6,2,2,3,3,3,1,3,4,1,1,0,4,4,2,2,2,2,1,0,2,3,4,3,3,4,3,6,1,2,1,4,0,2,2,4,0,2,2,4,2,3,3,6,1,2,4,1,4,2,4,7,2,4,4,4,1,1,4,4,1,4,1,2,2,5,3,2,1,2,3,2,3,3,2,6,2,2,2,7,1,1,2,3,7,3,3,5,3,5,2,3,3,2,1,4,3,4,3,1,2,2,3,4,0,0,4,1,2,2,4,4,2,4,2,1,1,1,2,3,1,2,0,0,1,0,0,1,0,0,1,1,0,1,0,0,2,1,0,0,0,0,0,0,0,0,0
0,0,0,0,0,0,0,0,0,0,0,0,0,0,1,0,1,0,1,0,1,3,1,2,2,2,0,0,2,2,1,1,6,3,2,1,3,3,4,3,6,5,3,6,7,6,5,2,3,4,4,9,4,5,2,5,1,4,5,7,6,3,4,4,3,3,5,5,3,4,7,1,7,3,8,6,7,7,5,5,3,5,2,6,3,4,6,2,6,7,3,4,2,7,6,1,3,4,8,2,3,7,5,7,3,9,3,6,5,5,7,4,2,1,6,1,5,6,5,1,4,4,2,3,2,3,5,1,4,3,4,2,8,4,8,9,5,4,6,2,5,8,7,3,6,3,5,7,5,3,3,5,4,3,3,4,6,5,10,4,5,2,5,4,3,2,4,5,2,1,1,6,5,3,4,5,5,2,1,6,5,2,2,1,8,3,3,3,5,3,3,2,3,4,5,4,8,4,0,3,4,6,1,1,2,5,2,2,1,5,5,9,4,2,4,4,4,3,4,2,3,2,5,2,3,3,4,7,5,3,4,3,3,1,4,6,3,4,5,2,1,2,4,3,5,3,4,2,6,6,2,3,7,5,4,4,4,4,1,2,3,4,3,6,2,2,2,4,5,2,2,3,5,2,4,7,4,3,2,1,2,6,1,2,4,5,2,3,1,1,4,2,4,3,4,2,4,1,3,4,1,7,5,1,3,6,2,2,5,5,1,2,3,8,3,4,5,3,2,2,4,0,1,1,3,1,0,0,0,1,3,0,0,0,0,0,1,0,0,0,1,0,0,0,0,0,0,0,0,0
0,0,0,0,0,0,0,0,0,0,0,0,0,0,0,0,2,1,0,0,0,0,1,0,2,0,1,3,1,4,1,0,6,2,5,4,7,9,5,6,3,7,3,4,2,6,3,5,5,5,3,5,5,8,5,3,6,2,5,15,3,4,2,6,3,4,5,7,6,9,6,9,4,5,0,6,9,3,3,4,3,5,6,9,8,5,4,7,7,5,6,5,2,10,5,2,8,5,7,6,3,5,8,4,11,8,1,7,7,2,6,5,4,6,5,6,6,4,5,3,6,6,2,7,5,5,7,4,5,5,7,8,5,4,6,3,2,4,11,5,6,6,5,12,4,2,4,7,6,2,4,5,5,2,5,6,9,2,4,9,5,8,6,3,4,7,4,5,2,2,7,4,7,2,3,5,3,6,14,6,4,8,5,5,10,6,5,6,1,4,4,6,3,3,4,4,5,5,2,4,4,2,5,4,6,4,4,4,7,7,6,5,7,8,5,8,5,4,3,3,2,4,3,5,5,2,9,4,10,7,6,5,6,7,5,8,6,6,5,3,4,9,3,5,3,4,2,5,3,3,6,5,3,8,8,8,3,4,3,5,7,4,6,6,3,0,4,4,4,5,3,4,7,5,9,3,5,3,5,8,6,12,4,4,5,7,5,8,3,4,7,5,6,7,4,3,10,4,4,5,4,3,5,4,5,6,7,5,7,3,1,7,4,5,7,3,7,5,2,1,5,3,1,1,3,2,1,0,0,0,2,1,2,3,0,1,3,0,0,1,0,0,0,0,0,0,0,0,0,0
0,0,0,0,0,0,0,0,0,0,0,0,0,0,0,0,0,0,0,0,0,0,1,0,0,0,1,3,2,1,2,1,3,2,3,1,3,1,2,3,6,2,3,5,0,1,1,4,3,4,3,1,2,2,2,2,4,4,3,6,1,1,2,4,3,5,3,2,1,1,3,6,5,1,7,0,5,2,0,6,0,4,1,2,5,1,1,4,4,4,1,1,3,1,4,2,2,3,3,5,1,5,5,1,2,2,2,2,1,3,1,4,3,2,1,5,0,2,3,3,2,0,4,2,0,1,3,3,5,5,1,6,2,3,4,2,2,0,4,1,1,2,3,2,4,1,5,0,1,2,2,2,1,4,3,4,4,1,3,2,3,5,4,3,4,1,3,1,0,1,5,0,0,2,7,3,3,4,2,1,5,4,5,1,2,2,5,0,2,1,2,6,3,2,6,1,5,6,2,2,3,3,2,3,3,3,5,6,2,2,3,3,2,5,1,2,3,1,1,2,2,4,4,3,6,4,4,3,7,4,3,3,5,3,4,4,1,0,3,3,1,8,2,3,1,5,3,5,3,1,2,3,3,4,0,4,4,4,2,7,4,3,3,2,2,3,5,2,0,1,2,0,3,2,6,0,2,3,1,0,9,4,2,5,7,1,4,4,1,3,5,8,3,3,6,2,5,0,2,2,4,0,1,3,3,2,4,1,1,3,7,3,4,2,4,3,3,2,1,3,0,1,1,0,0,2,0,0,1,0,1,0,1,0,2,0,0,0,0,0,0,0,0,0,0,0,0,0,0,0
0,0,0,0,0,0,0,0,0,0,0,1,0,1,2,0,0,0,0,0,1,0,0,1,0,0,0,1,2,3,3,1,6,4,7,4,4,5,1,7,2,3,2,3,5,2,4,9,2,6,10,6,4,7,6,6,5,3,2,6,5,3,4,5,3,5,3,5,3,6,2,6,4,4,5,6,6,4,4,8,5,7,3,3,7,5,3,6,5,4,4,3,5,4,8,2,3,7,6,4,5,6,5,5,8,7,7,8,2,2,1,8,2,4,3,3,6,4,5,4,4,4,5,4,5,3,3,5,6,8,9,4,6,4,6,4,2,4,4,8,3,4,4,6,5,5,2,1,3,3,2,3,4,0,6,3,7,6,3,3,5,2,8,7,7,4,7,4,4,7,2,5,4,3,4,5,7,4,2,2,4,5,4,5,7,3,2,5,6,3,2,2,1,3,5,6,2,4,4,5,6,4,6,2,4,4,3,4,8,2,7,3,5,1,0,1,3,1,3,2,6,5,2,0,7,4,3,2,1,3,1,5,10,4,3,2,4,4,4,6,2,1,1,3,2,6,3,4,2,6,4,4,4,4,3,7,4,3,2,2,1,3,4,8,3,4,4,2,1,3,4,4,1,2,8,2,3,8,6,2,2,2,2,3,2,2,0,3,8,3,4,2,3,2,3,3,4,0,3,3,2,4,2,5,3,5,1,5,5,5,4,3,2,3,2,5,2,3,1,3,3,1,1,2,1,0,0,0,1,0,1,0,1,1,0,0,1,0,0,0,0,0,0,0,0,0,0,0,0,0
0,0,0,0,0,0,0,0,0,0,0,0,0,0,1,0,0,0,3,1,0,0,0,3,0,1,1,1,3,1,1,1,3,5,4,4,2,8,1,1,3,2,3,4,2,3,1,4,7,3,5,8,4,12,3,9,4,3,5,4,4,6,4,5,6,8,5,4,9,6,4,6,6,6,2,8,6,2,4,8,11,3,5,5,6,7,3,4,5,3,5,11,3,7,1,3,5,5,1,5,4,4,5,7,5,4,2,1,4,2,5,4,4,6,4,1,8,4,2,3,1,3,2,6,9,3,4,4,1,7,5,9,5,7,1,3,3,6,7,6,4,5,9,8,5,1,2,7,4,12,6,5,2,3,5,6,1,5,6,3,5,5,3,4,8,3,2,7,9,5,2,2,5,6,6,3,6,4,9,7,8,6,2,5,4,3,2,4,6,11,3,7,7,7,4,6,3,8,3,7,10,8,8,5,4,6,8,5,5,6,7,8,4,3,5,4,7,7,7,7,9,5,5,6,5,10,8,5,7,3,8,3,2,5,4,5,2,7,3,9,5,6,3,3,6,3,3,4,6,2,7,4,5,5,6,2,2,6,5,6,11,3,4,8,2,2,8,2,3,5,2,5,4,4,6,1,4,1,5,9,9,6,6,9,4,8,12,4,5,7,4,6,4,6,7,5,4,7,2,5,8,3,4,4,2,1,6,5,5,7,4,11,1,6,2,4,6,8,5,0,5,3,2,2,1,0,0,1,1,1,0,3,2,2,1,0,0,1,0,0,0,0,0,1,0,0,0,0,0,0
0,0,0,0,0,0,0,0,1,1,0,0,0,0,0,0,0,0,0,1,3,0,0,0,1,1,0,0,1,0,2,1,2,1,1,5,1,3,3,0,1,5,4,2,6,3,6,4,3,1,4,1,5,4,2,3,4,1,3,7,6,0,0,1,3,1,3,2,1,1,2,3,2,1,3,1,6,1,6,4,2,4,2,1,5,0,2,4,0,3,3,6,1,2,4,3,0,4,1,4,6,5,2,1,6,1,2,4,2,1,4,3,3,0,2,4,1,2,2,3,4,2,2,3,5,3,1,3,2,1,3,1,2,1,2,0,1,0,0,3,2,1,5,3,2,4,1,4,6,0,2,3,3,4,3,1,3,1,3,0,1,3,2,2,3,5,5,4,4,2,2,2,1,2,0,4,5,3,4,4,2,3,3,4,4,4,3,2,1,2,4,4,1,2,5,6,2,3,5,6,2,3,1,3,3,2,6,3,1,1,3,2,1,3,2,0,0,4,5,1,2,3,0,4,0,1,2,4,0,2,8,6,1,3,2,0,0,2,2,2,2,2,3,2,4,5,3,5,1,3,6,3,4,1,2,3,4,3,3,3,2,1,1,3,3,1,5,2,0,6,2,5,4,1,3,3,3,5,3,4,4,2,5,2,2,3,5,2,3,1,1,5,2,1,2,2,3,3,4,6,6,3,0,3,3,2,1,3,2,2,2,2,7,1,2,3,3,2,2,2,2,1,1,1,1,0,0,1,0,0,0,0,0,1,0,1,0,0,0,0,0,0,0,0,0,0,0,0,0,0
0,0,0,0,0,0,0,0,0,0,0,0,2,0,1,1,0,0,0,1,1,0,2,1,2,1,3,0,4,2,2,2,3,4,3,6,3,3,4,2,5,3,3,3,4,4,3,2,3,4,3,2,5,3,5,3,5,3,6,6,5,5,9,6,4,5,5,5,4,4,7,1,2,3,2,5,3,4,6,4,3,10,8,5,8,2,2,4,4,5,3,10,5,4,3,4,2,6,5,4,8,2,4,6,4,2,4,3,4,9,2,2,5,5,4,4,3,7,5,3,3,6,3,6,4,3,4,0,1,5,1,4,2,1,3,3,3,5,3,7,5,9,1,3,4,5,3,3,4,3,2,6,1,5,3,5,2,6,11,6,6,3,1,2,4,4,7,3,4,3,2,2,3,4,2,2,4,1,4,8,6,1,2,2,3,4,4,1,2,2,2,5,3,5,3,1,2,4,1,2,3,2,2,4,4,1,4,3,3,3,4,3,6,5,4,4,1,0,5,3,1,4,2,3,1,2,7,2,3,6,5,2,2,4,4,6,1,1,0,4,7,4,3,4,0,1,5,2,1,3,3,3,4,7,4,6,6,2,4,1,2,5,7,3,7,2,4,4,5,3,3,3,0,4,4,1,3,2,3,2,5,3,3,5,4,3,3,4,6,3,7,5,3,6,3,5,2,4,4,2,4,3,2,3,3,2,1,5,4,2,3,3,3,4,4,0,1,4,4,1,3,0,2,2,1,2,1,1,0,1,0,2,0,0,2,2,1,0,1,0,0,0,0,0,0,0,0,0,0,0
0,0,0,0,0,0,0,0,0,0,0,0,0,1,0,0,1,1,0,0,1,1,0,1,0,1,0,1,1,2,1,1,5,3,1,4,2,2,2,1,4,4,3,6,4,7,1,3,3,3,2,3,6,3,2,3,10,4,2,4,3,6,5,2,7,4,6,6,2,0,6,6,6,5,5,4,4,7,4,1,7,6,4,6,1,6,4,4,4,2,4,3,4,8,4,2,4,3,4,2,2,5,3,4,9,4,3,7,6,5,6,8,4,4,6,4,2,5,5,5,3,4,4,2,7,9,2,5,3,8,5,4,9,6,3,6,5,4,7,4,6,3,3,6,5,4,6,4,4,6,6,5,7,6,2,6,4,6,6,6,2,3,7,5,2,5,2,6,4,6,1,3,4,2,9,6,2,5,10,3,5,6,5,4,3,11,3,7,6,4,8,8,9,5,5,5,4,5,4,7,4,4,6,9,5,6,4,5,4,4,5,6,8,4,5,5,4,5,1,5,0,3,4,5,3,5,6,2,5,8,5,11,7,1,7,4,5,6,5,6,3,2,3,4,4,5,2,4,4,6,8,6,3,2,5,6,5,7,3,6,2,2,6,2,3,4,6,1,7,4,6,3,5,3,5,8,5,5,6,12,7,6,5,2,6,4,3,4,3,5,5,3,5,4,4,3,5,6,6,1,4,6,4,7,6,8,1,5,8,5,2,4,2,3,4,6,4,5,4,1,0,2,3,0,0,2,1,2,0,0,0,0,3,1,0,3,1,1,2,2,1,0,0,0,0,0,0,0,0,0
0,0,0,0,0,0,0,0,0,0,0,0,1,1,0,0,0,1,0,0,0,1,1,0,0,1,0,0,0,4,3,0,2,2,1,5,5,2,1,3,2,2,4,2,6,2,3,1,1,2,1,0,2,4,1,2,3,1,2,3,3,3,2,1,3,0,6,3,5,4,3,3,3,3,2,1,3,4,4,6,3,2,0,3,1,2,4,2,1,3,3,2,7,5,0,2,3,3,1,5,5,3,1,1,2,1,2,2,1,3,4,3,5,1,3,5,3,2,3,0,2,1,2,3,1,3,3,5,2,0,2,0,3,2,3,0,1,1,5,4,3,2,1,5,3,2,3,2,1,3,3,5,2,4,3,1,1,3,4,3,5,2,4,3,2,2,1,0,2,4,0,0,4,3,5,1,3,4,1,2,6,1,2,3,4,0,2,4,3,4,2,4,0,3,3,4,4,2,1,3,2,5,0,0,2,1,3,3,3,4,4,1,3,5,8,2,6,1,2,3,4,2,3,5,2,0,2,1,2,1,1,1,3,2,2,2,7,2,1,0,0,2,1,3,4,1,3,3,5,1,1,3,2,5,2,5,4,4,3,1,1,1,1,3,3,3,3,1,2,3,3,1,4,1,2,2,3,4,3,5,3,2,5,7,0,9,6,3,4,4,3,3,2,2,5,0,2,4,1,2,1,4,8,2,2,2,5,2,2,2,4,3,5,2,4,4,2,0,2,0,0,2,0,3,0,1,0,0,0,0,1,1,1,0,0,0,0,0,1,0,1,0,0,0,0,0,0,0,0,0
0,0,0,0,0,0,0,0,0,1,0,0,1,1,1,0,1,0,1,0,1,0,0,1,1,0,1,1,2,3,4,5,2,0,5,6,4,3,6,6,2,6,4,12,3,5,2,3,3,4,9,6,7,3,5,3,7,4,4,5,2,2,9,7,3,4,1,3,5,7,5,6,3,3,5,4,5,6,5,3,5,8,3,3,5,4,1,2,5,6,2,6,2,6,6,4,3,2,7,0,4,3,4,7,4,6,3,6,5,4,4,2,3,3,4,3,2,1,5,2,8,5,1,7,3,6,3,2,4,5,3,6,3,6,4,3,2,4,2,2,5,4,2,3,2,3,3,4,3,1,5,2,3,9,6,4,5,3,4,0,4,5,3,2,4,4,3,3,1,1,3,4,0,3,2,3,3,4,5,5,7,1,5,5,7,3,3,2,4,0,2,2,5,2,4,4,1,2,6,4,4,5,2,1,2,5,3,4,0,5,3,4,2,5,3,3,5,3,7,4,2,8,5,2,3,3,2,2,6,2,3,4,2,6,4,2,4,4,6,5,1,5,2,3,2,4,2,1,2,2,6,5,4,1,5,0,5,5,4,5,1,4,4,2,3,3,1,4,4,6,6,1,2,1,2,1,6,6,5,6,2,4,3,1,3,4,4,5,5,3,7,2,4,8,5,3,1,2,3,7,3,3,7,5,3,4,3,1,4,1,6,6,2,1,4,0,4,4,0,1,4,0,0,0,1,1,1,1,0,1,0,2,0,0,1,1,0,0,1,0,0,1,0,0,0,0,0,0,0,0
0,0,0,0,0,0,0,0,0,0,1,1,0,0,0,0,0,1,0,1,0,0,1,1,2,0,2,3,4,1,1,1,2,3,5,6,2,2,8,1,9,5,7,7,3,2,7,5,5,3,1,2,11,5,5,6,4,9,7,9,4,7,6,6,4,6,5,4,5,6,4,5,3,2,6,6,0,8,2,7,7,5,3,2,5,5,6,2,4,9,4,2,4,5,5,5,8,0,8,3,5,6,5,6,6,3,5,2,2,3,9,5,7,6,13,6,7,7,4,6,6,5,3,4,3,3,4,5,4,7,4,4,9,6,6,7,4,5,2,4,4,3,5,4,6,7,7,6,4,1,3,4,2,1,6,4,3,4,4,6,2,6,5,5,6,2,6,3,3,4,6,3,6,5,4,5,5,4,8,6,8,6,3,6,3,3,6,5,9,8,3,4,2,4,7,5,8,8,4,3,4,6,2,4,4,4,8,4,7,4,5,5,12,5,5,8,6,6,7,7,6,3,3,5,12,7,3,8,8,9,8,4,6,4,9,5,5,6,2,8,7,5,2,5,4,6,2,6,5,6,4,10,4,8,5,2,3,4,8,8,5,8,1,5,3,6,1,6,9,4,7,5,7,4,4,7,4,7,7,5,4,8,10,8,3,3,3,2,9,8,3,4,5,3,4,4,7,10,6,5,5,7,5,2,6,5,3,3,7,3,3,5,7,8,9,6,6,6,2,2,7,2,1,1,1,1,3,2,1,0,0,2,0,1,1,0,2,1,0,1,0,1,0,0,0,0,0,0,0,0
0,0,0,0,0,0,0,0,0,0,0,1,0,0,0,1,0,0,0,0,1,0,1,1,0,0,0,1,0,0,1,1,1,4,5,1,2,3,1,3,3,3,2,1,1,2,1,2,2,3,6,4,2,4,3,4,3,5,4,2,4,1,3,4,6,0,5,2,2,1,0,2,2,4,4,1,2,3,3,6,2,4,4,4,3,1,4,4,2,2,4,1,4,1,2,4,2,2,3,1,2,3,0,5,3,5,1,4,3,5,3,2,2,7,2,2,1,2,2,7,3,4,2,5,2,4,2,5,0,4,1,4,1,2,2,2,1,2,2,1,1,3,2,1,1,1,0,3,2,2,3,3,4,2,4,2,2,3,6,1,1,4,2,1,3,3,3,2,0,1,5,1,2,0,2,1,3,2,2,2,1,6,0,2,2,2,0,2,2,0,2,3,3,2,4,3,5,3,1,0,0,3,3,3,4,2,3,4,1,1,3,2,3,4,1,4,4,0,2,2,0,2,2,3,4,1,4,5,3,3,1,0,3,0,2,4,3,1,3,2,2,3,6,4,3,8,2,2,3,2,6,1,2,1,3,4,1,1,4,3,1,4,2,4,4,5,2,4,5,3,2,0,1,5,7,2,1,2,2,5,4,2,2,2,3,1,6,3,2,1,4,1,2,2,0,1,1,2,0,2,5,1,3,3,2,3,2,1,2,1,6,2,0,0,2,3,2,3,1,0,2,1,1,1,0,0,0,2,0,0,0,0,0,1,0,1,1,2,1,0,0,0,0,0,0,0,0,0,0,0
0,0,0,0,0,0,0,0,1,1,0,0,1,0,1,0,0,1,0,0,0,1,0,1,2,0,2,2,1,0,1,1,1,3,1,1,1,6,2,3,5,6,1,1,5,2,0,3,1,1,3,3,6,5,0,1,3,2,2,1,7,3,1,1,6,2,2,6,1,4,2,2,3,4,0,1,2,2,1,3,1,2,2,3,2,3,3,2,2,4,2,1,3,5,4,5,6,0,5,5,3,3,2,4,4,3,5,4,5,2,5,5,5,1,1,5,3,2,4,2,1,0,5,3,1,0,3,6,5,4,2,1,2,2,7,4,3,4,2,3,3,0,2,1,4,5,2,3,2,5,3,2,2,2,7,6,3,3,2,2,4,1,2,3,2,0,3,5,2,4,3,3,3,1,2,2,1,3,5,4,2,4,2,1,1,2,2,1,1,3,6,4,3,1,4,2,4,3,4,2,4,3,1,3,2,3,1,2,2,3,0,3,2,2,2,3,1,2,1,2,1,2,3,1,2,2,2,4,2,0,1,0,5,1,3,3,2,3,3,2,4,2,5,1,1,4,3,2,3,2,4,6,4,4,1,2,6,3,2,5,2,7,3,4,0,0,4,3,3,1,5,1,3,1,1,4,4,2,3,5,4,1,2,3,0,2,4,5,2,3,2,1,1,2,0,2,1,4,1,2,0,2,1,4,3,4,2,1,6,1,3,3,0,1,1,1,4,4,2,2,1,1,2,3,0,3,2,0,0,0,1,0,0,2,0,0,1,0,0,0,0,1,0,0,0,0,0,0,0,0
0,0,1,0,0,0,0,0,0,0,0,0,0,3,0,1,0,2,0,0,0,1,0,1,0,2,1,5,3,2,1,6,5,7,3,7,3,6,2,5,3,4,7,3,4,7,4,2,6,3,5,8,7,3,3,5,2,8,5,2,4,4,2,2,3,7,7,4,3,1,4,4,5,6,3,3,7,1,9,3,4,5,4,8,7,7,2,4,6,4,5,3,3,5,2,0,7,5,3,6,3,3,6,5,4,5,3,6,9,3,1,7,8,4,6,3,1,7,2,9,3,3,4,1,6,1,5,5,6,5,2,6,4,5,7,4,6,5,3,9,1,1,4,3,1,3,7,6,7,7,7,3,4,3,5,6,4,5,4,6,5,3,2,11,4,4,8,3,7,3,1,4,1,7,6,1,2,4,2,2,2,4,3,2,3,4,2,7,3,3,4,2,2,6,7,6,9,4,2,3,7,4,1,8,6,0,6,3,3,2,5,5,4,4,3,4,2,4,5,1,3,9,3,2,6,2,1,5,2,3,6,4,7,3,3,3,3,6,6,2,3,7,3,6,5,1,4,8,6,3,3,2,5,1,5,4,7,6,7,6,4,8,3,5,3,5,7,5,6,4,6,6,3,5,4,3,6,5,6,7,5,3,4,6,4,2,3,6,5,7,6,0,5,1,4,6,4,7,3,0,4,1,6,4,3,4,3,6,2,4,5,1,4,2,3,2,3,1,7,5,3,1,1,1,3,3,1,2,0,1,2,2,2,0,1,1,1,1,0,1,0,0,0,0,0,0,0,0,0,0
0,0,0,0,0,0,0,0,0,1,1,0,0,0,0,0,0,0,0,0,0,0,0,1,3,0,1,0,1,0,4,0,2,1,3,1,2,3,0,0,3,2,4,0,1,1,3,1,1,0,2,1,0,3,0,5,2,3,0,0,3,3,2,2,2,1,6,3,2,0,1,2,1,2,0,1,1,1,2,1,1,5,1,0,3,2,1,4,1,1,1,2,0,1,0,1,1,5,5,0,3,4,3,3,2,2,1,1,3,5,1,1,1,3,5,2,1,4,0,3,1,1,3,1,1,0,3,2,2,4,2,1,1,2,0,5,2,3,1,3,2,2,2,4,3,3,0,2,0,3,2,0,3,1,0,0,1,3,4,1,4,4,1,1,3,3,0,5,0,2,2,3,4,1,1,8,2,0,3,0,3,5,1,6,3,2,4,4,1,3,4,6,1,0,3,3,2,1,6,1,1,1,1,1,0,4,3,2,4,2,2,0,0,2,2,2,2,2,2,3,2,0,2,2,3,1,2,2,0,2,2,1,1,3,3,2,4,1,0,3,0,4,6,6,0,5,3,3,1,3,2,2,5,5,2,3,2,0,4,1,3,1,3,0,0,4,4,2,6,2,3,1,0,4,1,1,5,3,7,4,2,3,2,4,3,3,2,2,3,5,3,2,6,1,2,1,1,4,1,2,2,0,3,3,2,4,2,0,3,3,2,5,3,4,4,2,5,1,0,2,1,2,1,1,1,4,0,0,0,1,0,0,1,0,0,0,0,1,0,0,0,0,0,0,0,0,0,0,0,0
0,0,0,0,0,0,0,0,0,0,0,1,0,0,0,0,0,1,0,1,0,0,0,0,0,0,2,1,1,0,1,1,1,2,1,0,2,4,2,1,4,5,2,1,0,5,2,4,1,3,0,1,3,2,3,5,4,5,3,0,2,2,2,1,5,2,3,1,2,1,4,4,3,1,2,0,3,1,4,1,2,0,3,1,0,3,1,1,2,2,5,2,0,0,1,1,1,2,4,1,0,0,2,3,3,2,4,4,3,2,2,3,1,1,4,2,2,2,1,4,1,3,1,2,1,0,2,4,2,0,2,2,3,3,1,1,2,1,3,3,2,0,1,2,1,1,3,1,1,1,3,2,1,1,0,0,3,1,4,2,1,3,0,2,3,1,0,5,1,4,3,2,1,4,3,4,2,2,3,2,1,0,3,1,1,2,0,2,3,2,2,5,0,3,6,1,2,4,1,4,3,2,1,3,1,2,1,1,2,0,1,0,1,3,2,1,0,1,2,0,0,3,3,0,1,2,0,1,1,2,1,3,1,4,4,6,2,0,1,1,3,4,2,1,1,1,3,0,1,3,1,4,1,0,2,2,3,1,2,2,1,4,1,0,0,3,0,1,2,0,2,0,4,2,0,2,4,2,1,2,1,2,1,0,2,1,6,2,0,0,0,3,2,2,4,1,0,2,0,0,2,0,1,0,2,2,1,3,2,1,2,2,0,1,2,2,3,3,0,2,0,0,1,0,0,0,0,1,0,0,0,0,0,1,0,0,0,1,1,0,0,1,0,0,0,0,0,0,0,0
0,0,0,0,0,0,0,0,0,1,0,0,1,0,0,0,0,1,0,0,0,1,0,2,0,1,2,0,0,0,4,2,2,2,2,9,1,3,3,8,5,6,1,1,2,4,3,2,3,5,3,2,1,4,6,2,8,2,4,4,1,4,3,2,5,2,9,5,3,4,5,5,5,0,2,3,1,1,5,4,5,3,3,4,4,2,3,7,6,1,4,2,3,4,2,0,3,2,1,2,0,2,4,3,4,6,3,3,4,5,2,3,1,3,0,2,7,1,6,4,2,4,1,3,6,2,5,1,2,3,2,2,2,3,3,1,3,6,4,2,5,3,3,3,2,5,3,4,2,7,3,2,4,5,1,6,1,2,2,2,2,3,2,4,0,8,2,4,3,2,2,1,3,3,4,5,6,4,4,0,3,2,4,5,3,1,1,3,4,2,3,1,5,4,2,4,2,1,6,1,3,0,6,1,1,0,4,5,2,4,1,2,1,4,5,5,0,2,1,1,4,3,2,4,2,5,4,4,6,3,1,3,3,2,0,4,1,2,2,2,3,5,4,1,4,5,3,3,4,4,4,2,1,2,0,2,1,1,3,6,3,2,2,1,4,3,3,6,5,6,2,1,1,3,2,2,3,2,3,1,3,6,5,1,3,2,4,2,3,1,3,0,6,4,4,1,2,2,5,2,5,2,1,5,1,4,4,4,4,4,3,3,3,4,1,4,7,1,9,4,3,1,3,1,2,3,2,1,0,0,1,0,0,0,0,0,1,0,1,1,0,0,0,0,0,0,0,0,0,0
0,0,0,0,0,0,0,0,0,0,0,0,0,1,0,0,1,0,0,1,1,1,1,1,0,0,0,1,0,3,1,1,0,1,3,0,2,2,1,1,0,5,1,2,0,1,1,1,0,2,3,2,2,5,1,0,2,0,2,3,1,2,1,3,4,0,0,0,1,0,0,1,2,2,1,2,0,3,1,2,0,1,3,1,0,1,0,0,3,0,2,2,2,0,0,2,1,3,0,0,0,0,0,0,2,3,0,3,0,2,2,1,3,1,2,5,2,3,2,2,0,1,0,1,0,4,1,0,1,3,2,0,0,1,1,0,2,1,1,3,1,2,1,2,0,2,1,2,1,1,2,2,1,2,2,2,2,1,1,1,0,1,4,2,0,1,1,2,1,1,3,1,2,1,0,5,0,0,0,1,4,1,1,2,3,2,0,2,1,3,3,1,2,3,1,1,1,3,3,2,1,1,1,1,2,0,3,3,0,3,0,2,2,1,1,1,3,1,2,0,2,1,1,0,5,3,1,0,2,0,0,1,1,1,0,3,0,3,1,5,2,0,3,0,0,1,1,3,1,1,4,4,1,0,1,1,2,2,1,0,1,1,0,3,1,2,3,0,2,0,1,0,2,1,4,3,0,3,2,1,3,0,3,1,0,0,5,1,1,3,3,0,1,1,3,3,4,1,3,3,1,1,1,3,1,2,0,1,2,1,4,2,3,1,3,1,3,2,3,0,1,0,1,0,1,1,0,2,0,0,0,0,1,0,0,0,0,0,0,0,0,0,0,0,0,0,0,0,0,0
0,0,0,0,0,0,0,0,0,0,0,0,0,0,0,0,0,0,0,0,0,0,0,1,0,0,0,1,1,1,2,2,1,1,1,1,0,1,2,1,2,0,2,2,1,2,1,0,0,0,1,0,1,3,3,1,1,1,0,1,3,0,0,1,0,0,0,1,0,2,0,2,1,1,0,1,0,1,0,3,2,3,2,1,1,1,0,2,1,1,0,0,2,1,1,2,0,2,1,0,2,1,1,3,1,0,0,3,1,1,1,2,2,0,0,3,2,2,0,1,3,0,2,2,1,3,1,1,1,3,0,2,1,1,1,2,1,0,0,4,1,2,0,2,1,1,0,0,2,0,2,0,2,4,0,2,2,0,0,1,1,1,2,1,0,1,0,0,1,0,3,2,4,1,1,0,1,1,1,3,1,1,1,0,0,0,0,2,0,3,0,0,1,1,0,1,1,0,0,1,0,0,2,1,2,0,5,0,3,0,0,1,0,1,2,2,2,2,1,1,1,2,0,0,0,0,2,1,0,0,1,1,0,0,2,1,1,1,0,0,1,2,0,1,1,1,1,3,0,2,1,1,0,2,0,3,0,0,1,0,0,1,0,1,3,0,0,2,0,2,2,0,1,3,1,0,2,1,2,1,0,0,2,1,0,2,1,0,1,0,0,0,0,1,1,3,1,1,1,1,0,2,2,1,1,1,0,1,1,0,2,1,2,0,2,0,1,2,1,2,1,0,1,0,0,0,1,1,1,0,1,0,0,0,0,0,0,0,1,0,0,0,0,0,0,0,0,0,0,0
0,0,0,0,0,0,0,0,1,0,1,1,1,0,0,0,0,1,2,0,1,0,0,0,0,1,1,3,4,3,3,2,3,0,4,1,0,3,1,1,2,4,3,1,1,1,3,0,1,4,1,0,4,1,1,1,1,1,2,1,1,3,0,1,1,2,3,2,2,4,4,0,2,2,1,0,2,2,2,1,3,1,1,2,1,2,0,2,1,0,1,1,0,2,0,6,1,1,2,5,0,3,0,1,1,3,2,0,0,2,1,0,1,2,2,5,0,1,0,1,2,4,3,4,0,1,1,1,1,2,3,2,2,4,5,2,2,2,2,3,4,4,3,2,3,0,0,2,3,1,4,2,4,2,1,1,0,4,2,1,2,2,1,0,2,1,0,3,3,4,0,0,3,3,2,2,2,0,0,1,2,0,3,1,3,0,0,0,3,0,0,1,1,1,3,3,0,2,1,5,2,2,0,0,1,0,1,2,3,1,0,2,1,3,4,3,1,2,0,1,2,1,2,2,0,2,1,2,1,1,0,2,2,0,2,1,2,1,0,1,2,1,0,3,2,1,1,2,4,0,1,1,1,1,1,3,1,1,1,2,2,1,0,0,1,1,1,2,2,2,3,1,1,2,1,0,1,3,1,2,2,0,1,3,2,2,1,3,0,1,0,1,0,0,1,2,0,0,3,1,1,0,2,3,1,1,4,2,3,3,3,2,1,5,3,2,2,3,1,1,3,0,0,1,0,1,1,0,1,0,0,0,0,0,0,0,0,2,0,0,0,0,0,0,0,0,0,0,0,0
0,0,0,0,0,0,0,0,0,0,0,1,0,0,1,0,0,1,0,1,0,0,0,1,1,0,0,1,1,0,0,1,0,0,0,0,0,0,1,1,0,5,1,0,2,2,0,1,1,1,0,2,1,0,1,1,1,2,2,0,0,0,0,1,1,0,1,2,2,0,1,1,1,0,0,2,0,0,1,1,0,1,0,0,0,1,1,0,1,0,1,1,1,0,1,1,0,0,0,0,2,0,0,0,0,2,2,0,1,1,0,0,1,0,1,1,2,1,1,0,1,1,0,0,0,0,0,1,1,2,1,0,2,0,0,1,0,1,0,0,1,2,0,2,4,0,2,1,1,0,0,0,1,0,0,1,0,0,1,0,1,0,1,1,0,1,5,1,0,1,2,1,2,3,1,1,3,0,0,1,2,0,0,1,1,0,1,0,2,0,2,1,3,2,1,2,0,0,0,1,1,0,1,2,0,2,2,1,0,0,2,2,1,1,2,1,0,4,0,0,0,0,0,1,0,0,2,1,1,2,1,0,0,1,1,1,0,2,0,0,1,1,0,1,1,1,0,2,2,0,2,3,1,0,1,0,0,0,0,1,0,0,0,1,0,1,1,0,0,0,0,2,1,1,1,0,0,2,0,2,1,3,0,1,0,0,1,0,1,0,0,0,1,0,0,0,0,1,2,2,2,0,1,0,0,2,1,3,2,3,2,0,5,1,0,1,0,0,0,0,1,0,0,3,3,1,1,0,0,0,0,0,1,0,0,0,2,0,0,2,0,0,0,0,0,0,0,0,0,0
0,0,0,0,0,0,0,0,0,0,0,0,1,0,0,1,0,0,0,0,0,0,0,0,0,0,2,0,1,3,0,0,0,2,0,2,0,1,1,1,1,1,0,0,1,0,1,0,0,0,0,1,1,1,2,2,0,2,1,0,1,0,3,0,0,2,1,0,0,0,1,1,2,0,1,0,0,0,0,1,0,1,0,1,0,2,1,0,1,1,0,1,0,1,0,0,2,0,0,0,3,1,0,1,0,2,1,0,2,1,0,1,1,0,2,0,1,2,0,0,1,0,0,0,0,1,1,0,0,0,1,0,0,1,0,0,0,0,1,1,1,0,0,0,3,2,1,0,0,0,1,0,0,2,0,0,1,1,2,0,0,0,0,1,0,0,1,0,0,0,1,0,0,1,2,0,0,2,3,0,0,0,1,0,1,0,1,0,1,0,0,0,0,2,0,1,0,1,0,3,0,0,0,0,0,2,1,0,1,1,0,0,0,1,0,0,0,0,0,0,0,0,0,0,2,0,0,0,0,1,0,1,0,0,1,0,2,0,0,0,0,2,0,0,0,0,0,1,2,1,1,0,1,1,3,0,0,0,1,0,0,0,0,1,0,0,0,0,0,1,1,0,1,0,1,0,2,0,1,1,0,0,0,1,2,1,0,0,0,2,1,2,1,1,0,0,4,0,0,0,0,0,0,0,0,0,0,0,0,0,0,0,0,1,0,0,0,1,0,1,1,0,0,0,0,0,0,1,0,0,0,2,0,1,0,0,1,1,0,0,0,0,0,0,0,0,0,0,0,0
0,0,0,0,0,0,0,0,0,0,0,0,0,0,0,0,0,0,0,0,1,0,1,1,0,0,0,0,1,0,0,0,2,2,2,1,1,2,0,0,0,2,1,1,0,0,1,1,0,2,1,0,0,1,3,0,0,1,0,0,3,1,3,0,1,0,1,0,0,0,0,0,1,0,0,2,0,1,1,0,3,0,2,3,0,0,1,1,1,0,0,0,1,0,0,1,0,1,0,1,1,1,1,1,0,1,0,0,0,1,1,1,1,1,0,0,0,3,0,0,0,0,1,0,2,5,1,1,0,0,0,2,2,1,0,0,1,2,2,0,0,1,0,2,2,3,2,0,1,2,2,0,0,2,0,2,1,0,0,2,0,0,3,1,1,0,0,0,0,1,1,1,0,2,0,3,0,1,0,0,1,1,3,2,2,0,0,0,1,2,1,0,0,0,0,1,0,0,1,1,2,1,2,3,2,1,3,2,1,1,1,0,0,0,0,1,1,1,2,1,0,0,0,1,1,1,1,1,0,1,1,0,1,1,1,0,0,1,0,2,0,0,0,1,1,0,0,0,0,2,0,0,2,0,1,1,1,2,0,0,0,1,2,0,0,0,0,0,0,0,0,0,1,0,0,1,0,1,0,0,0,0,1,1,1,3,1,1,1,0,1,2,1,1,0,1,0,1,1,1,1,1,3,2,0,0,0,0,0,1,1,0,0,0,0,0,3,0,1,0,1,0,1,1,0,1,1,0,0,1,0,0,0,1,0,0,1,0,1,0,1,0,0,0,0,0,0,0,0,0
0,0,0,0,0,0,0,0,0,0,0,0,0,0,0,0,0,1,0,2,0,0,0,0,0,1,0,0,0,1,1,0,0,0,2,2,1,1,0,1,1,0,1,0,0,0,0,0,0,0,0,4,0,0,0,0,1,0,0,0,1,0,0,0,0,0,2,2,0,1,1,1,1,0,0,1,1,0,0,0,0,0,0,0,0,1,0,0,0,0,0,0,0,3,1,2,0,0,0,0,1,0,0,0,0,1,0,0,0,0,1,0,0,0,0,0,1,0,3,0,1,0,0,0,0,1,0,1,0,0,2,1,1,0,0,1,0,1,0,1,1,2,0,0,0,1,1,1,0,0,0,0,0,0,0,0,0,0,0,1,0,0,0,0,0,0,0,1,1,0,1,0,0,2,0,0,2,1,0,1,0,1,1,0,0,1,2,0,0,0,0,1,0,0,1,0,0,0,1,0,0,0,0,0,1,0,0,0,0,0,0,1,0,1,1,1,1,0,0,0,0,0,1,0,0,0,0,2,0,1,0,2,3,0,0,1,0,1,0,0,0,1,0,1,2,1,0,1,1,1,0,1,0,1,0,0,0,0,1,0,0,1,0,2,0,0,0,0,1,0,1,1,0,1,1,1,0,1,0,0,1,1,0,0,1,1,1,0,0,2,1,0,0,2,0,0,0,0,0,0,0,0,0,0,0,2,0,0,0,0,0,0,0,1,1,1,0,0,0,0,0,0,0,0,0,0,0,0,0,2,0,0,0,0,2,0,0,0,0,0,0,0,0,0,0,0,0,0,0,0
0,0,0,0,0,0,0,0,0,0,0,0,0,1,0,0,0,0,1,0,0,1,0,0,0,0,0,1,1,0,0,0,0,1,0,0,0,0,0,0,1,0,0,0,0,0,0,0,0,0,0,0,1,0,0,0,1,0,0,1,1,0,0,0,0,0,0,1,0,0,1,0,0,0,0,0,0,0,0,1,1,0,0,0,0,0,1,0,0,0,0,0,1,0,0,1,1,0,0,0,0,0,1,0,1,0,0,0,0,1,0,1,1,0,0,0,1,0,0,0,1,0,0,0,1,0,0,0,0,0,0,1,1,0,0,0,1,1,0,0,0,0,0,0,0,1,0,0,0,1,0,0,0,1,0,0,0,0,0,0,0,1,0,1,0,0,0,1,0,1,0,1,0,0,0,1,0,0,0,0,2,0,0,0,1,0,0,0,0,1,0,0,0,0,0,0,0,0,0,1,1,1,0,1,0,0,0,0,0,0,0,0,0,0,0,0,0,0,1,0,0,0,1,0,0,0,0,0,1,0,1,1,0,0,0,0,0,0,0,1,1,0,0,0,0,2,0,0,0,0,0,0,0,0,1,0,1,0,0,0,0,0,2,0,0,2,0,1,0,0,0,0,0,0,0,0,0,0,0,1,0,2,0,0,1,1,1,0,0,0,0,1,1,1,0,0,0,0,0,0,1,0,1,0,0,1,0,0,1,0,0,1,0,0,0,0,1,1,2,0,0,0,2,0,0,0,0,1,0,0,0,0,0,0,0,0,0,0,0,0,0,0,0,0,0,0,0,0,0,0
0,0,0,0,0,0,0,0,0,0,0,0,0,0,0,0,0,0,0,0,0,0,1,0,0,1,0,1,0,2,0,1,0,1,0,0,0,0,0,0,0,0,0,0,0,0,0,0,0,1,0,1,0,1,0,0,0,1,0,0,0,0,0,1,0,1,0,0,1,0,1,0,0,0,0,0,0,0,0,0,1,0,0,1,0,1,0,0,0,1,0,1,1,0,0,1,0,1,0,0,0,0,1,0,1,0,0,1,0,0,0,0,0,0,2,0,0,2,0,1,0,0,0,0,0,0,0,1,0,0,2,1,0,1,3,0,0,0,0,0,1,0,0,0,1,0,0,0,0,1,0,0,1,1,1,0,1,0,1,0,0,0,0,0,0,0,0,1,0,0,0,0,0,0,1,0,0,0,1,0,0,0,0,1,0,0,0,0,0,0,0,0,0,0,0,0,0,0,1,1,1,0,0,0,0,0,0,0,0,1,0,0,0,0,1,0,1,1,0,0,0,2,0,0,1,0,0,0,0,0,2,0,1,0,1,0,0,0,1,0,0,0,0,0,0,0,1,0,1,0,0,0,0,0,0,0,0,1,0,0,0,1,0,0,1,1,2,1,0,0,0,0,0,1,0,2,0,0,0,0,0,0,0,0,0,1,0,0,0,1,1,1,0,1,1,0,0,0,1,0,0,0,0,0,0,1,1,0,0,1,1,1,0,1,0,0,1,1,0,0,0,0,0,0,0,0,0,0,0,0,0,1,0,0,0,2,0,0,0,0,0,0,0,0,0,0,0,0,0,0
0,0,0,0,0,0,0,0,0,0,0,0,0,1,0,1,0,1,0,0,0,0,0,0,1,0,1,1,0,0,1,1,0,0,1,0,0,0,1,1,1,2,0,0,1,0,0,0,0,0,0,0,0,1,0,0,0,0,0,0,1,0,0,2,0,0,0,0,0,0,0,1,0,0,0,0,0,0,0,0,0,0,0,0,0,0,0,0,0,0,0,0,0,2,1,0,0,0,0,1,1,1,0,2,0,0,0,0,0,0,1,0,0,1,0,0,2,0,0,0,0,0,0,1,0,0,0,0,0,1,0,0,0,0,1,0,0,1,0,0,0,0,0,0,0,0,0,0,1,0,0,0,0,1,0,1,0,0,0,0,0,0,1,3,1,0,0,0,0,1,0,0,1,0,0,0,0,0,1,0,0,0,0,0,0,0,0,0,0,0,0,0,2,0,0,0,0,0,0,0,0,0,0,1,0,0,0,0,0,0,0,0,0,1,2,0,0,0,1,0,0,0,0,0,0,0,0,0,0,0,1,1,0,0,1,0,0,0,1,0,0,0,0,0,1,0,1,1,0,0,0,2,0,0,0,1,0,1,1,0,0,0,0,0,0,3,1,0,0,0,0,0,0,0,0,0,0,0,0,0,0,0,1,0,0,1,0,0,0,0,0,0,2,0,1,0,1,0,0,0,0,0,0,0,0,0,0,1,1,0,1,0,0,0,2,0,1,0,0,1,0,0,0,1,0,0,0,1,0,0,0,1,2,0,0,0,0,0,0,0,0,0,0,0,0,0,0,0,0,0
0,0,0,0,0,0,0,0,0,0,0,0,0,0,0,0,0,1,0,0,0,0,1,0,0,1,0,1,0,0,0,1,0,1,1,0,0,0,0,0,0,0,0,1,1,1,0,2,0,0,0,0,0,0,0,0,0,0,1,1,0,0,0,1,1,0,0,0,0,1,0,0,0,0,0,0,0,1,0,0,0,0,0,0,1,0,0,0,0,0,0,0,0,0,0,0,0,0,0,0,0,0,0,0,0,1,1,0,0,0,0,0,0,0,0,0,1,0,0,0,0,0,0,0,0,0,1,0,1,0,0,0,0,0,1,0,0,0,0,0,0,0,1,1,0,1,0,0,0,0,0,0,0,0,0,1,0,0,0,0,1,0,0,0,0,1,0,0,0,0,1,1,0,0,0,0,0,0,1,1,0,0,0,0,1,0,0,0,1,0,0,0,0,0,1,0,0,0,0,0,0,0,0,0,0,1,1,0,0,1,1,0,0,0,1,0,1,0,0,0,0,0,1,0,0,0,0,0,1,1,0,0,0,0,0,0,0,0,0,0,1,1,1,0,0,0,0,0,0,0,0,0,0,0,0,0,0,0,0,1,0,0,0,0,1,0,0,0,0,1,1,1,0,0,0,0,0,1,0,0,0,0,0,0,0,0,0,0,0,0,1,1,0,0,0,1,0,0,0,0,0,0,0,0,0,0,0,2,0,0,0,0,0,0,0,0,0,0,0,0,0,0,0,0,0,1,0,0,0,0,0,0,1,0,0,0,0,0,0,0,0,0,0,0,0,0,0,0,0,0
0,0,0,0,0,0,0,0,0,0,0,0,1,0,0,0,1,1,0,0,0,0,0,1,0,0,0,0,1,1,1,0,0,0,0,1,0,0,0,2,0,0,0,1,0,0,1,0,1,0,0,1,0,1,0,0,0,1,1,0,1,1,0,0,1,1,0,0,0,0,2,0,0,0,0,2,0,0,0,0,0,0,0,2,0,0,0,0,0,1,1,0,1,0,1,0,1,1,1,0,0,0,0,1,1,0,0,1,1,0,0,1,0,1,0,0,0,1,0,1,0,0,0,0,0,0,1,0,0,0,0,1,1,2,1,1,1,0,1,0,0,0,0,0,0,1,1,0,0,0,1,0,0,0,0,0,1,0,1,1,0,0,0,0,0,1,0,1,0,2,0,2,0,0,0,0,0,1,0,0,0,2,0,1,0,0,1,1,0,0,1,0,0,0,0,1,0,1,0,0,0,0,0,0,0,0,0,0,1,0,0,1,0,1,0,0,0,2,2,0,0,1,2,0,0,0,0,0,0,0,1,0,0,0,1,0,0,0,0,0,1,0,1,1,0,0,0,0,0,1,1,1,0,0,0,0,0,1,0,0,0,0,0,0,0,0,0,2,0,0,0,1,1,0,0,0,0,0,1,0,0,1,1,1,0,0,0,1,0,0,0,0,0,0,0,1,0,1,0,0,0,1,0,1,0,0,1,0,0,0,1,0,0,0,0,0,0,1,0,1,1,0,0,0,0,0,0,0,0,2,0,0,1,0,0,0,1,0,0,0,0,0,0,0,0,0,0,0,0,0
0,0,0,0,0,0,0,0,0,0,0,0,0,0,0,0,0,0,0,0,1,0,0,0,2,2,2,1,0,0,0,0,0,0,0,1,1,0,0,0,0,1,0,0,0,1,1,0,0,1,0,0,1,0,0,1,1,0,0,0,0,0,0,0,1,0,0,0,0,0,0,0,0,1,0,0,0,0,0,0,0,0,0,0,0,0,1,0,1,0,1,0,1,0,0,0,0,0,0,1,0,0,0,0,0,0,0,0,0,0,1,0,1,0,0,1,0,0,1,0,0,0,0,0,0,0,0,0,0,1,0,1,3,0,0,0,0,1,0,0,0,0,1,0,1,0,0,0,0,0,0,0,0,0,0,0,0,0,0,0,0,1,0,0,0,0,0,0,0,0,0,1,0,0,0,0,0,0,0,0,0,0,0,1,0,0,0,0,1,0,0,0,0,0,0,0,1,0,0,1,0,0,1,0,0,0,0,0,0,0,0,0,0,0,0,1,0,0,3,0,0,1,1,0,0,0,0,0,0,0,0,0,0,0,0,0,0,0,1,0,1,0,0,0,2,0,0,0,1,0,0,1,0,0,1,0,0,0,0,0,1,1,1,0,0,0,0,0,0,0,1,2,0,0,1,0,0,0,0,0,0,1,0,0,0,0,1,0,0,0,0,0,0,0,0,0,0,1,0,0,0,0,0,0,0,1,0,1,0,1,0,0,0,1,1,0,0,0,0,1,0,0,0,0,0,1,1,0,0,0,0,0,0,1,1,0,1,0,0,0,0,0,0,0,0,0,0,0,0,0
0,0,0,0,0,0,0,0,1,0,0,0,0,0,0,0,0,1,0,0,0,0,0,0,1,0,0,0,1,0,0,1,0,2,0,2,0,0,0,0,0,0,0,0,0,0,1,1,0,0,0,0,0,0,0,2,0,1,0,2,0,0,0,1,1,0,0,2,1,0,0,0,0,0,0,0,0,1,0,0,2,1,0,0,1,0,0,0,0,0,0,0,0,0,1,0,0,1,0,0,0,0,0,1,1,0,1,0,0,0,0,0,1,0,1,1,0,0,0,0,0,1,1,1,0,0,0,0,0,0,1,0,1,0,1,0,0,1,0,0,0,0,0,1,0,1,0,1,0,0,0,0,1,1,0,1,1,0,0,0,0,0,0,0,0,0,0,0,0,1,0,0,0,0,0,1,0,2,0,0,0,0,1,1,0,0,1,1,0,0,0,0,0,0,0,0,0,0,0,0,1,0,0,0,0,0,0,0,0,2,0,0,0,0,0,0,0,0,0,0,0,0,0,1,0,0,0,0,0,0,0,0,0,2,0,0,0,0,0,0,0,0,0,1,0,0,1,0,1,1,0,0,2,0,0,1,0,1,1,0,0,0,0,1,0,0,0,0,0,2,0,0,0,1,0,0,0,0,0,0,0,0,0,0,0,1,0,0,1,0,1,0,2,0,1,0,2,0,1,0,1,0,1,0,1,0,0,2,1,0,1,0,1,0,0,3,0,1,1,0,0,1,0,0,2,0,0,0,1,0,0,0,1,0,0,1,0,0,0,0,0,0,0,0,0,0,0,0,0,0
0,0,0,0,0,0,0,0,0,0,1,0,0,0,1,1,0,0,0,1,1,0,3,0,0,1,0,0,0,1,0,0,0,0,0,0,0,0,0,0,0,0,0,0,0,1,0,0,0,0,0,0,0,0,1,0,0,0,1,0,0,0,0,0,1,0,0,0,0,0,0,1,0,0,0,0,0,1,0,0,0,0,1,0,0,0,0,0,0,0,0,0,0,0,1,0,0,0,0,0,0,0,0,0,0,0,0,0,0,1,0,0,0,0,0,0,0,0,0,0,0,0,0,0,0,0,1,0,1,1,0,0,1,0,0,0,1,0,0,0,0,0,0,0,0,1,0,0,0,0,0,0,1,0,1,0,0,0,0,0,0,0,0,0,0,0,0,0,0,0,0,0,0,0,1,0,0,0,0,0,0,0,0,0,0,0,0,0,0,0,0,1,0,1,0,0,0,0,0,0,0,0,0,0,0,0,0,0,0,0,0,0,0,0,0,0,0,0,0,0,0,0,0,0,0,0,0,0,1,0,0,0,0,0,0,0,0,0,0,0,0,0,0,0,0,1,0,0,0,0,0,0,0,1,0,0,0,0,0,0,0,0,0,0,0,0,0,0,0,0,0,1,0,0,0,0,0,0,0,0,1,0,1,0,0,0,0,0,0,0,0,0,0,0,0,0,0,1,0,0,0,0,0,0,0,1,1,0,0,0,0,1,1,1,0,0,0,0,1,0,0,0,1,1,0,0,0,1,0,1,0,0,0,0,0,0,1,0,0,0,0,0,0,0,0,0,0,0,0,0
0,0,0,0,0,0,0,0,0,0,0,0,0,0,0,0,1,0,0,0,0,0,0,0,0,1,0,0,0,0,0,0,0,0,0,0,0,0,0,0,0,1,0,0,0,0,0,0,0,0,0,0,0,0,0,0,0,0,0,0,0,1,0,0,0,0,0,0,0,0,0,0,0,0,0,0,0,0,0,0,0,0,0,0,0,0,0,0,0,0,0,0,0,0,0,0,0,0,0,0,0,1,1,0,0,0,0,0,0,0,0,0,0,0,0,0,0,0,0,0,0,0,0,0,0,1,1,0,0,0,0,0,0,0,0,0,0,0,0,0,0,0,0,0,0,0,0,0,0,0,0,0,1,0,0,0,0,0,0,0,0,0,0,0,1,0,0,0,0,0,0,0,0,0,0,0,0,0,0,0,0,0,0,0,0,0,0,0,0,0,0,0,0,0,0,0,0,0,0,0,0,0,0,0,0,0,0,0,0,0,0,0,0,0,0,0,0,0,0,0,0,0,0,0,0,0,0,0,0,0,0,0,0,0,0,0,0,0,0,0,0,0,0,0,0,0,0,0,0,0,0,0,0,0,0,0,0,0,0,0,1,0,0,0,0,0,0,0,0,0,0,0,0,0,0,0,0,1,0,0,0,0,0,0,0,0,0,0,1,0,0,0,0,0,0,0,0,0,0,0,0,0,0,1,0,0,0,0,0,0,0,0,0,0,0,0,0,0,0,0,0,0,0,0,0,0,0,0,0,0,0,0,0,0,0,0,0,0,0,0,0,0,0,0,0,0,0,0,0,0
0,0,0,0,0,0,0,0,0,0,0,0,0,0,0,0,0,0,0,1,0,0,0,0,0,0,0,1,0,0,0,0,0,0,0,0,0,1,0,0,0,0,0,0,1,1,0,0,0,0,0,0,1,0,0,0,0,0,0,0,0,0,0,0,0,0,0,0,0,0,0,0,0,0,0,0,0,0,0,0,0,0,0,0,0,0,0,0,0,0,1,0,0,0,0,0,0,0,1,0,0,0,0,0,0,0,0,0,0,0,0,0,0,0,0,0,0,0,0,0,0,0,0,0,0,0,0,0,0,0,0,0,0,0,0,0,0,0,0,0,0,0,0,0,0,0,0,0,0,0,0,0,0,0,0,0,0,0,0,0,0,0,1,0,0,0,0,0,0,0,0,0,0,0,0,0,0,0,0,0,0,0,0,0,0,0,0,0,0,0,0,0,0,0,0,0,0,0,0,0,0,0,0,0,0,0,0,0,0,0,1,0,0,0,0,0,0,0,0,0,0,0,0,0,0,0,0,0,0,0,0,0,0,0,0,0,0,0,0,0,0,0,0,0,0,0,0,0,0,0,0,0,0,0,0,0,0,0,0,0,0,0,0,0,0,0,0,0,0,0,0,0,0,0,0,0,0,0,0,0,0,0,0,0,0,0,0,0,0,0,0,0,0,0,0,0,0,0,0,0,0,0,0,0,0,0,0,0,0,0,0,0,0,0,0,0,0,0,0,0,0,0,0,0,0,0,0,0,0,0,0,0,0,0,0,0,0,0,0,0,0,0,0,0,0,0,0,0,0,0
0,0,0,0,0,0,0,0,0,0,0,0,0,0,0,0,0,0,0,0,0,0,0,0,0,0,0,0,2,0,0,0,0,0,0,0,0,0,0,0,0,0,0,0,0,0,0,0,0,0,0,0,0,0,0,0,0,0,0,0,0,0,0,0,0,0,0,0,0,0,0,0,0,0,0,0,0,0,0,0,0,0,1,0,0,0,0,0,0,1,0,0,0,0,0,0,0,0,0,0,0,0,0,0,0,0,0,0,0,0,0,0,0,0,0,0,0,0,0,0,0,0,0,0,0,0,0,0,0,0,0,0,0,0,0,0,0,0,0,0,0,0,0,0,0,0,0,1,0,0,0,0,0,0,0,0,0,0,0,0,0,0,0,0,0,0,0,0,0,0,0,0,0,0,0,0,0,0,0,0,0,0,0,0,0,0,0,0,0,0,0,0,0,0,0,0,0,0,0,0,0,0,0,0,0,0,0,0,0,0,0,0,0,0,0,0,0,0,0,0,0,0,0,0,0,0,0,0,0,0,0,0,0,0,0,0,0,0,0,0,0,0,0,0,0,0,0,0,0,0,0,0,0,0,0,0,0,0,0,0,0,0,0,0,0,0,0,0,0,0,0,0,0,0,0,0,0,0,0,0,0,0,0,0,0,0,0,0,0,0,0,0,0,0,0,0,0,0,0,0,0,0,0,0,0,0,0,0,0,0,0,0,0,0,0,0,0,0,0,0,0,0,0,0,0,0,0,0,0,0,0,1,0,0,0,0,0,0,0,0,0,0,0,0,0,0,0,0,0,0
0,0,0,0,0,0,0,0,0,0,0,0,0,0,0,0,0,0,0,0,0,0,0,0,0,0,0,0,0,0,0,0,0,0,0,0,0,0,0,0,0,0,0,0,0,0,0,0,0,0,0,0,0,0,0,0,0,0,0,0,0,0,0,0,0,0,0,0,0,0,0,0,0,0,0,0,0,0,0,0,0,0,0,0,0,0,0,0,0,0,0,0,0,0,0,0,0,0,0,0,0,0,0,0,0,0,0,0,0,0,0,0,0,0,0,0,0,0,0,0,0,0,0,0,0,0,0,0,0,0,0,0,0,0,0,0,0,0,0,0,0,0,0,0,0,0,1,0,0,0,0,0,0,0,0,0,0,0,0,0,0,0,0,0,0,0,0,0,0,0,0,0,0,0,0,0,0,0,0,0,0,0,0,0,0,0,0,0,0,0,0,0,0,0,0,0,0,0,0,0,0,0,0,0,0,0,0,0,0,0,0,0,0,0,0,0,0,0,0,0,0,0,0,0,0,0,0,0,0,0,0,0,0,0,0,0,0,0,0,0,0,0,0,0,0,0,0,0,0,0,0,0,0,0,0,0,0,0,0,0,0,0,0,0,0,0,0,0,0,0,0,0,0,0,0,0,0,0,0,0,0,0,0,0,0,0,0,0,0,0,0,0,0,0,0,0,0,0,0,0,0,0,0,0,0,0,0,0,0,0,0,0,0,0,0,0,0,0,0,0,0,0,0,0,0,0,0,0,0,0,0,0,0,0,0,0,0,0,0,0,0,0,0,0,0,0,0,0,0,0
0,0,0,0,0,0,0,0,0,0,0,0,0,0,0,0,0,0,0,0,0,0,0,0,0,0,0,0,0,0,0,0,0,0,0,0,0,0,0,0,0,0,0,0,0,0,0,0,0,0,0,0,0,0,0,0,0,0,0,0,0,0,0,0,0,0,0,0,0,0,0,0,0,0,0,0,0,0,0,0,0,0,0,0,0,0,0,0,0,0,0,0,0,0,0,0,0,0,0,0,0,0,0,0,0,0,0,0,0,0,0,0,0,0,0,0,0,0,0,0,0,0,0,0,0,0,0,0,0,0,0,0,0,0,0,0,0,0,0,0,0,0,0,0,0,0,0,0,0,0,0,0,0,0,0,0,0,0,0,0,0,0,0,0,0,0,0,0,0,0,0,0,0,0,0,0,0,0,0,0,0,0,0,0,0,0,0,0,0,0,0,0,0,0,0,0,0,0,0,0,0,0,0,0,0,0,0,0,0,0,0,0,0,0,0,0,0,0,0,0,0,0,0,0,0,0,0,0,0,0,0,0,0,0,0,0,0,0,0,0,0,0,0,0,0,0,0,0,0,0,0,0,0,0,0,0,0,0,0,0,0,0,0,0,0,0,0,0,0,0,0,0,0,0,0,0,0,0,0,0,0,0,0,0,0,0,0,0,0,0,0,0,0,0,0,0,0,0,0,0,0,0,0,0,0,0,0,0,0,0,0,0,0,0,0,0,0,0,0,0,0,0,0,0,0,0,0,0,0,0,0,0,0,0,0,0,0,0,0,0,0,0,0,0,0,0,0,0,0,0
0,0,0,0,0,0,0,0,0,0,0,0,0,0,0,0,0,0,0,0,0,0,0,0,0,0,0,0,0,0,0,0,0,0,0,0,0,0,0,0,0,0,0,0,0,0,0,0,0,0,0,0,0,0,0,0,0,0,0,0,0,0,0,0,1,0,0,0,0,0,0,0,0,0,0,0,0,0,0,0,0,0,0,0,0,0,0,0,0,0,0,1,0,0,0,0,0,0,0,0,0,0,0,0,0,0,0,0,0,0,0,0,0,0,0,0,0,0,0,0,0,0,0,0,0,0,0,0,0,0,0,0,0,0,0,0,0,0,0,0,0,0,0,0,0,0,0,0,0,0,0,0,0,0,0,0,0,0,0,0,0,0,0,0,0,0,0,0,0,0,0,0,0,0,0,0,0,0,0,0,0,0,0,0,0,0,0,0,0,0,0,0,0,0,0,0,0,0,0,0,0,0,0,0,0,0,0,0,0,0,0,0,0,0,0,0,0,0,0,0,0,0,0,0,0,0,0,0,0,0,0,0,0,0,0,0,0,0,0,0,0,0,0,0,0,0,0,0,0,0,0,0,0,0,0,0,0,0,0,0,0,0,0,0,0,0,0,0,0,0,0,0,0,0,0,0,0,0,0,0,0,0,0,0,1,0,0,0,0,0,0,0,0,0,0,0,0,0,0,0,0,0,0,0,0,0,0,0,0,0,0,0,0,0,0,0,0,0,0,0,0,0,0,0,0,0,0,0,0,0,0,0,0,0,0,0,0,0,0,0,0,0,0,0,0,0,0,0,0,0
0,0,0,0,0,0,0,0,0,0,0,0,0,0,0,0,0,0,0,0,0,0,0,0,0,0,0,0,0,0,0,0,0,0,0,0,0,0,0,0,0,0,0,0,0,0,0,0,0,0,0,0,0,0,0,0,0,0,0,0,0,0,0,0,0,0,0,0,0,0,0,0,0,0,0,0,0,0,0,0,0,0,0,0,0,0,0,0,0,0,0,0,0,0,0,0,0,0,0,0,0,0,0,0,0,0,0,0,0,0,0,0,0,0,0,0,0,0,0,0,0,0,0,0,0,0,0,0,0,0,0,0,0,0,0,0,0,0,0,0,0,0,0,0,0,0,0,0,0,0,0,0,0,0,0,0,0,0,0,0,0,0,0,0,0,0,0,0,0,0,0,0,0,0,0,0,0,0,0,0,0,0,0,0,0,0,0,0,0,0,0,0,0,0,0,0,0,0,0,0,0,0,0,0,0,0,0,0,0,0,0,0,0,0,0,0,0,0,0,0,0,0,0,0,0,0,0,0,0,0,0,0,0,0,0,0,0,0,0,0,0,0,0,0,0,0,0,0,0,0,0,0,0,0,0,0,0,0,0,0,0,0,0,0,0,0,0,0,0,0,0,0,0,0,0,0,0,0,0,0,0,0,0,0,0,0,0,0,0,0,0,0,0,0,0,0,0,0,0,0,0,0,0,0,0,0,0,0,0,0,0,0,0,0,0,0,0,0,0,0,0,0,0,0,0,0,0,0,0,0,0,0,0,0,0,0,0,0,0,0,0,0,0,0,0,0,0,0,0,0
0,0,0,0,0,0,0,0,0,0,0,0,0,0,0,0,0,0,0,0,0,0,0,0,0,0,0,0,0,0,0,0,0,0,0,0,0,0,0,0,0,0,0,0,0,0,0,0,0,0,0,0,0,0,0,0,0,0,0,0,0,0,0,0,0,0,0,0,0,0,0,0,0,0,0,0,0,0,0,0,0,0,0,0,0,0,0,0,0,0,0,0,0,0,0,0,0,0,0,0,0,0,0,0,0,0,0,0,0,0,0,0,0,0,0,0,0,0,0,0,0,0,0,0,0,0,0,0,0,0,0,0,0,0,0,0,0,0,0,0,0,0,0,0,0,0,0,0,0,0,0,0,0,0,0,0,0,0,0,0,0,0,0,0,0,0,0,0,0,0,0,0,0,0,0,0,0,0,0,0,0,0,0,0,0,0,0,0,0,0,0,0,0,0,0,0,0,0,0,0,0,0,0,0,0,0,0,0,0,0,0,0,0,0,0,0,0,0,0,0,0,0,0,0,0,0,0,0,0,0,0,0,0,0,0,0,0,0,0,0,0,0,0,0,0,0,0,0,0,0,0,0,0,0,0,0,0,0,0,0,0,0,0,0,0,0,0,0,0,0,0,0,0,0,0,0,0,0,0,0,0,0,0,0,0,0,0,0,0,0,0,0,0,0,0,0,0,0,0,0,0,0,0,0,0,0,0,0,0,0,0,0,0,0,0,0,0,0,0,0,0,0,0,0,0,0,0,0,0,0,0,0,0,0,0,0,0,0,0,0,0,0,0,0,0,0,0,0,0,0
0,0,0,0,0,0,0,0,0,0,0,0,0,0,0,0,0,0,0,0,0,0,0,0,0,0,0,0,0,0,0,0,0,0,0,0,0,0,0,0,0,0,0,0,0,0,0,0,0,0,0,0,0,0,0,0,0,0,0,0,0,0,0,0,0,0,0,0,0,0,0,0,0,0,0,0,0,0,0,0,0,0,0,0,0,0,0,0,0,0,0,0,0,0,0,0,0,0,0,0,0,0,0,0,0,0,0,0,0,0,0,0,0,0,0,0,0,0,0,0,0,0,0,0,0,0,0,0,0,0,0,0,0,0,0,0,0,0,0,0,0,0,0,0,0,0,0,0,0,0,0,0,0,0,0,0,0,0,0,0,0,0,0,0,0,0,0,0,0,0,0,0,0,0,0,0,0,0,0,0,0,0,0,0,0,0,0,0,0,0,0,0,0,0,0,0,0,0,0,0,0,0,0,0,0,0,0,0,0,0,0,0,0,0,0,0,0,0,0,0,0,0,0,0,0,0,0,0,0,0,0,0,0,0,0,0,0,0,0,0,0,0,0,0,0,0,0,0,0,0,0,0,0,0,0,0,0,0,0,0,0,0,0,0,0,0,0,0,0,0,0,0,0,0,0,0,0,0,0,0,0,0,0,0,0,0,0,0,0,0,0,0,0,0,0,0,0,0,0,0,0,0,0,0,0,0,0,0,0,0,0,0,0,0,0,0,0,0,0,0,0,0,0,0,0,0,0,0,0,0,0,0,0,0,0,0,0,0,0,0,0,0,0,0,0,0,0,0,0,0
0,0,0,0,0,0,0,0,0,0,0,0,0,0,0,0,0,0,0,0,0,0,0,0,0,0,0,0,0,0,0,0,0,0,0,0,0,0,0,0,0,0,0,0,0,0,0,0,0,0,0,0,0,0,0,0,0,0,0,0,0,0,0,0,0,0,0,0,0,0,0,0,0,0,0,0,0,0,0,0,0,0,0,0,0,0,0,0,0,0,0,0,0,0,0,0,0,0,0,0,0,0,0,0,0,0,0,0,0,0,0,0,0,0,0,0,0,0,0,0,0,0,0,0,0,0,0,0,0,0,0,0,0,0,0,0,0,0,0,0,0,0,0,0,0,0,0,0,0,0,0,0,0,0,0,0,0,0,0,0,0,0,0,0,0,0,0,0,0,0,0,0,0,0,0,0,0,0,0,0,0,0,0,0,0,0,0,0,0,0,0,0,0,0,0,0,0,0,0,0,0,0,0,0,0,0,0,0,0,0,0,0,0,0,0,0,0,0,0,0,0,0,0,0,0,0,0,0,0,0,0,0,0,0,0,0,0,0,0,0,0,0,0,0,0,0,0,0,0,0,0,0,0,0,0,0,0,0,0,0,0,0,0,0,0,0,0,0,0,0,0,0,0,0,1,0,0,0,0,0,0,0,0,0,0,0,0,0,0,0,0,0,0,0,0,0,0,0,0,0,0,0,0,0,0,0,0,0,0,0,0,0,0,0,0,0,0,0,0,0,0,0,0,0,0,0,0,0,0,0,0,0,0,0,0,0,0,0,0,0,0,0,0,0,0,0,0,0,0,0
0,0,0,0,0,0,0,0,0,0,0,0,0,0,0,0,0,0,0,0,0,0,0,0,0,0,0,0,0,0,0,0,0,0,0,0,0,0,0,0,0,0,0,0,0,0,0,0,0,0,0,0,0,0,0,0,0,0,0,0,0,0,0,0,0,0,0,0,0,0,0,0,0,0,0,0,0,0,0,0,0,0,0,0,0,0,0,0,0,0,0,0,0,0,0,0,0,0,0,0,0,0,0,0,0,0,0,0,0,0,0,0,0,0,0,0,0,0,0,0,0,0,0,0,0,0,0,0,0,0,0,0,0,0,0,0,0,0,0,0,0,0,0,0,0,0,0,0,0,0,0,0,0,0,0,0,0,0,0,0,0,0,0,0,0,0,0,0,0,0,0,0,0,0,0,0,0,0,0,0,0,0,0,0,0,0,0,0,0,0,0,0,0,0,0,0,0,0,0,0,0,0,0,0,0,0,0,0,0,0,0,0,0,0,0,0,0,0,0,0,0,0,0,0,0,0,0,0,0,0,0,0,0,0,0,0,0,0,0,0,0,0,0,0,0,0,0,0,0,0,0,0,0,0,0,0,0,0,0,0,0,0,0,0,0,0,0,0,0,0,0,0,0,0,0,0,0,0,0,0,0,0,0,0,0,0,0,0,0,0,0,0,0,0,0,0,0,0,0,0,0,0,0,0,0,0,0,0,0,0,0,0,0,0,0,0,0,0,0,0,0,0,0,0,0,0,0,0,0,0,0,0,0,0,0,0,0,0,0,0,0,0,0,0,0,0,0,0,0,0
