# Supplementary material for: Residual Stress Distribution in Dievar Tool Steel Bars Produced by Conventional Additive Manufacturing and Rotary Swaging Processes
Source: Materials (Basel). 2024 Nov 22;17(23):5706. doi: 10.3390/ma17235706 (PMC11642031; doi:10.3390/ma17235706)
Supplement: Supplementary file 1 [file materials-17-05706-s001.zip › Supplementary File S1/Sample_1/AXIAL_RADIAL5pts_HOLM_steel-cylinder41mmDiameter-AXIAL-P60_59pts_cycle-repeat_060]

[Header]
Comment = AXIAL_RADIAL5pts_HOLM_steel-cylinder41mmDiameter-AXIAL-P60_59pts_cycle-repeat; first AXIAL scan -22 to 22, then RADIAL-5pts;  Slit: approx 4.0x10 mm(w x h input), Wavelength (A): 2.13, Axial-P60, 59pts, may be cycle repeat, slit-GV distance 7.45cm; from -22 to -15, and from +15 to +22 step 0.5mm, otherwise 1 mm step; TwoTheta changed by +1.0 degree with respect to previous, i.e. absolutely aproximatelly 59.5deg, AXIAL_RADIAL5pts_HOLM_steel-cylinder41mmDiameter-AXIAL-P60_59pts_cycle-repeat_60, 19-4-2024 03:43:15, Slit: approx 3.0 x 6 mm(w x h input), Wavelength (A): 2.13
[/Header]
[DataSet]
DataSetNumber = 1
[Counter]
Time1 = 4700
[/Counter]
[Axis]
TTHS = 58.5001108211639
XT = 0
YT = -10
ZT = 0
DRD = 1000
[/Axis]
[Image]
XSize = 350
YSize = 350
%Counts
0,0,0,0,0,0,0,0,0,0,0,0,0,0,0,0,0,0,0,0,0,0,0,0,0,0,0,0,0,0,0,0,0,0,0,0,0,0,0,0,0,0,0,0,0,0,0,0,0,0,0,0,0,0,0,0,1,0,0,0,0,0,0,0,0,0,0,0,0,0,0,0,0,0,0,0,0,0,0,0,0,0,0,0,0,0,0,0,0,0,0,0,0,0,0,0,0,0,0,0,0,0,0,0,0,0,0,0,0,0,0,0,0,0,0,0,0,0,0,0,0,0,0,0,0,0,0,0,0,0,0,0,0,0,0,0,0,0,0,0,0,0,0,0,0,0,0,0,0,0,0,0,0,0,0,0,0,0,0,0,0,0,0,0,0,0,0,0,0,0,0,0,0,0,0,0,0,0,0,0,0,0,0,0,0,0,0,0,0,0,0,0,0,0,0,0,0,0,0,0,0,0,0,0,0,0,0,0,0,0,0,0,0,0,0,0,0,0,0,0,0,0,0,0,0,0,0,0,0,0,0,0,0,0,0,0,0,0,0,0,0,0,0,0,0,0,0,0,0,0,0,0,0,0,0,0,0,0,0,0,0,0,0,0,0,0,0,0,0,0,0,0,0,0,0,0,0,0,0,0,0,0,0,0,0,0,0,0,0,0,0,0,0,0,0,0,0,0,0,0,0,0,0,0,0,0,0,0,0,0,0,0,0,0,0,0,0,0,0,0,0,0,0,0,0,0,0,0,0,0,0,0,0,0,0,0,0,0,0,0,0,0,0,0,0,0,0,0,0,0
0,0,0,0,0,0,0,0,0,0,0,0,0,0,0,0,0,0,0,0,0,0,0,0,0,0,0,0,0,0,0,0,0,0,0,0,0,0,0,0,0,0,0,0,0,0,0,0,0,0,0,0,0,0,0,0,0,0,0,0,0,0,0,0,0,0,0,0,0,0,0,0,0,0,0,0,0,0,0,0,0,0,0,0,0,0,0,0,0,0,0,0,0,0,0,0,0,0,0,0,0,0,0,0,0,0,0,0,0,0,0,0,0,0,0,0,0,0,0,0,0,0,0,0,0,0,0,0,0,0,0,0,0,0,0,0,0,0,0,0,0,0,0,0,0,0,0,0,0,0,0,0,0,0,0,0,0,0,0,0,0,0,0,0,0,0,0,0,0,0,0,0,0,0,0,0,0,0,0,0,0,0,0,0,0,0,0,0,0,0,0,0,0,0,0,0,0,0,0,0,0,0,0,0,0,0,0,0,0,0,0,0,0,0,0,0,0,0,0,0,0,0,0,0,0,0,0,0,0,0,0,0,0,0,0,0,0,0,0,0,0,0,0,0,0,0,0,0,0,0,0,0,0,0,0,0,0,0,0,0,0,0,0,0,0,0,0,0,0,0,0,0,0,0,0,0,0,0,0,0,0,0,0,0,0,0,0,0,0,0,0,0,0,0,0,0,0,0,0,0,0,0,0,0,0,0,0,0,0,0,0,0,0,0,0,0,0,0,0,0,0,0,0,0,0,0,0,0,0,0,0,0,0,0,0,0,0,0,0,0,0,0,0,0,0,0,0,0,0,0
0,0,0,0,0,0,0,0,0,0,0,0,0,0,0,0,0,0,0,0,0,0,0,0,0,0,0,0,0,0,0,0,0,0,0,0,0,0,0,0,0,0,0,0,0,0,0,0,0,0,0,0,0,0,0,0,0,0,0,0,0,0,0,0,0,0,0,0,0,0,0,0,0,0,0,0,0,0,0,0,0,0,0,0,0,0,0,0,0,0,0,0,0,0,0,0,0,0,0,0,0,0,0,0,0,0,0,0,0,0,0,0,0,0,0,0,0,0,0,0,0,0,0,0,0,0,0,0,0,0,0,0,0,0,0,0,0,0,0,0,0,0,0,0,0,0,0,0,0,0,0,0,0,0,0,0,0,0,0,0,0,0,0,0,0,0,0,0,0,0,0,0,0,0,0,0,0,0,0,0,0,0,0,0,0,0,0,0,0,0,0,0,0,0,0,0,0,0,0,0,0,0,0,0,0,0,0,0,0,0,0,0,0,0,0,0,0,0,0,0,0,0,0,0,0,0,0,0,0,0,0,0,0,0,0,0,0,0,0,0,0,0,0,0,0,0,0,0,0,0,0,0,1,0,0,0,0,0,0,0,0,0,0,0,0,0,0,0,0,0,0,0,0,0,0,0,0,0,0,0,0,0,0,0,0,0,0,0,0,0,0,0,0,0,0,0,0,0,0,0,0,0,0,0,0,0,0,0,0,0,0,0,0,0,0,0,0,0,0,0,0,0,0,0,0,0,0,0,0,0,0,0,0,0,0,0,0,0,0,0,0,0,0,0,0,0,0,0,0,0
0,0,0,0,0,0,0,0,0,0,0,0,0,0,0,0,0,0,0,0,0,0,0,0,0,0,0,0,0,0,0,0,0,0,0,0,0,0,0,0,0,0,0,0,0,0,0,0,0,0,0,0,0,0,0,0,0,0,0,0,0,0,0,0,0,0,0,0,0,0,0,0,0,0,0,0,0,0,0,0,0,0,0,0,0,0,0,0,0,0,0,0,0,0,0,0,0,0,0,0,0,0,0,0,0,0,0,0,0,0,0,0,0,0,0,0,0,0,0,0,0,0,0,0,0,0,0,0,0,0,0,0,0,0,0,0,0,0,0,0,0,0,0,0,0,0,0,0,0,0,0,0,0,0,0,0,0,0,0,0,0,0,0,0,0,0,0,0,0,0,0,0,0,0,0,0,0,0,0,0,0,0,0,0,0,0,0,0,0,0,0,0,0,0,0,0,0,0,0,0,0,0,0,0,0,0,0,0,0,0,0,0,0,0,0,0,0,0,0,0,0,0,0,0,0,0,0,0,0,0,0,0,0,0,0,0,0,0,0,0,0,0,0,0,0,0,0,0,0,0,0,0,0,0,0,0,0,0,0,0,0,0,0,0,0,0,0,0,0,0,0,0,0,0,0,0,0,0,0,0,0,0,0,0,0,0,0,0,0,0,0,0,0,0,0,0,0,0,0,0,0,0,0,0,0,0,0,0,0,0,0,0,0,0,0,0,0,0,0,0,0,0,0,0,0,0,0,0,0,0,0,0,0,0,0,0,0,0,0,0,0,0,0,0,0,0,0,0,0,0
0,0,0,0,0,0,0,0,0,0,0,0,0,0,0,0,0,0,0,0,0,0,0,0,0,0,0,0,0,0,0,0,0,0,0,0,0,0,0,0,0,0,0,0,0,0,0,0,0,0,0,0,0,0,0,0,0,0,0,0,0,0,0,0,0,0,0,0,0,0,0,0,0,0,0,0,0,0,0,0,0,0,0,0,0,0,0,0,0,0,0,0,0,0,0,0,0,0,0,0,0,0,0,0,0,0,0,0,0,0,0,0,0,0,0,0,0,0,0,0,0,0,0,0,0,0,0,0,0,0,0,0,0,0,0,0,0,0,0,0,0,0,0,0,0,0,0,0,0,0,0,0,0,0,0,0,0,0,0,0,0,0,0,0,0,0,0,0,0,0,0,0,0,0,0,1,0,0,0,0,0,0,0,0,0,0,0,0,0,0,0,0,0,0,0,0,0,0,0,0,0,0,0,0,0,0,0,0,0,0,0,0,0,0,0,0,0,0,0,0,0,0,0,0,0,0,0,0,0,0,0,0,0,0,0,0,0,0,0,0,0,0,0,0,0,0,0,0,0,0,0,0,0,0,0,0,0,0,0,0,0,0,0,0,0,0,0,0,0,0,1,0,0,0,0,0,0,0,0,0,0,0,0,0,0,0,0,0,0,0,0,0,0,0,0,0,0,0,0,0,0,0,0,0,0,0,0,0,0,0,0,0,0,0,0,0,0,0,0,0,0,0,0,0,0,0,0,0,0,0,0,0,0,0,0,0,0,0,0,0,0,0,0,0,0,0,0,0,0,0
0,0,0,0,0,0,0,0,0,0,0,0,0,0,0,0,0,0,0,0,0,0,0,0,0,0,0,0,0,0,0,0,0,0,0,0,0,0,0,0,0,0,0,0,0,0,0,0,0,0,0,0,0,0,0,0,0,0,0,0,0,0,0,0,0,0,0,0,0,0,0,0,0,0,0,0,0,0,0,0,0,0,0,0,0,0,0,0,0,0,0,0,0,0,0,0,0,0,0,0,0,0,0,0,0,0,0,0,0,0,0,0,0,0,0,0,0,0,0,0,0,0,0,0,0,0,0,0,0,0,0,0,0,0,0,0,0,0,0,0,0,0,0,0,0,0,0,0,0,0,0,0,0,0,0,0,0,0,0,0,0,0,0,0,0,0,0,0,0,0,0,0,0,0,0,0,0,0,0,0,0,0,0,0,0,0,0,0,0,0,0,0,0,0,0,0,0,0,0,0,0,0,0,0,0,0,0,0,0,0,0,0,0,0,0,0,0,0,0,0,0,0,0,0,0,0,0,0,0,0,0,0,0,0,0,0,0,0,0,0,0,0,0,0,0,0,0,0,0,0,0,0,0,0,0,0,0,0,0,0,0,0,0,0,0,0,0,0,0,0,0,0,0,0,0,0,0,0,0,0,0,0,0,0,0,0,0,0,0,0,0,0,0,0,0,0,0,0,0,0,0,0,0,0,0,0,0,0,0,0,0,0,0,0,0,0,0,0,0,0,0,0,0,0,0,0,0,0,0,0,0,0,0,0,0,0,0,0,0,0,0,0,0,0,0,0,0,0,0,0
0,0,0,0,0,0,0,0,0,0,0,0,0,0,0,0,0,0,0,0,0,0,0,0,0,0,0,0,0,0,0,0,0,0,0,0,0,0,0,0,0,0,0,0,0,0,0,0,0,0,0,0,0,0,0,0,0,0,0,0,0,0,0,0,0,0,0,0,0,0,0,0,0,0,0,0,0,0,0,0,0,0,0,0,0,0,0,0,0,0,0,0,0,0,0,0,0,0,0,0,0,0,0,0,0,0,0,0,0,0,0,0,0,0,0,0,0,0,0,0,0,0,0,0,0,0,0,0,0,0,0,0,0,0,0,0,0,0,0,0,0,0,0,0,0,0,0,0,0,0,0,0,0,0,0,0,0,0,0,0,0,0,0,0,0,0,0,0,0,0,0,0,0,0,0,0,0,0,0,0,0,0,0,0,0,0,0,0,0,0,0,0,0,0,0,0,0,0,0,0,0,0,0,0,0,0,0,0,0,0,0,0,0,0,0,0,0,0,0,0,0,0,0,0,0,0,0,0,0,0,0,0,0,0,0,0,0,0,0,0,0,0,0,0,0,0,0,0,0,0,0,0,0,0,0,0,0,0,0,0,0,0,0,0,0,0,0,0,0,0,0,0,0,0,0,0,0,0,0,0,0,0,0,0,0,0,0,0,0,0,0,0,0,0,0,0,0,0,0,0,0,0,0,0,0,0,0,0,0,0,0,0,0,0,0,0,0,0,0,0,0,0,0,0,0,0,0,0,0,0,0,0,0,0,0,0,0,0,0,0,0,0,0,0,0,0,0,0,0,0
0,0,0,0,0,0,0,0,0,0,0,0,0,0,0,0,0,0,0,0,0,0,0,0,0,0,0,0,0,0,0,0,0,0,0,0,0,0,0,0,0,0,1,0,0,0,0,0,0,0,0,0,0,0,0,0,0,0,0,1,0,0,0,0,0,0,0,0,0,0,0,0,0,0,0,0,0,0,0,0,0,0,0,0,0,0,0,0,0,0,0,0,0,0,0,0,0,0,0,0,0,0,0,0,0,0,0,0,0,0,0,0,0,0,0,0,0,0,0,0,0,0,0,0,0,0,0,0,0,0,0,0,0,0,0,0,0,0,0,0,0,0,0,0,0,0,0,0,0,0,0,0,0,0,0,0,0,0,0,0,0,0,0,0,0,0,0,0,0,0,0,0,0,0,0,0,0,0,0,0,0,0,0,0,0,0,0,0,0,0,0,0,0,0,0,0,0,0,0,0,0,0,0,0,0,0,0,0,0,0,0,0,0,0,0,0,0,0,0,0,0,1,0,0,0,0,0,0,0,0,0,0,0,0,0,0,0,0,0,0,0,0,0,0,0,0,0,0,0,0,0,0,0,0,0,0,0,0,0,0,0,0,0,0,0,0,0,0,0,0,0,0,0,0,0,0,0,0,1,0,0,0,0,0,0,0,0,0,0,0,0,0,0,0,0,0,0,0,0,0,0,0,0,0,0,0,0,0,0,0,0,0,0,0,0,0,0,0,0,0,0,0,0,0,0,0,0,0,0,0,0,0,0,0,0,0,0,0,0,0,0,0,0,0,0,0,0,0,0,0
0,0,0,0,0,0,0,0,0,0,0,0,0,0,0,0,0,0,0,0,0,0,0,0,0,0,0,0,0,0,0,0,0,0,0,0,0,0,0,0,0,0,0,0,0,0,0,0,0,0,0,0,0,0,0,0,0,0,0,0,0,0,0,0,0,0,0,0,0,0,0,0,0,0,0,0,0,0,1,0,0,0,0,0,0,0,0,0,0,0,0,0,0,0,0,0,0,0,0,0,0,0,0,0,0,0,0,0,0,0,0,0,0,0,0,0,0,0,0,0,0,0,0,0,0,0,0,0,0,0,0,0,0,0,0,0,0,0,0,0,0,0,0,0,0,0,0,0,0,0,0,0,0,0,0,0,0,0,0,0,0,0,0,0,0,0,0,0,0,0,0,0,0,0,0,0,0,0,0,0,0,0,0,0,0,0,0,0,0,0,0,0,0,0,0,0,0,0,0,0,0,0,0,0,0,0,0,0,0,0,0,0,0,0,0,0,0,0,0,0,0,0,0,0,0,0,0,0,0,0,0,0,0,0,0,0,0,0,0,0,0,0,0,0,0,0,0,0,0,0,0,0,0,0,0,0,0,0,0,0,0,0,0,0,0,0,0,0,0,0,0,0,0,0,0,0,0,0,0,0,0,0,0,0,0,0,0,0,0,0,0,0,0,0,0,0,0,0,0,0,1,0,0,0,0,0,0,0,0,0,0,0,0,0,0,0,0,0,0,0,0,0,0,0,0,0,0,0,0,0,0,0,0,0,0,0,0,0,0,0,0,0,0,0,0,0,0,0,0,0
0,0,0,0,0,0,0,0,0,0,0,0,0,0,0,0,0,0,0,0,0,0,0,0,0,0,0,0,0,0,0,0,0,0,0,0,0,0,0,0,0,0,0,0,0,0,0,0,0,0,0,0,0,0,0,0,0,0,0,0,0,0,0,0,0,0,0,0,0,0,0,0,0,0,0,0,0,0,0,0,0,0,0,0,0,0,0,0,0,0,0,0,0,0,0,0,0,0,0,0,0,0,0,0,0,0,0,0,0,0,0,0,0,0,0,0,1,0,0,0,0,0,0,0,0,0,0,0,0,0,0,0,0,0,0,0,0,0,0,0,0,0,0,0,0,0,0,0,0,0,0,0,0,0,0,0,0,0,0,0,0,0,0,0,0,0,0,0,0,0,0,0,0,0,0,0,0,0,0,0,0,0,0,0,0,0,0,0,0,0,0,0,0,0,0,0,0,0,0,0,0,0,0,0,0,0,1,0,0,0,0,0,0,0,0,0,0,0,0,0,0,0,0,0,0,0,0,0,0,0,0,0,0,0,0,0,0,0,0,0,0,0,0,0,0,0,0,0,0,0,0,0,0,0,0,0,0,0,0,0,0,0,0,0,0,0,0,0,0,0,0,0,0,0,0,0,0,0,0,0,0,0,0,0,0,1,0,0,0,0,0,0,0,0,0,0,0,0,0,0,0,0,0,0,0,0,0,0,0,0,0,0,0,0,0,0,0,0,0,0,0,0,0,0,0,0,0,0,0,0,0,0,0,0,0,0,0,0,0,0,0,0,0,0,0,0,0,0,0,0
0,0,0,0,0,0,0,0,0,0,0,0,0,0,0,1,0,0,0,0,1,0,0,0,0,0,0,0,0,0,0,0,0,1,0,0,0,0,0,0,0,0,1,0,0,0,0,0,0,0,0,0,0,0,0,0,0,0,0,0,0,0,0,0,0,0,0,0,1,0,0,0,0,0,0,0,0,0,0,0,0,0,0,0,0,0,0,0,0,0,0,0,0,0,0,0,0,0,0,0,0,0,0,0,0,0,0,0,0,0,0,0,0,0,0,0,0,0,0,0,0,0,0,0,0,0,0,0,0,0,0,0,0,0,0,0,0,0,0,0,0,0,0,0,0,0,0,0,0,0,0,0,0,0,0,0,0,0,0,0,0,0,0,0,0,0,0,0,0,0,0,0,0,0,0,0,0,0,0,0,0,0,0,0,0,0,0,0,0,0,0,0,0,1,0,0,0,0,0,0,0,0,0,0,0,0,0,0,0,0,0,0,0,0,0,0,0,0,0,0,0,0,0,0,0,0,0,0,0,0,0,0,0,0,0,0,0,0,0,0,0,1,0,0,0,0,0,0,0,0,0,0,0,0,0,0,0,0,0,0,0,0,0,0,0,0,0,0,0,0,0,0,0,0,0,0,0,0,1,0,1,0,0,0,0,0,0,0,0,0,0,0,0,0,0,0,0,0,0,0,0,0,0,0,0,0,0,0,0,0,0,0,0,0,0,0,0,0,0,0,0,0,0,0,0,0,0,0,0,0,0,0,0,0,0,0,0,0,0,0,0,0,0,0,0,0,0,0,0,0
0,0,0,0,0,0,0,0,0,0,0,0,0,0,0,0,0,0,0,0,0,0,0,0,0,0,0,1,0,0,0,0,0,0,0,0,0,0,0,0,0,0,0,0,0,0,0,0,0,0,0,0,0,0,0,0,0,0,0,0,0,0,0,0,0,0,0,0,0,0,0,0,0,0,0,0,0,0,0,0,0,1,0,0,0,0,1,0,0,0,0,0,1,0,0,0,0,0,0,0,0,0,0,0,1,0,0,0,0,0,0,0,0,0,0,0,0,1,0,0,0,0,1,0,0,0,0,1,0,0,1,0,0,0,0,0,0,0,0,0,0,0,0,0,0,0,0,0,0,1,0,0,0,0,0,0,0,1,0,0,0,0,0,0,0,0,0,0,0,0,0,0,0,0,0,0,0,0,0,0,0,0,0,0,0,0,0,0,0,0,0,0,0,0,0,0,0,0,0,1,0,0,0,0,0,0,0,0,0,0,0,0,0,0,0,0,0,0,0,0,0,0,0,0,0,1,0,0,0,0,0,0,1,0,0,0,0,0,0,0,0,0,1,0,0,0,0,0,0,0,0,0,0,0,0,0,0,0,0,0,0,1,0,0,0,0,0,1,0,1,0,0,0,0,2,0,0,0,0,0,0,0,0,0,0,1,0,0,1,0,0,0,0,0,0,0,0,0,0,0,0,0,0,0,0,0,0,0,0,0,0,0,0,0,0,0,0,0,0,0,0,0,0,0,1,0,0,1,0,0,0,0,0,0,0,0,0,0,0,0,0,0,0,0,0,0,0,0,0,0
0,0,0,0,0,0,0,0,0,0,0,0,0,0,0,0,0,1,0,0,0,0,1,0,0,3,0,0,0,0,0,0,1,0,0,0,0,0,0,0,1,0,0,0,1,0,1,0,0,0,0,0,0,0,0,0,1,1,1,1,1,0,0,0,0,1,0,0,0,0,0,0,0,0,0,1,0,0,0,0,0,1,0,0,0,0,1,1,1,0,0,1,0,0,1,0,0,0,0,0,0,0,0,0,0,0,0,1,0,1,0,0,0,0,0,0,0,1,0,0,0,0,0,1,1,0,0,1,0,1,2,0,0,0,0,0,0,1,0,0,0,0,0,1,0,0,0,0,0,0,2,0,0,0,0,0,1,0,0,1,0,0,0,0,0,0,0,0,0,0,1,0,0,0,0,0,0,0,0,0,0,1,0,0,0,1,1,0,0,0,0,0,0,0,0,0,1,0,0,2,0,0,0,0,0,0,0,0,0,0,0,0,1,1,0,0,0,1,0,0,1,0,1,1,0,0,0,0,0,0,0,0,0,0,0,0,0,1,0,0,0,0,0,0,0,0,0,0,0,0,0,0,0,0,0,0,0,0,0,1,2,0,0,0,0,0,1,0,0,1,0,3,0,0,1,0,0,3,0,1,1,0,0,0,0,0,1,0,1,0,0,0,0,0,1,0,0,0,0,0,0,1,0,0,0,1,0,0,1,0,0,0,0,0,0,0,1,0,0,1,2,0,0,0,0,0,1,1,0,0,0,0,0,1,1,0,0,0,0,0,0,0,0,0,0,0,0,0,0,0
0,0,0,0,0,0,1,0,0,0,0,0,0,0,1,0,0,0,0,0,0,0,0,0,0,0,0,0,0,0,0,0,0,1,0,0,1,0,0,0,1,0,0,0,0,0,2,0,0,0,0,0,0,0,0,1,0,0,0,0,0,0,0,0,1,1,0,1,0,0,0,0,0,1,0,0,0,0,0,0,0,0,0,0,1,0,0,0,0,0,0,1,1,0,0,0,1,0,0,0,0,0,1,0,0,0,0,0,0,1,0,0,0,0,0,1,0,0,0,0,0,0,0,1,0,0,1,0,0,0,0,0,0,1,0,0,0,1,0,0,0,0,0,1,0,0,0,0,0,0,0,0,0,1,0,0,0,0,0,0,0,0,1,0,1,1,0,1,0,0,0,0,0,0,0,0,0,0,0,0,0,0,1,1,1,0,0,0,0,0,0,0,0,0,1,0,0,2,0,0,0,0,0,0,1,0,0,0,0,1,0,2,0,0,0,0,0,0,1,0,0,0,0,0,0,1,2,0,0,0,0,0,0,2,0,0,0,1,0,0,0,0,0,0,0,0,0,0,0,0,0,2,0,0,0,0,0,0,0,0,1,1,0,0,0,2,0,1,1,0,0,1,0,1,0,0,2,0,1,0,0,0,0,0,0,0,0,0,0,0,0,0,1,0,0,0,0,1,0,1,0,0,0,0,0,0,2,0,0,0,1,0,1,1,0,0,0,0,0,0,0,0,0,1,1,0,1,0,0,0,0,0,0,0,0,0,1,1,0,1,0,0,0,0,0,0,0,0,0,0
0,0,0,0,0,0,0,0,0,0,0,0,0,0,0,1,1,0,0,0,0,0,2,1,0,1,1,0,0,0,2,0,0,0,1,0,1,1,1,0,0,0,0,0,0,0,0,0,1,2,0,1,0,0,1,1,0,0,1,0,2,0,0,0,0,2,0,0,1,0,0,0,1,0,0,1,1,0,2,1,0,0,1,0,0,1,0,1,0,0,0,0,0,1,0,0,0,1,2,1,0,0,0,0,1,0,0,2,0,0,1,0,1,0,0,0,1,0,0,0,1,1,1,0,1,1,0,0,0,0,0,0,0,0,0,1,1,0,0,0,0,0,0,0,1,0,0,0,0,0,1,0,0,0,0,1,0,0,0,0,1,1,0,0,0,0,0,0,0,0,0,1,0,0,0,0,0,0,0,0,0,0,0,0,0,0,0,0,0,0,1,2,0,1,0,0,0,0,0,0,0,0,0,0,0,0,1,0,0,0,1,0,0,0,1,0,1,0,0,0,2,0,1,0,0,1,0,0,0,1,0,0,1,1,0,0,0,0,0,0,0,0,0,0,0,1,0,1,0,0,0,0,0,0,0,0,0,1,0,0,0,1,0,0,1,1,0,0,0,0,2,2,0,0,0,0,1,0,0,2,2,0,0,1,0,0,1,1,1,0,0,0,0,0,0,0,0,2,1,0,1,0,0,0,0,0,0,0,1,0,0,1,0,0,0,0,0,1,1,0,0,0,1,1,0,0,1,0,0,0,0,0,0,1,1,0,0,1,1,0,1,0,0,0,0,0,0,0,0,0
0,0,0,0,0,0,0,0,0,0,0,0,0,0,0,1,0,0,0,0,0,0,1,0,0,0,0,0,0,0,0,0,0,0,0,1,0,0,1,0,0,0,1,1,0,0,1,2,0,1,0,1,0,1,0,0,0,1,0,0,0,0,0,0,0,0,0,0,0,0,0,0,1,1,0,0,0,0,1,0,0,0,0,0,0,1,0,0,0,0,0,0,1,1,0,0,0,0,0,1,0,0,0,1,0,0,0,0,1,0,0,0,1,0,0,0,0,0,0,0,1,0,0,0,1,0,1,1,0,0,0,0,0,0,0,0,0,0,0,0,0,1,0,0,0,0,0,0,0,2,0,0,0,0,1,0,0,1,0,1,0,0,0,0,0,0,0,0,0,1,2,1,0,1,0,0,1,0,0,0,1,0,0,0,0,1,2,0,0,1,0,0,0,1,1,0,0,0,0,1,0,0,0,0,0,0,2,0,0,0,0,0,0,0,0,0,0,0,1,0,0,1,0,0,0,0,0,0,0,0,0,0,0,1,0,0,0,0,0,0,0,0,0,1,0,0,1,0,0,0,0,0,1,0,0,0,0,1,0,0,1,0,1,0,0,3,1,1,0,1,1,0,0,0,3,0,0,1,0,0,1,0,0,0,0,0,0,0,1,0,0,0,1,0,0,0,0,0,0,0,0,1,0,0,0,1,0,1,0,0,0,0,0,0,0,0,0,1,0,0,0,0,0,0,0,0,1,0,0,1,0,0,2,0,0,0,0,0,0,0,0,0,0,0,0,0,0,0,0,0
0,0,0,0,0,0,0,0,0,0,0,0,0,0,0,0,0,0,0,1,0,0,0,1,0,1,0,0,0,0,0,1,0,0,0,0,1,0,0,0,0,0,0,0,0,0,0,1,0,0,0,0,1,0,0,2,0,0,0,0,0,0,0,0,0,0,1,0,0,0,0,0,1,0,0,1,0,0,0,0,0,0,0,0,0,0,1,0,0,0,0,0,0,0,0,0,0,0,0,0,0,0,1,0,2,1,0,0,0,0,0,0,0,0,0,0,0,1,2,0,0,0,0,0,0,0,0,0,0,1,0,1,0,0,0,0,0,0,0,0,0,0,1,0,0,0,1,1,1,0,0,0,0,1,0,0,0,0,0,1,0,1,0,0,0,1,0,0,0,0,1,1,1,0,0,0,0,0,0,0,0,0,1,0,0,0,0,1,0,0,0,0,0,0,0,0,0,0,0,0,0,0,1,0,0,0,1,0,1,2,1,0,0,0,0,1,1,0,0,0,0,0,1,0,0,0,0,0,0,0,0,0,0,0,1,0,1,0,0,0,0,0,0,0,0,0,0,0,0,1,0,0,0,0,0,0,1,0,0,0,0,0,0,1,1,1,0,0,0,1,0,0,1,0,1,0,1,0,0,0,1,1,0,0,0,0,0,0,0,0,0,0,0,0,1,0,0,0,0,0,0,0,0,0,0,1,1,1,0,0,0,0,1,0,0,0,1,1,0,0,0,0,1,1,0,0,1,0,0,0,1,0,1,0,0,0,0,0,0,0,0,0,0,0,0,0,0,0,0,0
0,0,0,0,0,0,0,0,0,0,0,0,0,1,2,0,0,0,1,1,1,0,0,0,0,0,1,0,0,0,0,1,0,0,0,0,1,0,0,0,0,0,1,1,0,1,0,0,1,3,0,0,1,1,1,1,0,1,0,0,0,1,1,1,1,0,1,1,0,1,0,0,0,0,0,1,0,0,0,0,0,0,0,0,0,0,0,0,0,1,0,0,1,1,0,1,0,0,0,1,0,0,0,0,0,0,0,0,0,0,1,0,0,0,0,0,0,1,2,0,0,0,0,1,0,0,0,1,0,1,1,0,2,0,0,0,1,0,0,0,1,0,0,0,0,0,0,1,0,1,1,0,1,1,2,0,0,0,0,0,1,0,0,2,1,0,0,0,0,0,1,2,0,1,0,0,0,0,1,0,1,1,0,0,0,0,0,0,0,0,0,1,0,0,0,1,1,0,1,0,2,0,0,0,0,0,0,1,0,0,0,0,1,0,0,0,0,1,0,0,0,0,0,2,0,1,0,0,1,0,0,0,0,0,0,2,0,0,0,0,0,1,0,1,1,0,0,1,0,0,2,0,0,1,0,1,0,0,1,0,0,0,1,1,3,2,2,0,2,0,3,1,1,0,0,0,0,0,1,0,0,0,1,0,0,0,1,0,0,1,0,0,0,0,0,0,0,0,0,0,0,1,1,0,0,0,0,0,0,0,0,0,0,1,1,0,0,1,0,2,0,0,1,0,0,0,0,0,0,0,0,0,0,0,0,0,0,0,0,0,0,0,0,0,0,0,0,0,0,0
0,0,0,0,0,0,0,0,0,0,0,0,0,0,0,0,0,0,0,0,1,0,1,1,0,0,1,0,0,2,0,0,0,0,0,0,1,0,0,0,2,0,0,0,0,0,0,0,1,1,0,1,1,0,0,0,0,0,0,0,0,0,0,0,1,0,0,1,0,0,0,0,0,0,0,0,1,0,0,0,1,0,1,0,0,0,0,0,1,1,0,0,1,2,0,0,0,1,0,0,0,0,0,0,0,0,0,0,0,0,0,0,0,0,0,0,0,0,0,1,0,0,0,0,0,1,0,0,1,0,0,0,0,0,0,0,2,0,0,1,0,2,0,0,0,0,0,0,0,0,0,0,0,1,1,0,0,0,1,0,0,0,0,0,0,1,0,0,0,0,3,0,0,0,1,0,3,0,0,0,0,0,0,0,0,0,1,0,0,0,1,0,0,1,1,1,0,0,0,1,0,1,0,1,0,0,0,0,0,0,0,0,0,0,0,1,0,0,0,1,0,1,0,0,0,0,0,0,1,1,0,0,0,0,1,0,0,0,0,0,0,0,0,0,0,0,0,0,0,0,0,0,0,1,2,0,0,2,0,0,1,1,0,0,0,0,0,0,0,0,0,1,1,0,1,2,2,0,2,3,1,0,1,0,0,0,0,0,1,0,0,2,1,1,0,0,1,0,0,1,0,0,0,1,0,0,0,0,0,0,0,0,0,0,0,0,0,0,0,0,1,0,0,0,1,0,0,0,1,1,0,0,1,1,0,0,0,0,0,0,0,0,0,0,0,0,0,0,0,0
0,0,0,0,0,0,0,0,0,0,0,0,2,0,0,1,0,0,0,1,0,0,0,0,2,1,0,0,0,0,0,0,0,0,0,0,0,0,0,0,0,0,0,0,1,1,0,1,0,0,0,0,0,0,0,2,0,1,0,0,0,0,0,0,0,0,0,0,1,1,0,0,0,0,0,1,0,1,0,1,0,0,0,0,0,0,0,1,0,0,0,0,0,0,0,0,0,1,0,1,0,1,1,1,0,0,0,0,0,2,0,0,0,0,1,1,0,0,1,0,0,0,1,0,0,0,0,0,0,0,0,1,1,1,0,0,0,0,0,0,0,0,1,0,0,0,1,0,1,0,0,0,0,1,0,0,1,0,0,1,0,0,0,1,0,0,0,0,0,0,0,0,1,0,1,1,0,0,0,0,0,1,1,0,0,1,0,0,0,0,2,1,0,0,0,0,1,0,0,0,0,0,0,0,0,1,0,1,0,0,0,0,1,0,0,0,0,0,0,0,1,0,0,0,1,0,0,1,0,0,0,0,0,0,0,0,0,0,0,0,0,0,2,1,0,0,0,0,0,1,0,1,0,0,0,0,1,1,1,0,1,1,0,0,0,2,0,1,0,0,1,0,0,0,0,1,0,1,1,0,0,0,1,0,0,0,1,0,0,2,0,0,1,0,0,0,0,0,0,0,0,0,0,0,0,1,0,0,0,1,0,0,1,0,0,2,0,2,0,0,0,0,0,1,0,0,0,0,0,0,0,0,1,0,0,0,0,0,0,0,0,0,0,0,0,0,0,0,0,0
0,0,0,0,0,0,0,0,0,0,0,1,0,0,0,1,0,0,0,0,1,0,0,0,0,0,3,1,0,0,0,1,0,0,1,0,0,1,0,0,0,0,0,0,0,0,0,0,1,0,0,0,1,1,1,0,0,0,3,1,2,0,1,1,2,0,0,0,1,0,0,0,1,0,1,0,0,2,0,0,0,0,2,1,2,2,1,0,1,3,0,0,2,0,0,0,0,0,1,0,2,0,0,0,1,0,1,0,0,1,0,1,0,0,0,0,1,0,0,0,0,0,3,2,1,0,0,0,0,0,0,1,0,1,1,0,1,1,1,1,0,0,1,0,0,1,0,1,1,0,0,2,0,3,0,1,1,1,0,0,1,2,0,0,0,0,1,0,1,0,0,2,0,2,1,0,1,0,0,1,2,0,1,0,0,0,2,0,0,0,0,0,0,2,0,0,0,0,0,0,2,0,0,0,0,1,1,0,0,0,1,0,0,0,2,0,0,0,1,0,0,0,0,0,1,0,1,1,0,0,0,1,0,0,0,0,0,1,0,0,0,0,1,1,1,0,0,0,0,1,0,0,1,0,1,0,1,0,0,1,0,1,2,1,0,1,4,2,0,1,2,0,0,2,1,1,0,0,3,3,1,0,0,0,1,1,0,1,1,0,0,0,1,1,0,0,0,0,0,1,0,0,1,0,1,1,0,1,0,1,0,0,1,0,0,0,1,2,1,0,0,0,0,1,2,0,0,1,1,0,0,0,4,0,0,0,0,0,0,0,0,0,0,0,0,0,0,0,0,0
0,0,0,0,0,0,0,0,0,0,0,0,0,0,0,0,1,0,1,0,0,2,0,1,0,0,0,1,0,1,1,2,0,1,0,1,0,0,0,1,1,0,1,0,2,1,0,1,0,1,1,1,0,2,0,0,0,0,1,2,0,1,0,1,0,2,0,0,0,0,0,0,0,0,0,0,0,0,1,1,0,0,0,0,1,0,0,0,1,0,0,1,1,1,0,0,0,0,0,2,0,1,0,1,0,0,0,0,1,0,1,0,0,0,3,0,0,2,0,0,0,0,0,1,0,0,0,0,0,0,1,0,0,0,0,0,0,0,0,0,0,2,0,0,0,0,1,0,0,0,0,1,0,0,0,2,0,1,0,0,3,0,0,1,0,1,0,0,1,1,0,1,1,2,1,0,0,1,0,0,0,0,1,1,0,0,1,0,1,0,1,0,0,0,0,0,0,0,0,0,0,0,1,1,0,1,0,0,1,0,1,0,1,0,0,0,1,3,0,2,1,0,1,3,0,0,0,0,0,0,0,0,0,0,1,0,1,0,1,0,0,0,0,1,1,1,0,0,0,0,2,0,0,1,0,0,0,1,0,0,0,1,0,2,3,0,0,1,2,2,0,0,2,5,2,2,3,4,1,2,1,1,1,0,0,0,0,1,1,1,0,0,1,0,0,1,0,0,0,0,0,0,2,0,1,0,0,0,1,0,0,1,0,1,0,0,0,0,0,1,0,0,0,0,0,0,0,1,0,0,0,0,0,0,1,0,0,0,0,0,0,0,0,0,0,0,0,0,0,0
0,0,0,0,0,0,0,0,0,0,1,2,0,0,0,0,0,0,0,0,0,2,1,1,3,1,1,0,0,0,0,1,0,0,1,1,1,0,2,1,0,1,1,2,1,2,1,0,0,0,1,1,1,0,2,0,0,2,0,3,2,0,1,2,0,1,1,1,1,1,0,0,0,0,1,1,0,1,0,1,1,3,1,0,0,1,0,1,0,1,1,1,2,0,0,0,1,0,0,0,0,1,0,0,0,1,0,1,0,0,1,0,2,0,1,1,0,0,1,1,0,0,0,1,1,0,0,0,1,0,0,0,0,0,2,1,0,2,0,0,1,2,0,0,1,0,0,1,0,0,1,2,0,0,1,1,1,0,0,2,3,0,1,0,3,1,1,1,0,0,1,0,1,0,1,1,0,0,0,0,0,1,1,1,1,2,1,1,1,0,1,2,0,1,1,1,1,0,2,0,0,0,0,0,0,1,0,1,1,0,0,0,0,1,0,1,3,0,0,0,2,1,1,0,2,1,0,0,0,1,0,0,0,1,1,0,2,0,0,1,1,0,0,0,2,2,0,2,0,1,1,0,1,0,0,0,0,1,0,0,0,2,1,2,2,2,2,0,4,1,3,2,3,6,1,1,0,4,1,3,0,0,5,1,0,0,1,1,2,0,3,1,1,2,0,0,2,0,0,0,2,1,0,1,1,1,1,0,0,1,0,0,0,0,1,1,0,0,0,0,1,0,0,0,0,0,0,1,1,0,0,0,0,0,0,0,1,0,0,0,0,0,0,0,0,0,0,0,0,0
0,0,0,0,0,0,0,0,0,0,0,0,0,1,2,0,0,0,0,0,1,0,0,2,1,1,0,0,1,3,0,0,0,0,1,0,0,2,0,1,0,2,1,2,2,1,1,1,3,1,1,1,0,0,0,1,1,1,0,1,1,0,3,1,3,0,0,2,0,0,1,3,0,4,0,2,0,2,2,0,0,5,1,1,1,2,0,0,2,0,0,0,0,1,1,0,1,0,2,1,1,2,2,1,1,2,1,0,3,1,0,0,2,2,0,3,1,1,2,0,0,2,1,0,1,4,0,2,1,1,1,0,3,4,0,2,1,2,1,3,1,4,2,2,2,0,0,2,1,1,2,1,0,2,2,0,0,0,1,2,0,0,1,0,3,0,1,3,1,1,0,0,1,1,1,0,0,0,3,0,1,1,2,1,2,3,1,1,1,1,1,1,2,0,2,0,0,3,2,0,0,2,0,4,0,1,0,0,2,0,1,1,0,0,1,1,0,2,0,0,0,1,1,1,0,2,0,0,1,2,1,1,1,1,1,0,0,0,0,2,1,1,0,0,2,3,4,1,3,0,2,2,1,1,2,1,0,2,0,1,1,1,1,3,1,3,1,3,5,11,5,3,5,2,5,1,3,4,1,3,2,2,2,3,1,1,1,3,0,0,0,0,2,1,2,0,1,2,0,0,3,0,0,0,1,2,2,2,0,1,2,0,1,0,1,0,3,0,0,0,0,0,2,1,1,0,1,0,2,0,1,0,0,0,0,1,0,2,0,0,0,0,0,0,0,0,0,0,0,0
0,0,0,0,0,0,0,0,0,0,0,0,0,0,0,0,0,0,1,0,0,0,0,2,0,1,0,0,1,2,1,0,2,1,1,0,0,2,2,1,1,0,1,2,1,0,2,1,1,1,2,0,1,2,0,0,0,1,1,1,1,1,1,2,2,0,1,0,1,0,1,0,2,3,1,1,2,1,0,0,1,0,1,2,1,0,0,1,1,2,0,1,1,0,0,2,2,0,0,1,1,0,1,1,1,0,1,0,0,2,0,1,0,2,2,0,1,3,2,2,2,1,0,0,1,0,2,1,1,1,1,0,0,0,1,1,0,1,1,0,1,1,1,0,1,1,0,2,1,1,1,0,1,2,0,0,1,1,0,1,0,0,2,1,1,2,0,0,0,2,1,1,0,0,0,1,0,2,1,0,0,0,0,1,1,1,1,0,2,1,1,2,1,1,0,1,0,0,2,1,0,1,0,0,1,1,2,1,1,1,3,1,1,2,0,0,0,0,0,2,1,2,1,2,1,2,1,2,0,1,0,0,2,0,1,1,1,1,1,0,2,0,0,1,0,2,0,0,0,1,0,1,1,1,0,2,1,1,2,3,3,0,1,2,1,2,1,1,3,1,3,1,5,2,2,4,4,3,1,2,2,0,2,1,0,1,0,0,0,0,1,2,0,2,3,1,1,0,2,0,2,1,1,0,0,0,2,0,1,1,0,1,1,1,2,1,0,2,0,0,1,1,1,2,0,0,0,0,1,0,0,1,0,0,0,1,0,0,1,0,0,0,0,0,0,0,0,0,0,0
0,0,0,0,0,0,0,0,0,0,0,1,0,1,0,1,0,1,0,0,0,0,3,0,1,2,2,3,0,1,0,0,3,4,2,2,3,1,2,0,5,1,3,0,2,2,1,1,4,0,0,1,5,3,1,1,1,1,2,2,2,0,1,2,3,3,0,1,1,0,0,1,2,0,2,5,1,4,2,1,1,4,2,0,0,0,1,3,1,1,1,1,0,2,1,0,0,0,0,3,2,0,1,1,1,2,1,2,0,1,2,2,1,3,0,3,3,2,4,1,2,1,3,2,2,0,0,5,1,1,1,0,1,1,2,3,1,0,1,1,1,2,2,3,1,0,4,1,2,3,1,1,0,2,1,0,1,1,1,3,1,0,1,3,1,1,0,1,2,1,2,4,1,1,1,1,1,0,2,0,2,1,1,1,2,1,3,3,0,1,0,3,4,0,2,4,3,1,1,0,1,0,2,1,3,0,0,3,0,5,0,3,1,2,1,4,1,1,2,0,3,1,2,0,1,2,0,0,0,1,3,2,1,1,0,3,2,0,2,2,0,3,0,0,1,2,2,3,0,0,0,2,1,0,0,0,1,1,1,0,3,3,0,5,3,2,3,4,6,4,6,1,5,4,2,3,2,3,5,5,1,1,1,3,1,3,0,0,3,2,1,1,0,0,0,1,0,1,2,0,2,2,1,1,0,0,0,1,2,0,3,3,0,2,3,1,1,1,2,4,1,1,0,3,0,2,1,1,1,2,1,1,0,0,0,0,0,0,0,0,0,0,0,0,0,0,0,0,0,0
0,0,0,0,0,0,0,0,0,0,1,2,1,3,0,0,0,0,0,2,0,0,0,1,2,2,2,2,2,3,3,2,2,2,1,0,5,2,2,0,3,3,2,1,4,4,1,3,0,1,3,3,1,2,2,2,1,3,2,1,4,1,2,1,0,5,2,4,3,0,3,2,2,2,2,1,2,2,1,2,8,2,2,2,1,0,2,3,4,2,0,2,2,2,4,1,2,1,2,1,1,5,1,4,1,4,4,1,2,2,0,5,2,3,1,0,2,7,1,1,5,3,2,2,3,1,2,3,1,0,3,2,6,3,4,3,2,1,3,1,3,4,4,1,1,4,0,1,3,3,6,4,3,2,3,1,2,3,3,5,2,3,2,1,1,2,4,5,3,0,0,1,2,2,1,6,4,0,2,2,3,2,1,1,1,6,3,0,3,1,1,3,2,3,6,3,1,4,2,0,5,2,3,2,1,2,3,6,3,1,6,3,2,1,2,2,2,1,3,1,1,5,1,2,1,3,4,1,3,4,1,2,3,3,6,2,0,3,0,5,5,6,2,4,4,1,1,1,3,5,3,1,4,2,1,2,4,3,7,7,1,7,2,4,7,5,7,6,5,2,12,7,6,7,7,12,5,8,9,5,1,4,2,4,4,1,1,2,4,1,2,4,5,2,3,4,1,0,3,4,2,2,0,2,2,3,0,5,1,0,2,2,2,2,0,0,1,1,2,3,1,5,0,2,2,1,1,3,1,0,0,2,1,2,1,0,0,1,1,0,0,0,0,0,0,0,0,0,0,0
0,0,0,0,0,0,0,0,0,0,0,0,0,0,0,0,1,0,0,0,0,0,0,0,0,1,0,4,1,3,1,0,1,4,4,5,1,1,3,1,2,2,0,5,0,2,1,3,3,3,1,2,2,4,2,2,0,2,2,3,3,0,0,2,5,2,2,1,3,0,0,2,0,1,5,0,0,1,0,1,2,1,2,0,6,1,1,1,0,2,0,1,1,1,2,3,2,3,2,2,1,0,1,3,0,1,2,2,2,2,3,2,0,1,2,3,0,4,1,1,1,0,0,0,3,1,1,1,4,0,2,1,1,2,0,2,0,1,0,2,1,0,0,0,3,1,4,1,1,2,1,3,0,2,2,0,0,0,0,1,1,1,1,0,0,1,1,0,4,3,0,2,1,1,4,1,1,3,0,0,4,0,1,2,2,1,0,2,2,1,2,0,3,2,1,1,2,2,1,1,3,0,0,2,2,2,0,1,1,1,1,2,6,1,1,2,0,1,2,2,2,1,5,0,1,3,0,0,1,4,1,2,0,0,0,2,1,2,2,3,2,0,4,2,4,3,4,0,0,1,1,2,1,1,2,1,2,0,4,3,0,3,2,3,3,4,4,11,7,5,7,12,5,9,9,5,6,5,6,4,5,3,4,2,3,2,2,1,1,1,4,0,3,1,2,0,1,2,1,1,1,0,0,0,1,1,2,0,3,1,1,1,3,3,3,0,0,5,0,2,0,1,2,2,1,1,0,0,1,1,1,0,1,1,0,0,0,1,1,0,0,0,0,0,0,0,0,0,0,0
0,0,0,0,0,0,0,0,0,1,0,0,1,1,0,0,0,0,0,0,1,0,1,0,0,3,3,2,1,1,1,1,4,8,4,2,4,5,2,3,6,3,1,4,2,2,3,1,4,1,2,2,1,1,1,0,5,6,5,4,2,6,1,2,2,5,3,4,4,4,2,3,1,0,4,1,3,1,1,3,0,1,1,1,1,0,3,2,1,1,3,3,6,1,3,1,6,3,2,1,4,4,1,4,2,2,1,3,3,4,1,7,0,3,3,4,3,5,3,4,4,2,2,3,0,5,4,4,3,4,4,2,3,4,2,4,5,5,0,1,3,2,2,2,4,2,3,4,3,0,3,1,2,0,4,2,2,1,5,2,2,2,0,3,4,3,2,2,3,0,3,1,3,3,3,4,1,2,1,1,2,3,1,0,2,2,5,3,5,4,3,1,2,5,2,1,6,4,2,4,2,1,1,2,4,2,1,1,2,3,1,1,4,1,2,2,4,2,1,2,0,1,2,3,1,3,3,0,2,4,0,4,2,3,3,2,2,2,4,2,0,2,2,5,5,3,3,2,1,1,2,4,1,2,1,2,1,2,2,2,3,5,2,5,4,3,5,10,7,8,8,7,5,6,2,10,11,10,8,4,4,3,5,6,8,4,3,2,2,4,1,3,1,3,1,6,2,2,2,2,0,1,3,3,2,6,0,2,1,2,2,1,3,5,2,4,3,2,5,2,3,4,4,1,1,1,3,0,0,0,0,1,0,0,1,0,0,2,3,0,0,0,0,0,0,0,0,0,0,0
0,0,0,0,0,0,0,0,0,0,0,2,2,0,0,0,0,0,1,1,0,0,0,1,1,1,0,1,4,1,3,2,2,8,5,3,3,5,6,4,6,4,6,2,3,3,3,5,5,3,2,7,0,5,0,1,2,4,2,2,6,1,1,6,6,3,4,2,0,3,8,4,5,6,3,5,2,4,3,5,4,5,2,2,5,1,3,4,2,5,4,11,2,6,2,4,3,4,3,2,3,3,3,6,4,2,3,3,1,2,3,3,2,2,3,4,6,2,4,4,3,5,6,5,9,2,7,3,2,5,2,6,3,2,5,3,2,4,2,4,3,1,2,2,3,4,1,5,3,2,3,5,4,3,3,5,6,1,4,1,3,2,4,3,4,4,6,1,4,4,5,10,1,2,2,1,2,1,6,3,5,4,8,1,5,8,6,1,2,4,4,4,2,0,6,4,4,4,6,5,4,1,2,4,2,5,3,2,2,0,2,2,3,6,8,3,3,3,3,2,1,5,4,2,5,3,5,4,1,2,2,3,7,3,3,6,3,2,6,2,0,4,7,4,4,5,5,3,3,2,3,3,5,3,3,4,3,2,8,6,2,5,4,9,14,9,9,10,10,9,18,19,14,11,12,15,11,13,12,4,9,5,6,8,4,7,8,11,1,2,5,3,4,4,3,5,4,1,7,3,7,4,6,5,5,5,4,5,7,2,2,2,6,2,3,3,3,1,2,4,1,4,3,1,2,0,1,1,1,0,2,2,2,0,0,0,1,0,2,1,0,0,0,0,0,0,0,0,0,0
0,0,0,0,0,0,0,0,0,1,1,1,1,0,0,0,0,0,0,0,1,0,2,2,0,1,0,1,1,1,0,1,1,2,1,2,2,1,2,3,2,2,1,4,2,1,4,2,1,1,5,3,5,1,1,1,5,3,5,2,1,4,2,3,3,3,3,2,5,2,3,0,1,1,2,3,2,2,3,6,5,4,5,1,1,3,2,0,4,2,1,2,3,2,3,4,1,2,3,0,1,2,3,1,4,4,0,3,4,1,6,0,3,4,1,6,2,1,4,3,4,2,7,0,0,2,0,4,4,2,0,3,2,1,2,4,2,5,3,5,4,2,1,3,1,2,0,2,0,3,3,3,0,5,4,1,4,7,4,2,3,1,2,4,0,3,2,1,1,1,5,1,1,1,4,2,3,2,1,2,0,2,4,1,3,4,0,2,3,3,3,1,2,4,4,4,2,3,1,2,3,3,3,0,3,3,3,1,2,5,2,1,1,1,3,4,2,4,2,1,2,4,6,1,3,2,2,1,2,2,0,1,6,2,3,4,1,2,3,2,4,6,1,3,3,5,2,2,0,0,1,2,6,4,2,2,1,1,7,3,2,9,5,3,2,5,8,7,8,4,10,14,8,11,8,6,9,9,3,4,3,10,5,8,1,5,6,1,5,2,2,4,5,1,1,3,3,2,4,5,3,4,3,4,3,0,2,1,2,6,1,3,1,4,1,1,1,0,0,5,2,3,1,0,0,0,1,1,0,0,0,0,1,0,1,1,1,0,0,0,1,0,0,0,0,1,0,0,0,0
0,0,0,0,0,0,0,0,0,1,1,0,2,0,3,0,0,1,1,1,1,1,1,0,2,0,2,2,2,0,5,4,2,7,3,1,7,2,6,5,2,2,4,9,7,4,3,4,12,4,5,4,3,2,4,6,3,4,2,6,6,6,0,2,6,3,6,8,6,7,6,3,3,7,8,2,6,7,2,4,11,1,4,6,7,4,5,4,2,2,7,5,6,2,4,5,3,3,8,2,7,6,2,2,2,4,3,5,7,5,2,2,3,5,6,1,2,4,3,4,3,7,3,2,4,4,1,4,6,2,3,4,5,4,3,7,3,2,3,8,6,4,5,8,4,6,6,3,1,6,1,3,4,3,3,1,2,5,5,5,5,3,1,10,6,4,2,1,3,4,5,4,5,5,3,4,6,3,7,3,5,8,4,3,3,2,4,3,3,3,3,3,2,2,5,3,3,2,2,1,4,5,5,4,5,4,2,3,4,3,5,5,2,6,4,3,5,4,2,0,3,4,4,2,4,7,5,2,3,5,8,5,2,3,4,3,1,3,4,5,4,7,5,4,2,8,4,3,4,1,3,4,3,6,4,3,5,5,4,1,10,6,6,13,6,7,8,17,19,13,20,16,19,8,16,14,17,12,16,8,8,6,7,6,5,2,4,4,4,3,5,3,1,3,3,0,4,4,6,3,5,4,3,3,2,5,0,3,2,1,4,1,6,6,3,6,4,3,2,2,2,0,4,2,0,1,0,0,2,1,2,2,1,3,1,0,0,0,0,0,0,0,0,0,0,0,0,0,0,0
0,0,0,0,0,0,0,0,0,1,0,0,2,0,0,0,0,2,1,0,0,1,0,0,3,1,2,2,3,2,2,3,3,4,8,3,3,3,3,2,1,3,9,2,3,7,5,9,5,4,3,3,5,4,1,1,5,3,3,3,3,6,4,3,2,4,3,3,2,5,5,6,6,3,3,6,3,7,5,3,4,6,1,6,3,4,6,6,3,4,7,8,5,3,2,5,4,5,6,3,2,7,5,7,2,2,3,4,2,7,4,4,3,3,6,9,5,4,4,8,8,1,0,6,4,6,5,7,3,4,7,5,2,6,3,6,3,6,3,4,4,7,6,9,4,4,4,5,3,3,6,3,7,7,4,2,6,3,5,5,4,6,2,5,1,1,5,3,4,2,4,6,6,4,4,4,3,2,4,5,7,2,3,7,2,1,5,6,5,3,2,5,3,4,4,5,3,4,1,7,5,3,3,0,3,8,5,1,7,4,5,5,6,2,1,6,3,2,1,2,5,4,4,3,5,6,4,4,4,7,2,3,1,5,3,4,6,4,4,1,4,2,5,6,7,4,3,4,6,4,6,8,4,5,8,4,8,4,7,2,8,5,13,6,13,10,16,13,10,12,17,24,15,15,29,16,13,18,11,10,12,14,10,10,12,6,3,11,4,2,4,1,2,2,3,4,7,7,2,4,4,2,4,7,5,6,5,5,4,2,3,5,5,5,4,9,4,3,5,5,0,3,0,3,1,2,0,1,1,2,2,0,0,0,1,3,1,0,1,0,0,0,0,0,0,0,0,0,0,0
0,0,0,0,0,0,0,0,0,1,0,0,0,0,1,1,0,0,0,0,0,0,0,0,1,0,1,1,1,3,0,2,3,4,5,1,4,3,4,5,3,4,4,3,3,1,3,2,4,3,1,7,4,4,3,4,2,2,3,1,1,2,2,1,9,1,3,1,5,4,4,0,9,3,7,3,1,3,2,3,4,3,3,4,6,8,1,2,4,1,4,2,4,1,6,3,3,4,3,2,3,3,2,7,3,3,3,2,1,2,3,2,5,8,2,5,8,4,4,2,3,3,0,4,3,5,4,3,1,1,5,3,1,7,2,3,1,4,1,2,6,7,2,5,5,0,4,1,4,5,4,2,0,2,4,3,6,2,4,6,1,4,1,2,2,0,2,4,2,3,2,7,5,1,5,5,2,4,1,4,5,3,0,3,2,2,3,3,1,2,2,4,1,3,3,2,0,3,4,2,4,2,7,6,5,4,3,4,3,0,1,3,6,1,1,4,2,1,3,3,2,2,2,2,5,2,5,4,1,0,5,5,5,6,2,2,2,1,2,3,3,2,1,4,1,4,4,1,4,3,2,1,6,3,1,1,0,2,3,1,9,5,2,2,9,16,9,4,7,8,10,9,14,12,5,11,5,16,9,4,5,3,4,6,3,4,4,2,2,2,3,2,2,2,2,1,2,4,3,1,3,2,4,4,5,3,4,4,1,1,4,2,4,2,1,3,4,2,6,3,2,5,1,3,0,1,0,0,0,1,0,0,1,1,0,0,1,1,0,1,0,0,0,0,0,0,0,0,0,0
0,0,0,0,0,0,0,0,0,0,0,0,0,0,0,0,1,3,0,2,1,4,2,1,3,3,1,3,1,3,4,5,7,5,6,4,6,4,11,5,8,5,4,8,8,8,7,2,9,3,9,2,2,4,6,4,6,5,3,7,4,5,6,7,5,5,6,7,7,8,7,5,9,4,4,5,6,7,4,7,3,3,4,4,6,5,5,4,3,2,4,8,5,4,11,8,5,4,6,2,6,1,6,7,5,8,4,5,12,3,5,4,11,1,4,3,7,3,7,4,5,6,8,4,7,4,3,5,4,5,5,4,2,5,6,5,4,7,6,1,2,9,6,5,5,3,4,7,8,8,4,3,3,4,6,5,5,2,3,3,1,3,5,4,6,6,3,5,4,7,2,8,6,3,3,4,4,5,3,6,2,0,2,4,7,5,8,4,9,3,4,0,6,4,4,6,5,1,1,7,5,4,7,3,3,3,7,3,4,1,4,6,6,9,4,6,5,4,4,5,5,3,5,3,5,4,6,3,3,5,2,4,8,5,6,7,9,2,2,5,2,0,4,3,6,3,1,3,5,5,7,4,13,6,4,7,4,3,6,4,5,3,13,8,8,12,14,13,10,7,18,13,22,22,14,22,19,13,17,16,11,7,10,2,10,7,7,8,3,3,3,7,6,5,5,6,6,3,3,3,3,3,3,9,8,9,5,4,3,3,2,5,4,3,5,2,5,3,3,2,0,0,0,1,4,3,3,0,0,2,0,1,0,1,0,1,0,1,1,0,0,0,0,0,0,0,0,0,0,0
0,0,0,0,0,0,0,0,0,0,0,2,0,2,2,0,1,0,3,1,0,1,1,0,0,1,1,1,2,2,1,2,2,2,6,2,7,4,3,3,5,2,4,4,2,4,6,3,3,5,2,6,5,3,8,4,2,4,11,5,4,7,8,5,5,5,10,8,4,4,7,3,4,4,3,8,7,4,2,7,6,6,9,6,5,4,9,3,4,7,5,9,4,6,3,2,4,4,5,7,3,5,5,5,3,4,3,3,5,2,3,2,5,2,6,6,5,2,1,7,2,0,9,3,3,3,5,5,5,1,5,1,3,8,3,8,2,6,5,3,6,6,5,9,6,4,5,2,5,1,1,12,5,0,4,2,6,5,2,7,5,7,2,6,2,10,8,4,7,5,5,7,6,10,3,2,7,6,6,0,2,6,8,2,4,5,3,7,5,4,3,5,3,6,2,4,4,3,9,7,6,6,2,2,4,4,5,5,11,6,3,3,3,7,2,9,2,2,2,8,2,4,1,4,7,4,3,1,6,9,7,3,5,3,7,4,3,2,6,2,10,4,4,8,5,5,5,4,8,5,7,2,3,4,7,6,5,4,8,4,6,5,7,17,7,9,10,17,17,7,16,19,19,24,21,25,16,16,16,12,18,6,10,5,11,8,9,9,2,7,3,8,4,4,4,6,1,6,6,3,0,9,9,6,2,5,10,7,4,6,5,5,8,4,4,2,3,2,3,4,1,1,3,2,3,1,3,1,1,2,3,1,0,0,1,0,1,1,0,0,0,0,0,0,0,1,0,0,0,0
0,0,0,0,0,0,0,0,0,0,1,0,1,2,0,1,2,0,1,2,0,0,0,0,0,3,1,4,2,0,4,2,4,1,3,4,2,3,3,2,4,1,5,1,6,4,3,4,2,1,1,1,1,5,2,5,3,1,3,2,3,1,6,2,2,5,1,5,4,4,1,6,1,2,3,4,2,3,4,2,1,2,5,5,1,2,2,1,4,2,6,2,1,2,2,4,6,0,3,3,3,1,0,2,4,2,4,2,2,4,2,1,1,3,2,5,4,0,3,5,5,0,7,2,3,0,0,5,4,2,2,4,6,4,4,1,1,2,6,3,2,4,3,3,2,2,1,1,1,2,3,3,3,1,0,3,4,3,2,2,5,3,3,4,5,8,1,3,5,3,1,2,2,1,0,1,4,8,6,3,2,3,4,0,4,4,4,3,1,4,1,6,2,3,2,3,2,2,6,4,3,2,6,4,3,5,1,2,3,0,3,0,2,1,1,2,3,3,5,1,1,2,1,3,4,4,1,1,2,4,1,4,1,5,2,0,2,3,1,3,3,4,1,0,2,4,1,2,2,2,3,2,1,4,5,0,6,1,2,4,3,7,7,9,9,12,7,12,15,7,7,12,8,13,8,12,9,9,13,8,6,5,4,6,4,6,2,7,2,2,2,2,3,3,4,0,3,2,4,4,1,2,5,2,2,1,1,2,0,0,3,6,2,0,0,2,6,0,4,2,2,2,2,4,2,1,0,0,0,1,2,1,0,0,1,1,0,1,0,0,0,0,0,1,0,0,0,0,0,0
0,0,0,0,0,0,0,1,0,2,0,1,1,1,0,1,0,1,1,1,1,1,1,0,3,3,3,1,2,2,2,5,6,5,3,8,4,3,6,4,4,3,12,6,4,11,6,6,7,8,5,7,8,3,6,3,3,5,6,9,9,3,6,5,2,8,5,5,9,6,3,4,4,5,9,3,5,7,3,7,7,6,2,5,4,4,6,4,7,5,8,5,6,3,3,8,7,3,4,5,5,7,3,8,9,4,4,7,3,11,5,7,4,7,4,2,5,3,9,5,6,9,4,2,10,7,4,5,2,2,9,3,4,1,2,7,2,10,4,7,5,5,4,7,6,6,8,4,9,4,2,9,6,5,5,8,10,0,10,6,5,5,6,2,6,6,3,1,1,2,6,5,5,5,4,6,5,3,5,7,7,2,6,1,6,6,7,3,2,9,6,3,8,6,2,5,5,11,4,4,4,6,10,5,6,7,3,5,2,5,2,4,7,5,5,11,3,4,8,4,2,1,3,3,9,2,2,3,7,4,5,1,3,8,2,3,3,3,6,7,5,8,1,10,7,2,2,6,8,6,6,4,5,10,6,5,2,9,4,6,12,4,7,8,10,8,7,9,15,14,12,19,14,15,15,18,22,11,9,15,15,9,8,7,10,3,4,2,7,11,4,2,3,3,5,6,5,5,2,2,5,7,7,6,5,7,9,1,2,3,0,7,3,5,5,3,6,4,6,1,2,5,5,3,1,1,1,1,3,0,0,1,1,0,0,2,0,0,0,0,0,0,0,0,0,0,0,0,0,0
0,0,0,0,0,0,0,0,0,0,0,1,0,0,1,1,0,2,0,0,1,1,0,0,0,2,1,2,3,3,2,1,3,3,2,3,4,4,8,7,3,7,2,7,5,8,2,5,9,5,2,4,4,4,5,4,4,3,4,6,4,3,6,3,0,7,6,4,6,8,6,4,4,5,5,4,6,3,5,4,0,6,1,4,5,3,3,6,3,6,6,5,3,3,1,2,4,3,3,5,3,6,7,12,3,4,3,3,2,4,7,4,6,2,3,6,5,1,5,7,4,4,3,4,6,2,2,9,4,5,1,12,4,0,2,4,7,3,5,2,5,6,4,6,3,8,3,3,4,2,4,7,2,6,5,5,4,5,2,5,7,8,3,2,4,5,5,9,5,3,4,9,5,3,4,4,9,7,6,5,4,5,5,5,5,4,8,7,4,6,0,6,10,6,3,2,4,4,5,8,6,5,9,1,4,5,10,6,1,2,5,7,4,4,3,7,2,4,9,3,9,5,3,4,3,8,1,8,5,2,2,2,1,4,6,6,5,5,3,1,3,4,6,4,6,2,2,2,1,3,3,4,3,3,3,6,6,4,6,5,7,1,7,12,9,4,12,10,19,20,19,12,27,16,22,17,20,15,18,10,12,11,12,6,3,5,6,10,6,5,5,5,5,2,4,8,5,2,4,6,10,6,4,6,5,6,3,4,6,4,2,5,6,8,5,4,5,1,8,2,8,6,2,2,0,0,4,5,1,0,0,1,0,0,1,1,0,0,0,0,0,0,0,0,0,0,0,0,0,0
0,0,0,0,0,0,0,1,0,0,1,0,1,0,0,1,0,0,0,0,0,1,1,0,0,0,2,3,3,1,1,4,4,5,2,2,7,2,4,3,0,2,2,2,4,3,0,7,3,2,4,1,2,3,2,4,3,8,5,1,2,2,6,1,3,7,0,1,2,3,1,2,1,3,3,3,2,3,2,2,3,0,1,2,8,2,2,4,3,1,7,2,7,2,5,2,2,6,4,3,1,1,1,2,1,4,1,4,1,3,1,4,3,1,3,1,3,1,2,4,4,6,4,1,3,2,1,4,3,1,3,2,2,2,4,6,2,3,4,4,3,1,1,2,3,1,4,1,4,3,4,0,0,4,3,3,5,2,4,6,3,5,5,6,5,1,2,6,1,3,5,3,4,0,2,4,1,3,4,3,5,3,1,4,5,2,6,5,4,3,5,7,1,3,3,8,2,6,2,2,1,3,3,5,4,3,0,5,2,2,5,4,2,2,2,2,1,3,2,1,4,1,2,3,3,2,2,1,2,0,5,4,5,3,6,1,0,2,2,1,5,3,4,1,2,2,1,2,4,5,3,3,1,0,2,1,5,4,1,7,10,5,2,2,4,7,8,7,6,11,12,17,8,7,11,8,10,9,14,11,7,8,5,7,5,10,7,2,3,2,2,2,2,2,2,2,4,1,0,4,4,2,4,7,5,3,2,4,5,1,1,1,1,3,4,5,5,2,3,2,6,1,1,0,2,2,1,2,2,0,0,0,0,0,0,2,2,1,1,0,0,1,0,0,0,0,0,0,0,0
0,0,0,0,0,0,0,1,0,2,0,1,0,2,4,4,0,0,2,1,1,0,1,0,2,1,2,3,4,5,5,2,4,7,5,6,2,4,8,7,5,3,6,12,5,3,3,7,8,7,7,6,3,5,8,7,7,7,3,4,2,7,6,5,6,5,9,6,5,9,6,4,8,6,8,7,5,6,7,3,4,10,5,6,11,3,3,7,3,7,8,9,5,4,2,8,3,4,6,5,9,9,4,5,4,8,7,4,4,3,7,3,3,11,5,2,2,6,2,6,7,5,6,2,3,7,5,6,7,9,4,5,5,6,6,3,5,4,5,7,4,3,5,3,7,6,6,8,5,6,8,7,7,4,4,4,1,5,3,2,5,6,3,7,3,3,3,6,5,5,7,5,9,1,8,6,4,5,5,4,6,6,2,3,7,6,6,3,6,7,4,2,6,6,6,4,7,3,5,5,4,5,3,3,4,4,7,3,6,5,6,6,7,5,3,4,5,6,4,10,4,6,6,11,2,4,6,4,7,3,3,3,4,6,1,8,2,6,3,8,7,3,5,4,5,8,4,4,3,4,5,6,6,6,9,8,3,8,6,5,7,2,2,7,9,9,9,17,12,19,14,16,28,17,20,16,17,20,16,14,14,10,9,3,8,10,8,9,10,5,0,4,8,8,3,3,5,8,7,4,7,1,4,3,9,4,5,4,3,3,6,8,5,0,6,1,3,4,1,2,6,5,2,2,3,3,2,2,0,0,2,0,0,1,1,1,1,0,1,0,1,0,0,0,0,0,0,0,0,0
0,0,0,0,0,0,0,0,0,0,1,0,0,0,2,1,1,0,1,1,0,0,0,0,2,0,2,0,2,0,2,3,2,2,6,7,5,0,4,4,5,1,3,2,5,6,0,4,4,6,4,3,6,6,6,9,6,4,3,5,5,4,6,5,1,2,0,5,6,1,2,4,5,5,3,4,1,4,9,4,2,2,0,7,3,7,4,5,5,6,3,2,3,4,3,6,5,8,5,8,9,2,3,4,5,10,4,5,1,1,4,1,5,1,7,5,3,2,4,3,2,5,3,6,7,2,4,3,3,5,3,8,4,2,7,5,6,5,1,3,7,2,4,3,5,4,5,6,3,5,3,6,4,3,4,7,5,5,5,6,5,3,4,5,1,7,6,5,2,1,6,2,6,5,4,5,5,3,5,6,7,5,6,8,1,6,8,3,4,7,3,5,3,3,3,5,8,8,3,10,3,4,4,3,7,1,1,5,5,4,4,1,4,5,2,4,8,2,6,4,5,5,2,7,7,4,2,9,5,3,5,2,6,3,2,4,7,0,1,1,4,4,3,7,3,8,4,3,3,4,9,5,6,3,5,5,7,6,4,7,10,3,6,8,5,8,17,20,14,18,13,16,14,18,15,17,23,10,12,9,10,10,6,5,11,8,8,4,3,0,6,4,2,4,4,2,9,5,2,3,4,5,4,4,1,7,7,5,4,4,3,4,8,4,2,0,5,2,2,4,1,2,6,0,1,3,1,2,0,0,1,0,0,1,0,0,1,1,0,0,0,0,0,0,0,0,0,0,0,0
0,0,0,0,0,0,0,0,0,0,1,0,1,0,0,0,0,0,0,0,0,1,1,0,1,0,2,2,1,1,3,4,3,1,1,2,2,5,4,2,4,2,4,5,2,4,2,1,2,7,5,1,4,4,5,4,5,3,4,4,2,1,2,2,0,4,2,3,2,3,6,4,2,3,1,5,5,2,2,1,2,4,2,1,2,2,5,3,2,2,0,6,0,3,2,2,5,2,4,3,3,1,2,2,5,4,2,4,7,5,6,3,7,5,1,4,3,2,4,0,2,2,3,2,2,3,2,6,3,0,4,2,3,5,2,0,4,2,4,1,4,5,3,6,2,1,2,0,3,3,2,1,6,3,2,1,2,4,6,2,5,4,3,8,5,2,3,0,3,3,0,4,3,2,4,4,3,3,4,1,7,4,3,1,7,3,5,5,4,3,3,5,4,0,0,2,1,4,2,1,1,3,2,3,2,3,2,7,2,1,1,2,3,1,3,6,3,2,2,3,3,2,5,2,3,3,5,3,8,2,2,4,3,4,3,3,3,2,3,5,1,5,2,6,1,1,6,4,2,1,4,3,2,2,2,2,6,2,3,6,9,2,4,6,10,8,5,2,11,11,9,8,9,20,12,14,9,11,9,10,12,6,5,2,6,4,2,1,3,2,5,3,3,3,3,3,0,5,3,3,2,8,5,3,1,5,1,1,4,3,3,1,4,4,5,4,2,1,0,3,0,1,3,1,1,0,1,0,0,0,1,1,0,0,1,0,0,1,0,0,0,0,0,0,0,0,0,0,0,0
0,0,0,0,0,0,0,0,0,0,1,2,1,0,0,2,1,1,2,0,1,0,3,3,0,2,1,1,2,4,2,4,3,7,3,3,5,5,3,2,8,4,4,8,8,6,5,9,11,7,7,4,5,6,5,9,9,14,6,11,7,6,10,5,9,7,9,8,6,5,7,4,3,3,4,8,11,8,11,1,4,7,4,6,4,4,7,4,5,9,5,2,3,8,6,4,4,8,5,7,10,7,8,2,10,7,3,4,5,12,5,7,5,7,9,5,6,4,9,6,8,8,6,4,4,2,6,6,5,5,5,10,3,6,5,3,2,8,4,6,4,4,5,5,7,4,9,2,6,7,5,6,4,2,10,6,6,9,6,5,3,6,5,4,7,4,2,5,6,6,6,3,4,6,8,8,4,4,6,8,1,3,6,4,9,3,9,8,7,6,2,4,3,3,8,2,3,6,3,4,3,5,6,4,8,3,6,4,6,8,4,4,5,5,5,5,6,6,4,8,5,4,6,3,3,6,2,2,4,4,4,2,2,5,3,4,7,2,0,3,2,1,8,3,4,6,5,1,6,7,4,2,3,5,8,4,3,6,4,1,11,10,6,11,11,11,14,14,16,18,18,16,18,17,19,14,15,25,19,19,12,11,8,8,6,5,6,13,9,4,9,7,5,5,3,2,10,7,3,5,2,6,5,3,6,5,1,7,8,2,5,5,8,3,5,4,5,4,3,2,6,2,2,0,1,0,2,1,0,0,1,0,3,0,1,2,0,0,2,0,1,0,0,0,1,0,0,0,0,0
0,0,0,0,0,0,0,0,1,1,0,2,0,0,0,0,0,0,0,0,2,1,2,0,0,0,2,3,2,2,1,7,2,3,1,4,2,3,2,3,5,3,5,2,2,7,3,7,4,2,2,2,2,5,2,4,4,3,4,4,0,3,4,2,7,6,1,6,5,2,2,2,7,6,5,7,6,2,7,5,3,4,5,3,1,2,4,3,7,2,4,3,10,6,2,0,6,3,0,3,8,4,2,4,3,3,4,5,3,5,4,5,4,5,1,2,5,4,3,3,7,4,7,8,6,4,4,6,0,6,2,5,6,1,4,3,4,2,5,5,3,3,3,7,4,2,8,8,6,3,5,6,3,1,9,3,5,5,3,7,1,4,3,3,4,2,2,4,4,6,7,7,5,5,1,5,0,2,4,2,2,5,2,7,5,7,6,5,5,1,7,10,5,4,3,2,5,6,6,5,6,5,2,1,6,3,5,5,4,4,4,2,4,4,1,5,0,5,3,4,2,7,4,4,6,4,5,4,2,1,2,2,4,2,4,5,6,3,6,2,2,2,2,5,5,6,9,3,1,6,4,2,3,4,11,4,1,5,2,8,5,12,6,9,8,10,10,10,7,13,12,18,17,15,19,17,19,11,21,14,9,8,15,5,1,8,3,8,5,5,6,4,5,4,3,9,5,3,4,3,5,1,5,2,1,3,3,3,4,5,4,3,5,0,0,5,6,4,3,8,3,3,1,2,2,1,1,0,0,1,2,0,1,0,1,1,0,0,0,0,1,0,0,0,0,0,0,0,0,0
0,0,0,0,0,0,0,0,0,0,0,0,1,1,0,0,1,1,0,0,0,0,1,0,0,1,2,1,2,2,5,2,4,2,6,4,2,3,3,2,3,4,4,3,2,2,4,3,4,3,3,8,4,3,5,3,4,4,5,2,3,6,3,2,2,4,4,7,4,2,5,3,3,1,2,1,2,1,4,1,5,2,1,4,5,1,2,2,2,1,3,1,0,5,1,3,3,4,4,3,2,2,1,4,2,1,4,5,4,5,3,0,2,6,1,1,4,1,2,2,0,3,3,3,3,5,1,8,1,5,3,6,1,2,1,3,1,4,3,5,4,3,2,2,6,2,2,4,3,2,4,0,3,3,2,2,3,6,3,5,0,3,4,1,3,4,4,4,2,2,4,3,2,3,1,5,1,4,4,0,4,3,4,1,0,6,0,2,1,4,1,3,0,3,3,4,3,3,1,6,4,4,6,3,1,5,5,1,1,3,4,2,5,1,1,5,5,3,2,1,6,2,2,2,1,2,5,3,6,1,5,1,1,3,5,6,3,3,2,2,2,1,3,2,3,1,1,5,0,0,1,5,4,5,3,7,2,3,4,8,4,6,2,9,10,10,7,5,3,9,8,16,14,8,17,15,12,10,7,14,2,6,8,10,4,2,11,4,6,5,2,2,3,5,1,2,2,3,2,4,2,6,3,4,2,3,0,2,2,4,3,5,3,4,1,1,4,5,3,3,2,3,3,3,1,1,1,0,6,0,0,1,1,1,1,1,0,0,1,0,0,1,0,0,0,0,0,0,0,0
0,0,0,0,0,0,0,1,0,0,1,1,0,1,0,0,1,0,0,2,0,0,4,1,2,2,1,2,3,3,4,4,2,4,4,6,6,7,11,6,10,7,5,2,8,4,4,6,5,3,5,10,7,5,11,8,6,6,7,7,11,2,4,13,6,8,4,10,6,6,8,4,8,9,6,10,7,2,8,7,6,7,5,12,1,3,5,4,4,7,6,4,3,8,4,9,5,4,4,10,7,6,3,7,7,6,6,8,8,9,6,7,6,3,4,7,6,4,5,5,7,3,5,5,5,4,6,7,6,2,2,4,5,7,5,5,8,2,3,5,3,5,7,7,7,5,7,9,7,1,7,3,4,6,6,5,6,5,5,7,9,2,5,5,9,3,6,3,5,5,8,5,9,8,7,8,2,3,4,8,6,9,8,3,6,3,5,4,4,2,11,9,3,2,8,7,6,5,3,11,8,3,4,8,6,6,3,4,4,2,6,5,6,5,5,7,5,5,7,5,4,1,5,4,7,1,5,7,3,3,4,3,5,3,5,0,3,8,4,5,3,4,7,9,8,2,6,3,4,10,3,4,8,7,6,8,6,7,3,6,4,3,7,18,8,12,11,11,15,18,14,20,21,21,22,23,18,23,18,14,18,16,11,7,5,4,7,8,5,6,13,6,9,2,3,7,5,4,4,3,3,5,8,6,5,6,2,5,6,3,3,3,9,1,3,3,4,4,5,6,4,2,6,3,2,1,1,2,1,1,0,3,1,0,1,3,0,0,0,1,1,1,0,0,0,0,0,0,0,0
0,0,0,0,0,0,0,1,1,1,0,1,1,0,0,1,0,0,0,0,2,0,0,0,2,1,3,2,0,1,2,3,4,3,2,3,3,7,3,5,4,4,2,2,1,6,6,6,3,4,5,2,8,6,7,4,3,2,5,3,5,3,5,3,4,5,6,1,1,5,3,7,4,4,3,2,3,3,3,6,5,1,2,1,3,4,1,3,5,5,2,1,2,3,5,3,3,5,3,7,3,11,5,6,3,2,3,4,5,5,3,5,6,4,6,4,7,6,5,1,3,1,6,2,2,3,5,5,4,3,4,3,4,10,2,4,2,3,3,5,3,3,2,3,3,5,4,4,4,2,7,3,3,5,5,3,4,4,8,5,4,5,5,1,2,4,4,2,4,3,7,4,1,6,3,3,4,8,2,4,4,0,3,6,7,2,2,1,3,1,4,4,6,5,5,4,3,5,4,2,7,4,3,5,6,2,5,3,5,4,4,3,2,7,1,3,2,3,6,5,3,3,0,0,5,2,6,1,4,3,4,3,2,2,4,5,4,4,4,3,3,2,3,3,1,2,3,2,2,2,4,2,4,2,8,3,2,3,2,5,2,7,4,6,7,14,11,13,20,14,16,15,20,21,18,24,17,17,20,15,13,6,11,7,5,4,4,6,6,2,8,4,4,3,4,7,5,4,4,1,1,7,4,1,6,3,4,8,8,4,1,2,7,4,8,3,2,4,3,2,3,0,0,2,0,0,3,1,1,2,1,0,0,1,1,1,1,0,0,0,0,0,0,0,0,0,0,0,0,0
0,0,0,0,0,1,0,0,0,0,0,0,0,0,0,0,0,0,1,0,2,2,1,1,0,1,0,2,0,1,2,3,1,2,5,6,2,3,2,3,4,4,7,6,3,5,2,3,5,4,4,2,5,0,3,4,5,2,4,1,4,0,8,5,4,2,2,4,4,2,4,3,2,4,5,1,3,2,3,2,7,6,0,2,2,4,2,1,0,1,4,2,2,3,2,4,1,7,5,5,6,3,3,5,3,4,2,1,2,1,2,3,3,4,2,4,4,7,1,2,0,4,2,1,5,5,0,1,1,2,1,4,0,6,1,1,4,12,1,2,6,4,2,2,2,5,2,1,4,1,2,4,3,4,3,5,2,5,3,4,3,3,4,3,1,1,2,4,6,1,1,2,1,6,4,1,2,2,5,2,2,1,1,5,3,6,3,2,4,7,2,2,5,2,7,2,1,5,2,3,7,4,3,3,3,4,2,4,2,2,5,2,0,2,3,3,4,5,4,6,8,2,2,3,6,1,1,2,4,2,2,7,4,1,2,5,0,3,1,0,3,3,4,4,5,2,1,5,6,3,2,5,2,4,2,3,4,2,3,4,6,5,10,6,12,8,7,7,10,11,13,7,9,10,10,15,17,8,13,6,13,9,8,5,6,5,5,2,4,4,3,2,5,4,3,4,2,4,3,6,2,3,1,4,4,3,4,2,4,0,2,1,2,4,1,2,4,2,4,0,1,0,2,1,0,0,1,1,2,0,1,1,0,0,3,0,0,0,0,0,0,0,0,0,0,0,0,0,0,0
0,0,0,0,0,0,0,0,0,0,2,0,2,1,0,1,1,1,3,0,1,0,1,0,3,3,3,1,4,4,4,4,11,5,4,2,3,1,6,6,8,5,6,2,4,4,5,6,5,6,10,4,7,2,6,6,6,5,2,9,4,10,5,8,7,4,6,4,7,6,4,10,5,5,4,5,6,5,6,8,4,5,8,2,7,11,11,11,3,6,5,7,3,5,5,4,3,5,2,7,6,5,3,6,5,3,5,6,3,4,5,5,6,4,4,4,4,0,7,8,4,6,3,7,7,4,5,4,5,4,7,2,5,6,1,7,3,9,4,0,4,2,3,6,5,3,4,7,6,5,4,3,5,2,6,6,7,7,5,3,2,1,5,5,8,6,6,8,12,2,5,5,7,10,5,6,3,9,5,6,9,3,5,6,4,4,8,8,4,3,5,3,1,7,5,6,8,7,3,6,2,3,4,4,6,3,5,5,4,7,6,3,4,4,5,4,4,3,7,4,10,8,3,6,4,3,8,7,3,9,6,8,4,4,6,3,4,2,5,4,8,4,4,0,4,6,7,5,4,5,6,4,5,3,3,5,11,5,6,6,6,12,9,10,15,12,18,16,20,15,24,18,21,24,24,22,18,22,22,19,14,15,21,8,9,6,6,8,4,8,7,3,6,7,6,10,4,3,4,7,4,5,4,1,6,8,2,6,6,3,6,7,7,4,6,4,3,3,3,6,2,2,1,3,0,4,1,3,0,1,0,0,0,0,2,0,0,0,1,0,1,0,0,0,0,0,0,0,0,0
0,0,0,0,0,0,0,0,0,1,1,0,0,1,0,0,1,0,1,2,0,0,1,1,1,2,1,2,1,0,3,4,1,2,1,5,2,5,4,2,2,3,4,4,0,4,4,4,2,4,4,2,2,4,4,1,4,2,2,5,4,4,6,5,0,6,3,6,3,4,2,5,7,7,4,8,7,2,5,5,4,3,3,6,7,6,1,4,2,3,4,2,1,3,3,4,3,3,4,3,6,0,6,5,2,3,3,2,3,5,3,7,7,3,2,1,4,4,1,4,1,0,3,2,4,6,1,1,3,5,1,3,3,4,3,4,7,6,3,6,1,2,2,6,5,1,3,1,2,2,5,2,5,5,4,2,1,4,7,3,3,4,2,2,3,3,2,2,4,4,2,1,1,2,5,3,1,2,6,2,5,2,1,4,7,6,4,3,4,2,3,8,1,1,7,0,2,1,3,6,6,3,7,2,3,6,2,4,3,4,5,4,2,2,1,5,1,1,4,1,5,4,5,4,4,6,4,5,1,2,3,0,1,2,2,3,1,4,1,2,3,6,5,4,6,4,1,3,12,3,2,3,10,3,7,2,2,7,7,3,12,6,2,6,8,8,7,16,12,11,17,17,13,16,11,16,12,10,17,16,13,12,7,11,12,4,5,5,5,2,5,3,0,5,5,3,7,6,1,1,4,5,7,5,2,5,2,2,5,4,2,5,4,2,4,2,4,1,3,3,6,2,1,3,2,3,0,0,1,2,0,1,0,1,0,0,0,0,1,1,0,0,0,0,0,0,0,0,0,0
0,0,0,0,0,0,0,0,0,0,0,0,0,2,0,0,2,1,2,0,1,0,0,2,1,0,2,1,5,1,0,3,4,4,3,3,4,6,3,7,3,1,4,5,7,1,8,5,2,1,4,4,3,3,4,6,2,5,4,6,4,4,3,6,7,3,6,5,5,3,0,2,3,4,4,3,2,6,3,6,4,4,3,2,3,3,9,7,3,7,7,3,3,5,3,4,6,4,2,2,4,3,3,3,1,3,4,4,4,6,2,5,2,5,7,0,3,5,3,8,2,6,0,4,4,1,2,1,3,2,5,4,2,4,4,4,4,3,4,3,2,5,1,5,4,1,2,1,2,4,4,0,5,1,0,2,4,1,2,2,1,4,5,0,1,2,6,4,2,6,2,4,2,4,3,4,2,3,2,4,2,1,6,2,2,7,3,3,4,3,4,3,5,1,2,2,6,4,4,1,2,6,3,2,4,2,0,1,4,3,3,1,4,2,3,2,6,5,5,3,1,2,3,4,5,2,4,3,1,2,1,3,2,3,3,2,3,3,4,7,3,3,2,1,3,7,4,3,3,5,1,5,5,0,4,5,6,2,3,3,4,4,3,3,7,8,8,6,10,9,14,7,11,15,9,17,12,7,12,10,10,9,12,4,6,3,2,4,0,3,3,2,2,5,6,4,4,6,7,7,2,4,3,2,3,3,3,3,0,3,2,1,5,3,2,3,3,3,4,1,2,3,3,2,2,0,0,0,0,0,0,1,1,1,0,0,2,0,0,1,0,0,0,0,0,0,0,0,0,0
0,0,0,0,0,0,0,0,0,0,1,0,0,0,0,3,1,1,1,1,1,0,0,0,2,1,3,1,2,1,5,3,6,7,3,5,2,4,2,3,5,5,4,5,4,4,5,9,4,8,5,6,5,7,8,10,2,3,8,4,5,7,10,5,6,6,6,8,3,9,6,10,8,4,7,7,5,6,3,7,5,7,3,4,7,7,5,5,5,5,5,10,4,8,10,4,4,3,7,9,1,8,5,5,2,7,4,5,3,1,4,3,6,7,8,7,4,6,3,5,5,6,6,9,5,6,5,6,6,7,4,4,4,9,8,12,7,4,5,8,5,8,3,3,4,6,6,5,6,7,8,5,6,7,12,3,7,3,6,7,5,3,8,3,6,4,4,3,4,5,4,8,6,6,7,3,3,3,4,4,6,5,9,6,2,10,5,5,6,4,6,8,2,2,5,6,3,5,7,6,7,8,3,2,5,3,5,5,6,4,7,7,3,8,3,3,7,3,4,4,9,4,7,10,9,8,6,5,6,6,5,5,4,5,6,5,5,7,4,1,5,10,5,4,6,5,6,3,4,7,8,4,6,3,10,11,4,5,4,7,7,8,9,15,12,11,16,14,9,11,25,21,22,22,28,21,20,22,20,23,11,9,10,9,7,12,5,8,5,7,7,9,3,7,3,8,5,5,6,3,9,4,6,4,6,6,6,4,1,0,8,1,6,4,4,6,5,2,4,2,2,5,2,3,3,0,2,0,1,0,0,0,3,1,1,3,0,1,1,1,0,0,0,0,0,0,0,0,0,0
0,0,0,0,0,0,0,0,0,1,0,0,1,0,0,0,0,0,1,0,0,0,0,0,1,1,3,1,1,0,2,2,3,2,2,4,3,2,5,1,3,3,4,4,4,3,4,5,4,8,3,5,5,4,1,5,4,6,2,4,2,3,3,4,3,5,4,4,5,3,1,2,3,1,1,3,2,3,4,3,5,2,1,3,4,8,3,6,2,2,3,0,5,1,5,0,5,4,5,2,4,7,2,1,5,5,3,3,6,2,2,7,4,3,4,5,5,2,2,2,0,2,4,7,4,4,3,7,1,7,2,4,1,5,6,3,3,4,4,7,1,4,2,5,6,3,2,1,5,5,3,2,6,6,1,3,6,5,1,0,4,2,8,6,4,8,4,2,1,3,6,0,1,4,3,3,1,0,2,4,5,6,2,3,3,4,4,3,6,1,2,3,2,3,3,5,4,2,4,1,6,2,4,3,2,4,6,2,3,2,2,4,1,2,2,2,3,5,3,3,3,2,6,2,5,4,4,6,6,6,4,4,5,4,3,3,4,5,2,5,3,2,4,3,2,5,3,3,6,3,3,6,1,3,3,5,3,3,4,2,4,7,6,6,8,5,14,11,14,8,16,8,16,13,15,30,12,11,12,13,11,8,6,9,10,6,8,6,3,4,5,3,1,5,2,3,7,2,5,3,11,2,4,3,2,4,5,4,7,6,3,4,7,3,4,2,1,2,5,1,4,0,1,1,3,1,0,1,0,1,0,0,1,0,1,0,2,1,0,1,0,0,0,0,0,0,0,0,0,0
0,0,0,0,0,0,0,0,0,0,0,1,0,1,2,1,0,1,0,1,0,2,2,0,0,1,1,2,1,1,3,4,6,3,3,2,4,3,2,5,4,4,4,3,5,3,0,7,4,1,5,5,2,4,6,4,4,3,6,5,5,0,4,6,5,3,3,5,2,5,6,3,2,3,2,3,1,5,1,7,3,2,4,6,3,2,2,4,2,10,4,3,3,2,3,0,4,4,3,3,3,2,4,5,4,5,2,3,3,3,5,1,1,6,4,4,5,2,3,4,4,6,4,4,0,1,0,1,4,4,2,4,6,2,1,3,7,7,2,3,2,3,1,6,5,1,0,2,5,5,0,1,4,3,5,0,1,3,3,1,4,5,2,1,3,7,4,5,4,6,1,5,5,1,5,3,5,5,0,3,2,4,4,1,4,4,5,3,4,6,6,4,0,1,2,5,0,1,3,4,3,5,1,5,3,1,4,0,4,0,4,1,7,3,0,4,1,3,1,6,2,5,2,0,1,5,3,3,2,5,3,3,2,4,4,1,6,2,1,1,3,2,2,5,6,1,2,3,4,5,1,6,1,4,5,1,1,3,4,5,2,3,8,4,5,3,9,11,12,5,12,12,12,13,12,11,11,10,11,8,8,7,10,2,1,6,2,4,7,3,2,1,2,0,3,3,1,9,1,3,2,3,2,1,4,1,2,4,2,5,4,6,3,3,1,0,2,2,2,2,2,2,3,2,0,3,0,1,0,0,0,3,0,1,0,0,0,1,1,0,0,0,1,0,0,0,0,0,0,0
0,0,0,0,0,0,0,0,0,0,1,2,0,1,0,1,0,0,1,2,1,3,0,0,1,0,5,3,4,6,2,5,10,4,5,8,7,4,5,10,6,5,8,5,7,10,7,5,6,5,4,4,7,10,4,2,8,10,7,9,3,6,4,6,4,6,7,9,10,4,8,6,4,2,5,6,7,4,4,1,11,7,8,10,6,10,11,4,2,6,6,6,10,6,7,10,4,9,6,4,3,9,5,7,7,5,6,7,5,9,7,9,7,9,5,6,4,14,8,5,4,4,2,5,2,5,6,3,8,3,7,5,5,2,3,9,3,5,7,8,6,7,6,2,8,7,6,6,5,3,6,5,8,4,6,4,4,7,12,7,6,7,2,7,3,3,2,3,4,4,5,3,9,4,7,9,5,5,4,5,2,6,12,2,6,1,1,6,6,6,10,4,3,10,8,4,9,4,5,4,5,3,4,5,4,9,5,2,4,4,12,7,3,3,7,9,6,8,2,5,6,7,5,3,6,1,1,7,5,10,8,5,10,7,3,6,3,3,8,5,4,4,8,7,9,7,7,4,4,6,10,4,3,3,4,7,3,7,4,9,7,8,7,12,22,16,9,18,12,15,19,11,28,23,25,30,17,20,16,11,15,16,15,10,10,13,7,8,5,3,6,2,3,5,6,5,6,6,2,5,4,5,8,7,6,2,5,1,5,5,7,5,6,3,7,2,3,5,4,1,2,4,4,1,3,2,0,0,0,0,0,0,1,0,0,1,3,1,0,0,1,0,0,0,0,0,0,0,0,0
0,0,0,0,0,0,0,0,0,0,1,0,0,0,1,0,0,0,2,0,0,0,1,2,0,0,0,0,2,2,4,2,1,2,3,3,3,2,0,2,3,3,3,2,0,5,4,4,1,4,4,5,3,4,3,3,3,4,3,7,4,6,3,4,1,2,3,3,4,4,3,2,4,5,3,5,7,3,2,4,1,8,5,4,3,1,5,2,1,1,2,3,1,7,2,2,7,6,4,0,2,4,5,0,5,3,3,2,5,4,1,3,4,5,0,3,3,9,5,0,2,3,4,9,3,0,2,3,3,5,5,6,4,4,4,4,2,2,2,2,1,2,3,1,0,2,2,2,0,2,6,5,1,2,6,1,3,5,1,3,2,1,6,1,6,5,1,4,4,4,3,3,10,1,6,5,4,3,4,0,4,4,2,7,8,2,4,5,6,6,4,3,3,2,4,2,3,3,5,4,1,2,2,3,6,7,1,2,2,3,6,2,1,1,7,2,4,2,4,6,3,4,4,5,2,1,4,1,5,2,1,4,3,1,3,0,3,3,4,5,5,0,3,2,8,2,1,6,7,0,2,3,6,5,6,4,2,2,5,8,2,5,6,6,5,2,6,6,16,12,9,13,9,15,16,11,18,12,16,17,8,12,4,4,9,4,4,8,2,4,6,2,3,6,7,5,2,3,5,3,3,2,6,3,2,5,4,3,3,6,2,3,5,1,2,3,6,1,4,5,4,5,2,3,2,0,1,1,0,2,1,1,1,0,0,2,0,0,0,0,2,0,0,0,0,0,0,0,0,0
0,0,0,0,0,0,0,0,0,0,0,0,0,0,0,0,0,0,0,2,0,1,0,1,3,1,3,3,2,1,3,2,2,0,8,6,3,4,1,4,4,7,2,2,4,2,7,7,5,2,3,1,5,2,4,4,5,3,2,6,5,1,1,9,4,1,5,3,5,2,7,5,5,4,2,3,4,1,3,4,1,4,6,4,5,3,5,3,2,6,2,4,2,4,5,3,3,4,6,3,4,4,3,3,3,4,2,3,3,2,2,4,1,3,3,6,6,6,7,7,2,3,8,3,6,7,5,3,3,4,6,3,6,4,3,1,5,3,3,2,4,3,3,2,5,4,1,4,2,5,2,2,4,2,4,7,7,8,2,4,6,3,2,8,3,4,3,2,2,5,4,4,4,3,6,2,3,6,5,3,3,0,8,5,4,2,8,5,4,0,0,7,2,9,4,9,5,2,7,5,3,4,6,2,3,9,6,2,3,3,5,2,3,5,4,3,7,2,4,6,4,5,3,4,3,1,2,5,4,5,3,2,8,4,4,1,2,4,3,10,3,6,2,4,1,3,5,2,5,3,7,1,3,7,2,4,3,6,1,2,5,5,5,5,6,12,4,8,4,7,16,18,14,3,6,16,14,7,19,12,11,7,9,6,8,6,10,2,5,5,6,0,6,1,2,3,2,6,4,5,2,5,3,2,3,3,4,6,5,2,1,1,1,2,5,0,1,2,1,3,3,1,2,4,2,1,1,3,1,0,0,0,0,0,0,0,0,1,0,0,0,0,0,0,0,0,0,0,0,0
0,0,0,0,0,0,0,0,0,0,1,0,0,0,0,2,1,0,0,1,0,0,1,0,1,3,2,1,2,1,4,4,5,6,5,7,3,1,5,6,8,5,9,4,4,7,3,5,8,12,6,7,5,6,5,3,3,3,6,9,7,3,5,4,4,7,6,4,3,7,4,7,6,6,8,4,5,5,5,7,8,1,8,12,5,2,4,6,7,5,5,4,3,3,6,3,6,5,3,5,7,4,8,9,1,3,3,8,5,2,6,5,4,8,3,8,4,8,13,4,5,2,2,6,5,9,3,7,3,9,5,4,5,5,7,9,6,3,4,6,5,4,3,2,11,3,4,7,6,5,9,4,3,4,9,5,3,6,9,5,11,5,2,6,5,7,5,7,9,5,2,6,8,6,3,2,9,5,3,5,1,4,5,6,7,7,3,6,4,8,4,8,2,7,6,3,4,6,5,4,4,10,4,6,5,2,8,4,5,7,7,1,7,3,5,6,5,1,4,3,4,5,8,5,2,6,8,4,4,8,5,6,5,2,6,1,8,6,8,6,7,3,5,5,3,7,8,1,8,8,6,7,4,8,5,2,3,3,5,9,2,7,3,6,11,11,14,18,20,19,13,19,22,27,21,18,22,22,22,23,14,15,12,11,12,11,9,7,6,9,2,3,9,8,3,8,3,5,6,8,5,1,5,7,7,4,7,10,2,5,8,4,8,4,6,6,4,2,2,5,0,3,3,2,1,1,3,2,3,1,0,1,1,1,2,3,2,0,1,0,0,1,0,0,0,0,0,0,0,0
0,0,0,0,0,0,0,0,0,0,2,0,0,0,1,0,0,0,0,0,1,0,1,1,0,0,1,2,2,1,2,1,4,1,1,0,4,5,3,5,4,4,8,6,1,6,3,1,3,4,1,7,5,6,5,3,5,3,1,4,1,2,4,1,5,1,3,5,2,3,3,5,4,2,4,4,1,1,6,6,1,2,2,1,5,3,4,2,4,2,2,1,3,4,5,1,4,2,2,2,0,1,2,2,0,4,3,3,3,3,4,4,2,5,3,2,2,2,6,2,1,2,5,2,3,7,4,2,4,1,5,1,3,3,2,7,1,6,1,3,6,7,2,3,2,6,2,3,4,1,5,1,4,2,2,3,2,5,4,2,3,3,2,4,5,1,5,4,7,5,2,2,5,6,5,3,1,2,6,5,2,3,4,1,1,1,6,4,1,0,1,5,3,2,3,3,2,2,2,1,2,5,3,5,0,2,3,2,1,4,2,3,2,5,4,2,2,4,2,6,3,3,2,1,1,3,4,5,1,2,1,1,2,3,0,2,3,0,2,4,4,2,5,2,2,3,4,3,5,2,2,7,3,4,5,5,2,3,2,4,4,3,5,4,9,7,6,11,11,11,17,11,9,14,17,13,13,8,18,11,7,7,6,6,6,2,4,3,10,3,5,3,3,8,3,5,6,2,7,2,3,7,4,6,3,3,4,2,0,3,1,4,1,4,2,1,4,6,3,1,1,1,0,1,1,0,0,2,1,0,1,0,0,2,2,1,0,0,1,0,0,0,0,0,0,0,0,0,0,0
0,0,0,0,0,0,0,0,0,0,2,0,1,1,0,1,0,1,0,0,1,1,0,0,2,0,1,2,2,2,4,2,2,7,9,4,4,6,4,9,3,4,8,5,3,4,2,4,6,6,9,6,4,4,2,3,2,3,3,6,6,7,4,7,9,4,6,3,5,3,5,3,4,2,3,4,4,6,1,3,3,6,7,9,2,5,6,5,2,8,3,5,6,6,3,4,9,4,6,5,5,1,1,9,3,6,2,6,0,2,5,4,3,3,3,3,9,4,3,4,5,4,5,8,3,3,2,3,7,4,4,5,9,1,4,8,3,5,3,12,4,7,3,6,4,3,4,2,3,3,6,3,7,6,1,5,5,4,7,2,3,2,4,4,9,3,0,4,7,6,6,1,5,6,8,7,2,4,1,7,3,4,6,11,7,7,4,2,9,6,7,8,7,4,1,4,2,6,2,3,2,1,4,1,1,1,5,5,5,4,6,5,2,3,5,5,3,1,6,1,5,2,3,2,5,8,1,3,4,2,7,4,4,2,2,3,1,5,8,4,3,5,1,3,4,2,5,3,10,5,10,2,3,6,7,3,3,4,2,3,5,10,6,3,9,9,15,10,11,10,15,13,14,6,12,24,12,14,20,16,20,8,10,6,8,7,6,4,4,4,4,5,1,0,4,4,4,4,7,6,3,1,2,3,4,1,6,3,6,3,4,4,4,3,4,4,3,5,2,4,1,1,3,0,1,0,1,1,1,2,0,0,1,1,0,0,3,1,0,0,1,0,0,0,0,0,0,0,0,0
0,0,0,0,0,0,0,0,0,0,1,1,0,1,1,1,0,1,1,0,2,1,1,1,1,2,1,2,1,7,2,3,3,4,6,6,3,4,3,3,4,5,5,5,5,3,5,7,6,4,8,9,8,4,5,7,10,3,6,2,6,4,4,7,2,2,7,6,5,3,3,2,7,4,4,4,6,7,4,5,5,3,4,2,6,2,5,4,8,5,5,5,7,1,3,5,7,7,4,4,5,4,10,7,3,7,7,8,8,4,2,2,5,5,6,7,3,4,4,3,6,4,4,8,4,2,5,8,5,2,6,3,6,4,6,8,7,10,3,4,3,7,6,2,6,2,3,5,7,0,3,7,6,8,5,2,3,6,7,5,4,6,7,1,4,8,4,5,6,6,8,2,7,2,2,6,5,7,6,1,4,7,4,3,6,7,7,7,4,3,5,7,5,6,5,5,4,3,7,4,6,2,7,0,3,5,7,3,7,8,2,5,5,4,4,4,6,3,7,6,9,3,5,3,6,8,2,3,6,4,1,4,5,7,2,7,5,4,7,5,4,5,6,5,3,5,5,3,6,10,6,9,5,6,4,4,12,9,7,8,7,7,6,11,5,14,16,18,17,14,14,18,17,31,23,28,20,19,27,15,14,17,6,14,9,4,7,2,10,3,5,6,5,4,10,4,2,1,3,6,6,3,5,5,7,5,4,6,2,3,9,9,5,8,5,9,11,4,1,5,5,5,2,6,0,1,1,0,0,1,3,0,2,0,2,1,1,0,1,1,0,1,0,0,0,0,0,0,0,0
0,0,0,0,0,0,0,1,0,1,0,0,0,1,2,0,0,0,0,0,0,0,2,2,0,1,1,0,1,1,3,0,2,2,4,0,5,6,6,4,1,4,5,2,5,2,3,8,2,6,1,1,2,7,2,3,6,4,2,4,3,3,5,3,4,1,2,4,4,0,8,3,0,1,2,2,3,3,9,4,1,4,1,2,5,6,1,4,5,1,5,0,1,0,2,2,1,1,0,2,3,3,5,6,2,3,4,1,3,4,3,0,7,0,2,4,2,1,5,1,0,4,8,2,2,0,4,3,3,3,4,1,4,4,5,2,2,5,3,1,3,5,5,3,3,2,0,5,1,6,4,6,3,5,3,2,0,3,2,2,2,5,3,1,3,3,2,1,2,2,4,3,0,0,4,2,3,1,2,7,2,1,4,1,6,0,3,3,3,1,2,1,3,5,2,2,5,2,3,4,3,3,3,4,4,6,2,3,5,2,4,3,2,3,2,3,1,5,4,3,2,4,3,3,4,5,3,6,5,7,3,2,2,0,4,0,4,1,2,3,2,4,3,3,6,5,2,2,4,3,5,4,1,5,3,4,1,4,2,3,6,4,5,9,6,6,7,6,6,4,12,15,7,13,12,12,9,6,8,9,10,3,10,5,10,7,6,3,4,4,3,1,2,7,0,1,3,5,4,3,3,1,2,2,5,2,2,1,0,8,0,3,2,9,6,3,2,4,3,2,2,1,2,1,1,1,0,0,0,0,0,0,2,0,0,0,1,1,0,0,0,0,0,0,0,0,0,0,0,0
0,0,0,0,0,0,0,0,0,0,0,0,0,0,0,0,0,2,2,0,1,0,2,1,1,1,3,3,5,5,4,4,5,6,4,2,5,4,3,3,4,3,9,6,3,6,10,6,5,5,5,3,5,6,2,11,0,1,4,2,7,4,2,8,5,4,2,7,4,7,5,7,5,3,7,6,5,6,6,5,4,9,5,4,3,3,4,2,3,3,5,3,4,7,3,1,4,8,2,3,5,3,3,7,8,8,5,3,5,1,2,3,7,5,1,4,6,6,5,8,4,5,13,2,4,1,4,2,9,2,3,4,4,8,9,5,7,5,3,5,5,4,6,2,4,4,5,7,7,3,5,7,5,6,4,4,2,1,3,2,4,6,7,7,5,6,7,6,4,5,3,3,3,5,6,3,5,7,2,3,4,6,1,8,8,0,3,7,3,4,7,5,6,5,5,8,7,6,3,4,6,2,4,4,3,2,3,5,3,0,2,2,1,4,4,4,2,5,1,7,3,9,4,5,4,5,2,10,4,4,3,4,7,7,7,5,5,6,7,3,3,3,4,2,5,3,5,1,6,2,8,4,4,3,7,5,5,2,1,0,8,8,4,7,8,9,7,8,12,15,13,13,10,21,14,17,18,21,10,8,12,13,15,7,8,5,7,4,3,4,6,5,2,6,5,4,1,3,3,2,3,7,4,7,0,4,1,2,2,6,5,2,3,6,3,6,6,6,3,4,2,2,2,2,3,3,2,1,4,1,0,0,0,1,0,0,0,1,1,0,0,0,0,0,0,0,0,0,0,0
0,0,0,0,0,0,0,0,0,1,0,0,0,0,3,0,0,1,0,1,1,1,1,2,1,3,3,1,0,0,5,3,10,3,4,4,6,6,3,8,8,7,2,4,0,6,5,2,9,1,5,3,4,5,3,7,7,11,1,3,3,4,6,5,6,7,4,3,6,6,4,3,3,4,9,2,0,8,3,7,4,0,7,7,9,7,9,4,1,4,4,6,0,4,2,7,7,6,2,4,5,5,4,2,6,7,1,8,8,7,4,3,3,7,5,4,9,5,8,8,7,3,5,6,8,3,3,7,14,8,6,4,5,5,5,3,8,4,6,4,4,4,5,5,5,3,7,6,4,6,3,2,5,2,5,2,3,4,6,7,4,5,3,4,7,9,7,4,2,5,3,2,8,1,7,10,4,3,4,5,8,4,3,3,9,8,4,4,3,4,4,6,4,5,3,6,2,7,7,5,5,6,6,3,3,7,5,6,3,5,5,6,8,10,4,5,6,5,2,6,4,2,2,5,5,6,4,1,4,3,6,5,4,8,4,1,4,4,7,7,7,3,3,5,4,9,3,4,5,6,6,3,3,6,9,3,3,3,2,2,9,4,4,7,5,7,10,20,8,22,17,17,22,22,15,17,20,26,22,13,11,16,10,14,11,12,8,8,5,8,8,6,8,3,8,7,2,8,8,4,7,2,6,4,3,6,5,1,7,5,3,9,6,8,2,7,5,7,3,3,4,1,2,2,1,2,0,2,3,0,1,2,2,1,0,0,0,0,0,0,0,1,0,0,0,0,0,0,0,0
0,0,0,0,0,0,0,1,0,0,0,0,0,0,0,0,0,0,0,0,0,0,0,0,1,1,1,2,2,2,5,1,0,4,2,3,0,5,3,1,5,3,2,2,3,2,6,1,2,3,5,2,0,3,2,2,3,3,3,7,5,1,2,1,3,3,0,6,2,1,3,4,7,5,5,6,3,0,3,1,2,3,2,2,2,4,2,2,2,6,4,4,2,5,3,3,3,2,4,5,1,3,0,3,6,6,2,2,1,6,3,2,1,3,3,1,6,3,3,1,2,1,3,0,3,3,3,3,4,3,0,2,1,2,3,4,2,3,7,3,6,4,4,1,2,1,4,2,9,2,2,2,2,2,4,3,3,3,6,4,2,2,3,3,2,1,2,8,4,3,3,3,2,1,1,0,3,3,3,1,1,3,2,4,0,3,5,4,3,4,4,2,6,0,4,3,3,4,2,1,7,6,1,1,4,5,0,3,4,2,3,3,1,5,9,4,2,2,3,4,4,1,4,3,3,2,2,2,1,0,2,8,4,2,4,4,0,1,0,1,3,2,3,2,4,2,3,4,2,1,0,1,2,2,3,2,10,3,6,2,4,4,2,4,5,6,4,10,9,11,9,10,12,8,17,13,16,12,14,13,11,7,8,3,6,4,4,5,0,1,4,3,4,2,2,3,5,2,3,2,2,2,5,2,1,6,4,4,6,4,6,1,4,3,3,3,2,4,5,2,2,2,0,1,1,2,0,1,0,1,1,0,0,1,1,0,0,0,1,0,0,0,0,1,0,0,0,0,0,0
0,0,1,0,0,0,0,0,0,3,0,0,0,1,1,1,0,1,0,1,2,1,1,2,0,3,1,4,3,0,1,4,3,2,7,2,4,5,2,4,8,6,6,5,1,1,6,4,6,4,5,3,4,10,7,8,7,5,9,3,7,8,7,4,2,5,4,2,8,7,8,3,7,3,7,8,3,7,1,7,9,4,5,5,9,5,5,3,6,5,3,5,5,8,6,7,7,1,5,7,3,4,5,7,3,4,7,2,8,7,8,5,3,8,6,5,6,1,7,4,4,9,5,3,6,4,6,6,2,5,6,5,4,2,2,6,6,1,3,7,4,7,5,9,6,3,9,4,9,4,5,2,2,3,3,3,3,2,4,8,6,7,3,3,7,6,2,6,6,3,6,3,5,4,2,8,3,4,6,1,4,6,2,3,6,5,4,4,6,5,9,5,2,1,8,2,7,7,4,3,7,4,1,6,2,3,3,3,5,2,7,6,5,6,5,2,9,6,5,7,3,8,8,4,9,3,3,8,4,5,8,2,4,4,1,4,2,2,3,3,4,3,4,4,5,8,3,2,4,6,4,6,4,5,4,5,7,7,4,4,9,2,15,2,9,11,6,7,8,15,14,10,19,20,20,22,15,6,17,8,9,16,7,10,7,7,6,6,7,6,6,4,3,6,2,3,6,7,3,6,10,4,6,3,2,6,4,4,3,4,4,3,5,4,6,5,3,1,2,0,3,0,2,2,1,2,2,0,3,0,2,2,3,0,1,0,2,0,1,1,0,0,0,0,1,0,0,0,0,0
0,0,0,0,0,0,0,0,1,2,2,0,1,1,0,0,0,1,0,1,0,0,1,0,1,2,1,1,1,3,1,4,3,3,1,7,5,3,5,6,3,2,5,4,3,8,1,3,1,5,5,8,3,7,2,6,11,7,4,3,7,4,6,1,5,5,3,3,9,8,7,5,5,2,4,2,2,7,5,5,6,4,2,2,4,6,2,3,4,3,4,5,3,5,1,6,1,3,2,2,10,1,4,3,6,5,8,8,4,4,3,7,2,3,10,5,0,5,5,8,3,3,5,4,7,4,1,3,7,5,5,3,3,5,5,7,4,3,3,8,6,5,3,2,4,2,1,4,4,2,7,5,1,2,4,5,4,10,5,5,7,3,8,6,5,10,8,5,4,7,4,7,4,5,6,6,2,4,4,1,7,5,6,4,2,7,2,3,4,6,8,4,4,10,7,3,3,7,7,2,2,4,9,6,6,2,5,6,5,2,6,6,6,2,4,2,5,2,4,5,5,9,3,5,2,3,9,5,7,8,3,2,6,6,1,4,3,6,4,3,3,3,5,3,3,3,6,5,9,6,2,3,5,2,6,6,9,2,4,6,6,3,10,6,8,6,7,8,12,14,17,12,16,12,19,17,30,15,14,12,15,15,19,10,14,7,4,11,9,3,4,1,3,6,3,3,1,2,5,8,7,7,6,6,7,3,1,5,5,1,6,5,5,3,5,6,6,7,2,1,4,1,1,0,0,1,1,1,0,1,0,2,1,0,3,0,1,0,1,0,0,0,0,0,0,0,0,0,0,0
0,0,0,0,0,0,0,0,0,0,0,1,0,0,1,1,0,0,0,1,0,0,0,0,0,0,0,0,1,1,3,1,3,5,4,3,2,6,3,7,3,3,6,1,2,2,1,1,3,5,5,1,3,5,3,6,5,5,2,4,6,3,5,1,2,3,4,3,2,3,1,5,2,4,1,3,3,6,2,5,1,2,3,3,6,6,3,5,4,1,4,5,2,1,1,5,3,3,2,3,3,7,6,1,3,3,4,0,0,1,7,4,1,1,11,3,2,0,1,6,4,3,5,3,2,8,1,0,3,2,6,5,3,2,4,2,4,1,3,1,2,6,3,5,2,1,4,2,4,1,3,2,5,5,4,1,2,2,0,2,7,2,6,1,1,2,0,2,0,1,1,7,2,5,2,2,1,4,3,1,4,4,5,2,1,1,3,3,2,0,4,1,1,4,5,3,0,2,2,4,1,3,1,5,3,1,0,2,0,1,1,1,3,3,5,2,4,2,0,2,5,0,2,1,6,2,8,2,0,3,5,6,3,2,1,1,4,4,0,2,6,2,3,2,5,6,3,5,6,1,4,3,4,2,3,3,4,0,4,6,4,3,4,6,3,4,8,8,10,9,5,11,13,13,15,12,10,11,12,7,12,13,11,7,7,7,6,8,5,2,6,5,2,4,4,5,6,3,1,3,1,3,4,2,0,5,4,1,5,3,4,3,0,0,2,2,4,1,0,1,1,2,0,0,0,3,1,1,0,0,0,1,1,0,0,0,2,0,0,0,0,0,0,0,0,0,0,0,0,0
0,0,0,0,0,0,0,0,0,0,2,0,0,0,0,1,3,0,0,1,2,2,2,0,0,0,2,4,4,2,2,3,4,3,5,5,3,6,7,2,5,3,10,6,9,9,7,7,14,5,9,5,2,4,6,6,9,5,7,5,2,8,3,9,3,9,3,5,1,4,11,4,5,3,4,7,7,6,4,4,5,7,2,6,7,7,6,4,4,3,6,3,6,5,5,5,5,6,7,8,4,5,4,5,7,4,8,5,5,6,2,6,4,4,3,8,2,5,7,8,5,13,4,7,7,1,6,4,5,3,8,5,5,4,7,1,2,2,3,2,6,7,8,5,6,4,7,4,4,5,4,1,5,3,1,4,2,9,5,8,4,2,8,6,3,1,2,3,6,6,4,6,5,5,6,8,3,8,1,3,6,5,6,4,10,3,11,2,1,5,2,5,2,9,5,5,3,1,4,5,8,7,3,5,4,3,6,2,4,5,1,1,4,4,8,3,7,6,2,4,8,4,7,9,5,7,4,2,6,5,7,6,3,5,2,2,9,4,4,11,3,8,5,2,7,6,6,5,5,4,3,5,2,5,5,6,8,2,4,3,1,5,10,10,6,10,10,15,7,17,9,12,28,22,15,19,24,19,15,22,16,13,4,12,9,7,6,8,5,4,3,2,2,2,6,2,6,2,1,4,4,5,3,9,10,4,5,6,6,3,1,5,4,3,4,2,4,4,1,3,1,5,2,1,0,2,0,1,0,1,1,0,0,3,0,0,0,0,0,0,0,0,0,0,0,0,0,0,0,0
0,0,0,0,0,0,0,0,0,0,0,0,1,0,0,0,1,0,0,1,1,1,1,0,0,3,1,0,2,3,1,2,2,3,1,2,5,2,1,4,6,5,2,4,5,5,1,5,3,6,5,4,6,7,5,3,3,3,3,6,4,4,5,7,3,3,3,4,8,3,4,1,3,4,3,4,5,4,8,4,4,5,0,6,3,4,9,3,3,7,4,3,2,2,6,9,1,3,2,7,10,6,3,6,4,8,2,2,1,4,3,2,6,5,5,3,7,5,2,0,5,9,3,5,1,6,4,6,7,4,4,1,3,4,2,4,3,7,5,3,9,1,2,7,2,8,4,6,3,3,3,6,7,7,4,4,5,3,4,3,7,4,4,5,5,1,6,4,1,5,4,3,7,2,3,2,3,5,2,2,7,4,1,2,10,0,1,6,4,6,2,4,6,7,8,2,6,1,6,7,4,4,6,2,5,2,4,4,1,6,3,2,5,6,6,5,2,4,7,1,4,1,6,3,6,5,4,4,0,6,5,2,2,7,4,4,6,4,4,3,9,6,6,7,4,4,6,3,3,3,6,6,1,5,4,7,3,6,8,6,4,7,11,3,7,10,12,9,14,11,11,18,24,16,12,20,15,20,13,18,12,19,12,5,5,8,10,4,13,8,3,4,5,5,9,8,11,3,4,5,4,3,2,3,8,2,4,4,6,5,5,4,4,7,5,3,3,6,5,4,3,5,1,1,2,1,1,1,3,1,0,2,1,2,2,2,0,0,4,0,0,0,0,0,0,0,0,0,0,0
0,0,0,0,0,0,0,0,0,1,0,1,1,1,0,0,0,0,1,0,1,1,0,1,0,1,0,2,2,1,2,0,4,4,1,3,4,3,1,1,3,3,3,2,1,3,3,1,4,2,4,2,1,3,2,3,0,6,3,5,5,2,3,3,7,3,1,2,1,4,3,1,1,4,1,2,0,3,1,4,2,5,4,7,4,2,3,1,1,4,1,3,1,3,7,7,4,4,2,3,6,3,4,3,3,1,3,5,4,2,3,0,5,1,1,6,1,0,1,2,3,2,3,2,4,5,2,1,3,3,3,1,5,1,1,2,2,4,0,3,2,2,4,2,3,4,6,1,3,3,2,2,2,4,4,3,0,5,1,3,1,5,1,2,3,1,3,1,2,4,5,7,2,1,4,2,3,2,3,2,4,5,3,3,1,6,2,0,5,1,3,3,4,5,2,5,1,5,1,1,4,1,2,3,7,3,1,2,2,1,3,2,4,3,2,1,1,3,3,1,3,1,3,3,5,5,0,3,4,1,5,3,1,0,3,3,4,2,1,2,2,3,3,3,5,2,3,3,2,1,6,3,4,4,2,4,1,1,7,4,0,2,6,4,9,5,3,6,7,8,9,8,15,17,20,15,10,13,10,14,10,6,3,9,5,8,3,5,1,4,2,2,1,1,4,2,0,6,1,5,2,3,2,5,3,1,2,0,2,2,2,2,2,4,5,4,1,4,5,3,1,3,2,0,0,1,0,1,0,1,1,2,0,0,0,1,0,2,0,0,1,0,0,0,0,0,0,0,0,0
0,0,0,0,0,0,0,0,0,0,1,0,1,0,1,1,1,1,1,0,1,2,0,1,2,4,2,4,2,5,5,4,3,4,5,3,6,7,8,3,5,7,5,7,6,8,5,7,8,3,4,8,3,11,8,6,7,7,4,5,3,2,2,2,8,5,5,6,7,3,9,6,5,5,8,5,6,8,4,14,6,9,4,4,1,4,9,4,3,4,8,4,3,6,2,1,5,6,8,7,4,6,5,4,3,2,6,8,4,8,12,5,4,7,5,4,7,4,2,4,8,5,4,5,6,9,5,3,2,7,7,7,7,4,1,4,7,3,9,5,7,5,4,5,2,11,2,3,7,8,6,4,5,6,4,6,3,2,5,4,7,4,7,6,5,7,3,7,2,6,3,4,5,2,4,1,2,3,4,7,3,4,5,1,5,3,7,5,6,6,4,5,7,3,7,4,8,2,3,3,6,4,2,4,3,1,3,2,7,6,7,2,6,4,7,3,6,5,4,2,4,1,3,5,8,6,4,6,8,4,4,0,5,10,6,4,4,7,3,4,5,3,4,3,4,2,5,6,5,3,7,9,6,4,3,6,5,7,6,7,5,2,6,9,5,11,7,12,6,8,14,18,21,15,24,26,16,20,17,14,11,14,15,8,8,8,6,2,6,6,4,7,5,9,4,5,2,3,6,4,4,6,6,5,3,4,5,6,4,3,7,2,2,2,5,2,4,8,1,4,4,1,0,2,3,1,2,3,0,0,0,1,0,0,1,2,0,1,0,0,0,0,0,0,0,0,0,0,0,0
0,0,0,0,0,0,0,0,0,0,1,0,0,0,0,0,1,0,1,0,3,2,1,1,0,0,4,0,0,3,4,3,1,3,6,3,6,6,3,2,4,4,2,0,7,1,1,1,6,4,1,4,2,2,8,1,2,5,1,6,4,8,4,4,1,1,2,2,5,0,4,6,3,7,5,3,6,1,3,1,2,4,3,3,7,8,7,1,3,3,3,5,3,2,3,4,7,1,2,3,2,4,2,2,2,1,2,4,6,3,6,7,2,3,5,7,6,7,5,3,4,8,5,4,4,2,4,6,5,2,3,2,5,4,3,5,1,5,4,3,4,4,5,4,3,8,6,5,2,5,3,4,6,7,7,2,1,13,2,6,6,2,1,3,2,3,2,2,4,6,6,4,7,5,4,5,6,6,3,2,3,7,5,2,3,2,4,3,3,6,2,4,8,2,5,4,3,4,6,2,1,2,2,5,4,6,3,3,6,6,2,5,1,6,9,2,6,2,5,2,3,9,6,6,4,6,3,4,1,1,3,6,6,3,2,4,3,1,1,4,4,2,2,4,6,7,7,7,3,4,3,8,4,5,4,5,4,3,1,3,7,4,6,8,8,13,5,10,11,19,19,18,26,18,19,17,17,18,22,10,13,12,14,8,13,4,6,2,8,3,2,2,3,3,5,6,4,4,6,2,3,4,7,4,7,7,6,5,2,2,5,8,8,4,3,5,4,7,6,0,5,2,1,3,1,1,1,3,0,4,1,0,1,0,1,0,2,0,2,0,0,0,0,0,0,0,0,0,0,0
0,0,0,0,0,0,0,1,0,0,0,0,0,0,0,0,1,1,1,1,1,0,1,2,0,3,4,0,0,2,3,0,3,1,2,2,1,0,4,6,2,5,1,4,3,3,7,1,3,8,3,2,3,2,1,1,3,3,3,1,2,3,4,3,5,4,3,4,5,1,1,4,5,2,3,1,4,2,3,5,1,2,4,3,4,1,5,2,4,4,3,1,3,1,5,2,2,3,2,3,1,2,3,2,2,3,0,1,3,5,2,1,7,4,3,2,3,9,2,9,3,2,2,2,1,4,2,1,3,4,0,2,6,1,4,3,2,4,3,1,0,3,0,6,4,1,5,3,4,5,1,2,2,1,2,6,3,5,1,6,4,3,2,5,4,4,4,4,2,4,6,2,2,2,1,2,5,2,4,2,2,5,4,6,2,5,1,2,4,3,4,2,0,3,2,2,1,1,3,2,1,2,2,1,4,2,3,5,1,2,2,2,1,0,4,2,2,1,3,5,1,2,5,2,5,3,3,3,3,4,1,2,5,4,3,4,5,3,2,5,2,2,4,3,3,4,2,1,5,1,1,3,4,3,4,5,3,1,2,4,5,4,2,9,5,6,10,3,6,5,11,10,9,19,15,15,12,4,10,12,5,6,9,11,2,5,5,5,4,3,5,3,2,3,3,3,3,0,1,2,3,3,5,5,3,4,3,3,6,0,1,3,4,2,3,2,4,3,3,5,2,1,2,5,0,2,1,4,0,0,0,0,0,0,0,0,0,0,1,0,0,0,0,0,1,0,0,0,0,0
0,0,0,0,0,0,0,1,1,0,0,0,0,0,1,1,3,1,2,1,0,0,1,3,1,2,3,1,2,4,2,3,8,7,5,4,4,8,5,4,7,4,3,4,7,8,7,6,8,4,8,11,4,6,6,6,6,9,6,8,5,6,7,9,8,10,7,3,9,3,5,7,1,4,8,4,5,6,3,7,6,11,5,3,3,9,2,5,1,4,6,5,7,6,7,9,6,7,4,4,4,6,8,7,2,3,5,4,4,3,3,4,6,3,7,2,2,7,3,4,7,6,7,3,5,3,4,7,6,3,5,6,2,6,7,0,6,7,4,4,7,3,9,3,4,6,7,7,6,7,2,9,4,7,7,6,7,4,7,5,7,9,3,3,4,8,4,5,5,9,9,7,3,4,2,5,5,1,2,5,1,5,4,11,4,3,4,5,4,9,4,5,7,3,1,4,9,7,6,9,2,8,6,0,6,9,1,5,2,5,5,6,5,5,3,5,7,7,3,8,9,7,2,4,3,4,3,3,5,3,2,6,6,3,1,1,7,8,6,5,7,2,7,5,3,5,4,7,8,6,12,4,4,5,4,3,6,1,5,5,6,6,3,6,10,12,7,13,15,19,17,24,22,19,20,20,24,32,16,17,19,8,10,9,13,8,4,2,7,3,8,5,4,4,7,4,4,3,0,3,2,3,6,3,3,0,7,4,4,4,6,1,4,3,1,4,6,2,1,1,1,1,3,3,2,0,3,0,1,4,2,1,1,1,1,0,0,0,1,1,0,0,0,0,0,0,0,0,0,0
0,0,0,0,0,0,0,0,0,0,0,0,0,1,1,0,0,0,1,0,3,2,0,0,1,1,1,1,0,4,4,1,3,7,4,3,3,8,4,5,3,4,2,4,2,2,2,2,7,7,5,2,3,7,1,4,2,3,3,5,4,4,7,4,4,5,7,2,2,3,5,3,3,1,4,2,3,6,5,3,6,2,6,1,4,5,5,5,6,4,8,5,2,5,2,7,3,5,1,4,3,2,3,3,3,4,2,3,5,3,3,1,2,6,2,2,3,4,6,1,3,1,5,3,4,3,6,4,4,4,6,1,5,3,3,5,3,7,2,2,2,2,4,4,1,3,2,1,3,1,4,2,1,6,0,4,3,5,11,1,5,5,4,3,2,3,4,3,5,1,3,1,6,2,2,4,6,6,5,2,6,4,4,3,4,5,1,4,6,4,6,2,4,4,4,10,9,4,3,4,8,3,3,8,2,6,8,5,4,2,5,1,4,5,6,5,3,4,5,2,3,4,4,4,5,4,3,1,4,3,6,2,4,3,3,5,3,2,4,7,5,2,4,5,3,4,5,11,4,6,3,1,3,5,4,5,1,4,10,5,7,2,2,4,9,9,6,5,14,11,13,8,21,18,19,17,16,18,20,15,16,8,10,13,10,6,4,9,4,3,1,7,7,8,5,3,3,2,4,8,5,3,4,5,6,4,4,4,5,2,2,5,7,1,2,6,4,5,7,7,6,4,2,2,1,1,2,1,0,2,1,2,1,2,0,1,0,1,0,0,0,0,0,1,0,0,0,0,0,0
0,0,0,0,0,0,0,0,0,0,0,2,0,1,0,0,0,0,1,0,0,0,0,0,0,3,0,2,1,3,1,4,1,6,4,3,3,3,2,4,2,2,2,1,2,5,6,3,2,5,8,1,1,8,2,2,6,6,5,4,8,1,4,3,3,1,4,2,2,3,3,1,2,4,4,1,4,1,4,2,7,5,4,0,3,1,2,3,6,3,4,3,4,4,4,2,2,2,3,2,4,2,2,1,6,2,3,1,2,5,2,2,3,3,4,5,5,4,3,1,4,1,3,6,2,2,3,1,2,5,0,3,3,5,6,5,5,5,2,0,1,1,3,5,3,1,4,1,1,3,4,3,2,7,2,0,2,1,5,3,5,3,0,1,6,4,1,4,6,1,3,5,4,5,7,3,1,1,4,4,3,2,6,1,4,1,5,4,3,2,3,2,1,3,1,1,3,6,4,1,2,3,2,3,1,2,2,3,3,3,1,1,2,4,6,3,0,1,2,5,2,5,2,5,3,1,4,1,5,1,1,4,2,3,5,2,4,4,2,4,4,6,3,6,2,4,7,2,5,3,2,4,3,1,1,2,3,2,1,1,4,6,6,4,5,6,6,4,7,10,9,9,15,11,10,14,11,18,15,14,10,9,9,5,7,7,5,5,6,4,4,4,1,4,3,7,0,3,1,4,2,4,1,4,2,1,2,3,1,3,2,1,3,6,5,2,2,3,5,1,6,3,2,1,0,2,1,1,0,0,0,1,0,0,0,1,1,0,2,0,0,0,0,0,0,0,0,0,0,0
0,0,0,0,0,0,0,0,0,1,0,1,0,0,1,1,0,1,1,0,1,0,3,1,2,2,0,2,2,2,2,5,1,10,1,6,4,7,2,6,7,4,3,7,3,1,6,4,3,5,8,6,6,9,9,8,8,5,3,10,4,10,9,12,4,9,4,6,4,4,4,5,4,11,4,6,6,8,5,5,9,7,7,3,6,4,11,7,12,4,1,5,9,3,5,4,5,3,5,6,3,8,6,4,7,5,3,6,13,5,9,8,7,8,4,5,6,7,4,3,5,2,7,6,2,5,3,6,6,4,5,10,2,4,12,10,4,3,8,6,9,6,7,3,4,8,4,5,7,10,4,8,2,3,6,4,4,5,5,7,3,8,5,6,10,4,8,2,6,8,8,3,9,4,3,6,7,4,6,3,2,5,2,4,3,3,4,6,8,8,4,3,3,4,3,5,5,2,7,12,3,3,8,9,2,3,4,6,10,2,4,2,5,6,8,1,8,2,6,3,10,4,7,6,5,8,5,2,2,2,0,6,1,1,5,6,6,6,5,5,8,5,8,4,7,4,4,7,4,8,4,4,2,6,8,8,7,3,8,6,11,9,8,6,5,14,7,13,14,14,13,18,17,30,19,25,31,17,21,21,15,11,10,12,12,11,11,6,7,5,6,8,9,4,6,5,2,6,5,7,4,4,2,5,4,4,5,4,8,2,3,3,2,5,2,6,4,4,7,1,5,3,7,0,3,0,4,2,0,1,1,0,0,0,1,1,0,1,0,1,0,0,0,1,0,0,0,0,0,0
0,0,0,0,0,0,0,0,0,0,0,0,0,0,0,1,1,0,0,1,1,0,1,2,1,0,1,1,3,3,3,3,4,1,2,3,2,6,6,6,9,7,2,2,7,3,4,1,1,6,3,4,5,2,2,3,8,2,2,4,2,3,3,6,4,2,3,6,3,2,5,4,6,8,6,2,5,3,4,2,4,2,1,4,1,2,4,6,4,1,3,3,5,2,2,3,7,2,3,1,4,3,5,0,4,8,4,3,9,4,4,4,4,5,2,4,3,4,2,4,4,6,8,2,4,3,2,6,2,3,3,7,2,8,3,7,3,3,5,6,0,3,6,2,3,5,7,12,4,6,3,4,1,7,5,5,5,5,2,3,4,0,5,2,4,4,5,4,4,4,6,3,6,7,2,7,5,1,3,2,3,2,4,6,2,4,5,5,5,9,3,3,8,5,5,7,2,4,4,4,4,4,7,5,1,0,7,1,6,5,4,7,7,3,3,2,5,2,3,2,3,1,5,2,5,9,1,3,4,2,5,5,10,5,6,6,4,5,4,4,4,5,1,6,8,1,3,3,4,6,3,3,3,5,8,2,5,4,6,2,5,4,3,8,8,8,8,10,12,15,9,19,18,19,22,20,7,20,23,11,14,10,9,8,9,9,9,4,4,6,6,7,5,3,5,5,5,3,4,10,5,4,5,5,2,5,4,5,2,6,7,4,4,2,1,3,8,3,3,6,2,2,4,1,0,1,2,3,2,2,2,1,1,1,0,1,0,0,1,1,1,0,1,0,0,0,0,0,0,0
0,0,0,0,0,0,0,0,0,0,0,0,1,0,0,1,0,1,1,0,1,1,0,0,1,2,0,0,1,1,2,2,2,1,5,4,1,3,4,2,2,4,3,2,3,5,7,5,6,1,0,2,4,1,5,6,1,3,6,6,0,3,4,4,3,5,4,5,1,8,2,2,4,6,3,4,3,4,7,2,2,4,4,2,2,4,3,3,2,5,4,1,4,2,0,3,4,0,0,4,1,6,5,5,2,0,2,2,2,4,3,3,0,3,1,3,3,3,2,2,3,5,5,4,1,2,0,1,4,3,3,4,0,1,4,3,3,6,2,0,4,2,2,4,0,3,6,5,1,0,4,0,2,1,2,3,2,5,4,4,3,5,4,0,4,2,4,1,4,1,4,4,3,2,6,2,3,5,2,2,3,1,4,2,4,6,3,4,4,5,1,1,0,6,4,1,4,1,1,5,5,1,2,1,8,4,1,1,3,1,2,4,2,4,2,6,2,5,1,4,1,4,3,3,2,3,3,1,3,4,1,2,2,3,2,3,0,2,0,6,2,6,3,4,2,2,2,1,1,1,4,2,4,2,1,1,6,2,1,2,3,1,5,6,6,7,4,2,6,7,9,6,11,15,15,11,21,15,12,9,7,7,9,6,7,3,8,1,2,5,2,3,2,1,6,3,1,5,5,3,2,2,3,4,5,2,4,2,0,3,2,5,2,3,4,4,4,3,1,2,3,1,1,3,0,2,1,0,1,1,2,0,0,1,1,0,2,1,0,0,0,0,0,0,0,1,0,0,0,0
0,0,0,0,0,0,0,1,0,0,0,1,0,0,1,0,0,0,0,1,2,1,0,1,2,3,3,2,8,2,3,6,9,4,9,4,4,4,5,3,6,9,7,10,4,4,7,8,8,5,6,8,10,9,10,8,4,4,10,8,6,10,2,5,6,5,6,1,7,4,7,6,6,7,5,10,9,9,8,5,4,3,5,6,6,3,3,7,10,5,6,6,7,3,2,4,6,8,7,4,11,7,9,10,3,4,5,7,5,7,9,8,4,1,8,13,5,6,3,10,11,5,7,2,4,4,9,5,4,5,2,3,7,1,8,6,8,4,8,7,2,3,5,8,11,4,4,4,5,6,4,6,5,4,8,5,7,3,4,9,6,9,8,3,6,3,1,6,1,3,7,5,3,4,4,4,4,4,5,2,5,5,2,6,5,3,8,5,9,9,4,3,8,9,4,3,4,2,7,2,7,8,3,9,6,5,3,3,4,2,9,4,7,5,6,4,2,4,2,8,3,6,4,6,5,7,5,3,12,4,5,3,2,4,8,6,5,7,5,6,6,2,4,6,8,2,6,1,5,11,5,6,3,5,4,5,8,8,9,3,3,5,13,6,7,3,11,7,11,15,9,18,15,27,16,16,19,21,28,12,17,9,12,10,14,9,10,6,3,5,9,4,4,3,5,4,7,8,7,5,4,1,5,6,5,2,3,4,6,4,5,1,10,5,7,4,6,7,6,3,8,1,3,2,1,0,1,3,0,0,1,1,2,0,0,1,1,1,0,2,2,1,0,0,0,0,0,0,0,0
0,0,0,0,0,0,0,0,1,0,1,0,0,0,2,0,0,0,0,1,0,3,0,3,1,0,2,2,2,3,4,5,1,1,1,1,1,4,4,3,5,2,4,2,5,5,2,4,2,2,2,3,3,1,2,2,4,5,5,3,8,4,3,5,9,3,5,5,2,2,3,1,2,5,5,5,5,2,7,5,2,3,6,4,2,6,6,2,4,3,6,2,3,2,3,6,6,3,3,1,5,4,2,3,0,8,4,3,2,2,4,2,5,5,0,5,6,6,2,3,5,6,4,6,3,1,3,5,2,4,3,3,4,3,2,2,1,3,3,2,5,6,1,2,4,6,3,6,3,1,7,4,6,4,2,3,5,2,0,2,3,8,3,1,3,2,4,4,5,6,2,3,3,5,6,1,3,5,5,8,4,3,4,1,3,8,1,4,6,7,4,6,3,3,4,5,0,7,7,3,2,2,2,3,3,3,4,2,2,0,5,3,3,2,2,3,2,2,3,3,3,3,3,1,3,2,3,4,7,2,4,5,5,3,2,9,1,4,0,1,2,1,6,5,0,4,4,3,6,4,2,1,3,2,7,6,2,4,6,7,3,6,7,4,8,5,9,9,11,5,10,15,15,22,14,16,16,14,9,15,13,16,8,11,15,7,7,4,5,4,8,4,5,3,2,4,4,6,3,1,3,3,0,4,3,5,5,2,6,5,2,7,3,6,5,6,5,0,1,3,3,0,1,2,1,2,0,1,1,1,0,0,0,0,1,0,1,0,0,1,0,0,0,0,0,0,0,0,0,0
0,0,0,0,0,0,0,0,0,0,0,0,0,0,0,0,0,1,1,0,0,0,1,1,0,1,1,2,1,1,0,3,2,1,0,3,6,5,8,2,0,1,2,1,2,2,2,4,3,3,4,4,2,2,6,1,5,2,3,3,6,9,1,2,3,4,2,3,0,5,8,3,3,3,1,4,1,1,1,5,2,4,3,3,1,1,3,6,2,6,3,1,3,3,3,0,4,2,3,1,2,4,1,4,3,0,2,3,2,1,3,2,4,2,0,5,3,6,3,3,5,2,1,3,1,2,1,2,4,6,4,4,1,5,5,3,3,3,2,0,2,5,4,1,2,3,2,2,1,1,3,6,1,3,4,4,1,4,6,3,5,1,3,3,2,4,4,4,2,5,1,7,2,1,2,1,5,5,2,3,3,1,0,3,1,1,4,2,4,9,4,2,3,3,3,2,1,2,2,1,3,2,4,2,4,5,3,5,2,2,6,2,3,0,2,1,3,2,5,2,1,2,0,1,2,1,4,1,3,2,3,2,2,1,6,2,5,2,1,3,1,2,1,3,1,3,4,4,2,0,3,2,4,4,1,5,1,7,1,4,3,2,4,0,1,5,5,9,12,10,12,11,19,7,14,9,9,12,8,10,11,13,5,8,6,4,3,4,3,3,7,3,2,2,4,3,6,2,6,5,3,4,1,7,3,3,2,7,7,1,2,3,1,2,3,1,5,3,1,1,3,1,1,0,1,0,2,2,1,1,3,0,2,0,0,2,0,0,1,0,0,0,0,0,1,0,0,0,0,0
0,0,0,0,0,0,0,1,0,1,0,1,0,0,3,1,4,0,2,0,0,1,1,3,1,3,1,6,2,7,3,4,4,7,5,5,6,5,1,6,5,7,9,2,3,6,9,7,7,2,5,5,3,5,7,6,10,10,4,8,7,5,3,4,10,8,3,9,4,7,6,9,1,12,3,4,9,7,3,7,8,6,8,2,6,6,10,9,11,5,2,4,9,2,5,5,5,9,6,4,6,3,6,1,3,6,9,2,3,6,8,2,9,6,6,5,2,6,2,6,11,2,13,3,6,4,6,7,3,9,5,6,5,9,8,7,3,8,6,2,9,2,7,1,7,3,4,4,2,3,3,10,5,1,4,6,8,6,6,4,5,5,7,4,9,9,10,9,4,5,5,1,7,7,4,5,3,8,6,5,7,10,4,7,10,4,6,6,7,5,5,6,4,3,3,6,6,3,4,5,6,9,11,7,5,6,8,5,1,5,5,6,3,5,7,11,6,3,4,4,4,15,7,9,4,2,8,8,9,8,6,4,4,8,5,1,6,6,5,5,5,7,2,7,6,5,4,5,5,5,5,5,5,3,4,7,3,6,7,8,7,4,6,5,9,5,11,15,15,12,15,21,14,15,21,23,26,21,19,16,27,16,13,13,13,13,11,7,8,5,5,2,5,5,5,6,3,2,7,7,7,3,7,5,4,2,4,2,6,7,4,8,3,5,7,5,4,6,3,6,4,1,1,3,0,2,0,1,1,1,0,1,0,2,1,1,1,1,0,1,1,1,0,0,1,0,0,0,0,0
0,0,0,0,0,0,0,0,0,0,0,0,1,0,1,0,0,0,0,0,0,0,0,1,3,2,0,1,0,2,2,0,2,3,2,6,4,6,6,3,4,6,5,4,2,4,1,3,2,5,4,2,3,5,2,1,8,0,2,1,2,2,4,5,3,3,8,3,3,4,4,2,2,2,1,3,8,7,4,5,4,5,3,1,2,2,7,2,3,5,3,2,2,2,2,2,2,4,5,4,1,4,3,0,4,4,2,1,0,2,3,3,2,3,4,2,3,5,2,2,4,4,3,4,3,7,4,4,2,3,5,8,4,3,7,3,5,3,3,1,1,3,3,3,1,6,2,4,6,7,5,5,4,4,1,0,1,2,2,7,1,6,5,4,2,3,4,6,3,4,7,5,7,7,1,5,4,6,5,4,4,5,6,3,5,4,5,2,3,2,4,6,3,5,4,2,2,5,1,2,1,2,3,8,2,3,7,1,3,4,2,3,3,5,3,4,5,0,3,4,5,3,4,4,1,10,4,2,3,4,6,7,3,3,3,3,5,5,3,4,5,0,5,1,3,3,5,2,4,4,2,5,4,11,2,4,3,5,5,6,3,5,6,5,8,8,9,9,13,21,10,7,18,17,20,17,16,21,15,14,15,12,8,5,8,8,8,12,4,4,5,4,6,4,7,2,8,2,3,5,7,4,5,3,5,4,1,2,4,6,7,2,5,3,1,3,1,2,0,4,2,5,2,2,2,0,0,1,0,1,1,0,0,0,0,1,0,1,0,0,0,1,0,0,0,0,0,0,0,0
0,0,0,0,0,0,0,0,0,0,0,0,0,1,1,0,1,0,0,0,0,0,1,0,1,2,1,2,4,0,3,2,3,1,1,1,5,0,6,3,0,3,2,4,4,6,2,6,4,6,3,4,2,2,3,3,5,6,1,3,4,9,9,4,1,5,4,4,1,4,2,4,2,5,2,1,2,5,3,3,2,5,4,5,5,2,5,2,3,0,4,3,4,4,3,3,3,3,1,1,6,1,1,6,4,3,6,1,2,4,2,3,2,5,2,3,7,9,2,2,1,3,2,1,2,1,4,5,0,1,4,3,5,0,0,3,2,5,4,4,5,1,2,4,6,1,2,2,2,1,3,8,3,1,3,4,4,3,0,4,5,6,0,5,2,3,5,9,2,2,2,3,5,4,6,0,2,2,3,8,3,4,2,0,3,5,5,5,8,5,7,3,3,2,3,4,1,4,5,3,4,4,2,1,1,4,3,4,6,3,4,6,4,7,0,2,1,5,2,1,2,1,5,7,4,2,2,6,5,5,4,0,3,2,4,2,0,6,4,2,2,3,4,2,1,2,5,3,2,3,1,5,6,5,7,8,3,3,4,4,5,6,2,7,5,2,7,5,7,4,13,10,7,11,13,8,11,17,11,10,9,11,10,12,6,7,7,5,6,6,2,7,4,2,3,0,1,4,6,4,3,3,3,3,2,4,3,3,2,1,4,4,5,1,4,2,3,7,2,2,1,1,0,4,1,1,0,1,1,1,1,0,0,0,0,0,0,0,2,0,0,0,0,0,0,0,0,0,0,0
0,0,0,0,0,0,0,0,0,0,1,1,0,1,0,1,0,1,1,1,1,1,1,1,2,0,3,0,2,2,4,3,5,6,5,9,8,10,9,5,6,4,8,10,7,3,7,9,8,12,8,9,8,11,5,5,9,5,3,6,9,10,5,7,8,9,9,10,6,7,5,4,4,6,6,5,5,10,2,3,3,8,3,6,5,7,6,9,8,4,4,7,1,6,3,7,2,5,6,6,4,6,4,7,4,11,8,3,7,11,2,8,8,11,6,9,6,7,3,6,6,10,4,9,7,6,7,5,3,4,6,3,11,12,3,7,9,3,5,9,7,5,7,8,10,7,8,4,2,4,7,6,1,6,10,6,9,8,5,6,5,8,6,5,5,5,10,7,3,4,6,8,9,5,14,7,3,5,5,14,6,8,7,5,8,10,7,6,4,3,3,7,8,6,6,9,7,3,3,6,4,5,1,4,8,8,2,5,7,3,7,5,14,3,1,4,6,5,5,3,7,8,3,6,3,2,5,5,5,8,2,4,11,7,1,3,8,15,4,6,4,5,3,6,6,8,2,3,6,5,4,7,2,2,4,5,7,6,2,6,2,5,12,7,12,9,8,14,10,16,23,18,10,17,25,23,22,21,17,16,20,17,13,17,8,8,5,8,7,6,6,11,7,3,6,7,2,7,4,7,5,5,7,5,5,9,6,5,6,4,3,5,3,2,3,4,3,3,4,6,2,1,3,2,1,1,0,0,1,2,0,1,1,0,0,2,0,4,0,1,0,0,0,0,0,0,0,0,0,0
0,0,0,0,0,0,0,0,0,0,1,1,0,0,0,0,1,0,0,0,0,1,0,1,2,4,0,2,1,2,1,2,2,2,3,2,0,1,5,0,6,1,2,3,2,4,5,4,1,3,3,2,5,4,5,4,3,4,3,3,5,1,2,6,5,0,5,4,2,5,4,7,4,3,2,2,8,1,3,3,4,3,8,3,5,3,3,3,5,1,2,4,2,4,6,7,4,3,3,4,4,3,7,3,3,1,3,4,3,8,1,3,3,5,2,5,4,4,9,6,4,5,2,3,8,3,5,1,1,4,7,4,2,7,6,2,4,4,2,4,6,7,7,3,4,1,1,1,6,1,5,4,6,6,3,6,4,4,3,4,2,1,2,4,3,8,4,7,5,2,3,1,4,1,0,4,3,5,2,3,2,9,2,3,3,3,2,1,3,0,2,3,2,2,1,4,3,2,0,5,1,3,1,5,4,6,1,3,3,3,3,7,1,1,7,6,2,1,3,1,2,2,1,7,4,4,2,1,6,2,2,3,4,6,3,8,2,3,2,2,4,3,3,4,2,5,7,4,1,4,2,2,1,4,1,2,4,3,6,5,4,2,5,5,4,5,9,11,8,5,10,14,33,12,12,13,20,16,18,19,8,5,11,11,4,5,7,11,5,8,5,3,7,1,5,3,5,4,3,4,2,3,3,2,2,3,1,3,1,1,3,1,6,1,4,2,2,3,3,5,4,2,2,0,2,2,1,2,0,3,0,0,1,0,0,0,0,0,1,0,0,0,0,0,0,0,0,0,0,0
0,0,0,0,0,0,0,0,0,0,1,1,0,0,1,1,1,0,3,1,1,0,0,1,1,0,0,0,0,1,2,5,2,4,5,5,1,2,2,1,3,5,2,2,4,9,5,0,4,1,4,4,2,5,1,1,4,5,3,6,6,4,10,2,3,2,1,4,5,5,3,4,4,2,1,3,2,2,5,4,1,2,4,3,3,3,2,11,2,5,6,2,4,4,2,2,6,2,1,8,3,3,2,5,3,1,4,4,2,3,2,3,4,0,5,1,4,3,5,4,2,3,1,2,4,1,1,4,2,4,7,1,4,0,4,2,5,4,4,4,3,1,3,4,2,4,3,3,7,4,5,2,2,3,2,3,1,6,2,4,2,4,2,7,2,1,0,5,5,2,6,2,3,3,2,6,2,3,5,6,2,4,5,4,4,2,4,2,4,2,4,4,5,2,5,4,1,4,4,4,4,2,1,5,2,1,3,2,7,3,7,2,3,2,5,1,1,3,2,3,5,10,5,1,9,3,2,4,1,5,2,3,6,6,3,1,0,4,3,3,7,3,3,1,4,4,1,5,3,2,1,3,3,4,4,4,7,1,5,4,3,5,3,1,4,3,10,9,4,8,8,11,9,11,16,8,11,18,9,9,5,8,7,7,10,6,8,4,4,6,1,2,3,2,3,4,2,6,4,4,1,1,8,4,3,3,4,1,3,0,4,4,4,4,3,1,3,0,1,3,2,2,1,1,3,2,3,0,0,0,2,0,0,0,2,0,1,1,0,0,0,0,0,0,1,0,0,0,0,0
0,0,0,0,0,0,0,0,0,0,0,0,1,1,0,0,0,0,0,1,2,1,1,0,3,1,3,1,2,2,4,2,1,8,8,8,3,4,9,6,6,8,4,9,5,5,7,4,7,2,8,6,3,11,4,5,6,8,7,2,7,9,7,14,6,6,0,5,6,9,4,6,7,14,6,4,9,4,12,7,2,8,8,4,9,2,6,3,6,2,10,3,7,4,9,4,1,5,3,9,6,6,7,5,3,9,8,9,4,5,4,4,6,7,4,6,4,8,6,7,5,4,6,8,4,5,7,10,8,6,3,7,7,3,5,7,8,2,7,5,3,3,10,4,10,8,8,9,9,6,4,4,5,6,4,4,12,9,6,4,7,5,5,2,5,4,7,2,3,7,7,1,5,6,6,8,2,10,7,4,7,5,8,6,6,4,6,4,11,7,3,13,5,4,4,4,5,6,3,11,3,7,6,3,5,8,8,2,2,8,10,5,8,4,6,9,4,0,3,10,9,10,4,3,3,6,9,7,2,9,2,8,3,4,6,5,4,5,4,5,6,1,9,5,8,5,5,6,4,7,5,7,5,7,5,1,3,3,3,6,3,7,6,9,9,6,8,14,11,17,17,19,17,24,18,26,22,28,19,22,16,18,15,15,6,13,6,8,4,6,8,4,6,6,3,5,8,4,5,6,0,3,2,4,3,5,4,6,5,11,8,7,7,4,2,8,7,8,5,3,1,1,2,2,2,1,2,1,2,1,0,1,1,0,1,1,2,0,1,2,1,0,0,0,0,0,0,0,0,0
0,0,0,0,0,0,0,0,0,0,0,0,0,0,0,1,1,0,0,0,0,0,0,0,0,1,0,0,2,1,3,4,1,3,2,3,6,1,3,5,1,3,4,5,2,2,4,2,2,2,1,3,2,6,5,1,1,7,3,4,0,6,4,2,5,1,7,1,3,3,2,4,4,1,2,4,4,2,9,5,4,6,3,3,2,9,2,5,6,2,2,3,2,1,1,3,3,5,6,3,5,5,0,4,3,1,1,3,4,5,4,4,2,2,2,3,3,8,3,2,4,5,3,3,1,5,1,2,5,2,3,2,2,2,6,2,6,1,4,2,2,1,6,3,4,5,2,5,3,5,3,4,0,4,2,2,3,2,1,5,3,7,2,4,0,3,3,2,1,5,2,3,3,7,2,3,2,2,6,3,6,4,2,2,1,1,7,2,5,4,7,2,1,2,1,3,6,7,2,2,2,4,4,4,4,0,5,6,7,1,3,3,1,2,2,3,4,1,1,4,5,2,2,2,4,3,4,5,1,5,4,7,1,4,2,3,2,2,4,3,1,4,4,3,5,1,7,4,3,3,1,7,2,3,5,2,7,2,2,2,4,2,1,2,6,4,5,12,4,11,12,15,11,12,14,12,16,14,11,16,11,13,13,13,8,7,7,7,5,3,2,7,1,1,2,3,1,2,1,2,3,5,2,3,3,7,6,1,2,5,4,4,3,1,4,1,4,4,2,1,2,3,1,1,3,2,2,0,0,1,1,0,0,1,0,0,1,0,0,0,1,0,0,0,0,0,0,0,0,0
0,0,0,0,0,0,0,0,0,0,0,1,1,0,3,0,0,0,0,0,1,0,0,1,1,0,0,2,5,0,1,2,6,1,0,4,3,3,3,9,6,5,2,3,5,6,2,4,4,4,3,5,4,5,4,2,3,3,4,2,4,3,2,3,5,4,6,2,5,1,4,5,2,4,1,3,3,3,2,2,4,1,2,1,3,2,4,10,2,2,2,2,3,4,4,2,1,6,4,3,4,6,6,6,3,4,2,5,3,4,7,0,2,1,2,5,4,5,3,7,3,1,5,2,1,5,2,2,2,1,2,3,3,5,3,4,2,6,3,2,5,4,1,1,1,1,2,1,3,1,9,7,1,5,1,4,3,5,8,4,5,3,3,2,6,2,6,2,5,3,2,3,3,2,2,5,2,3,2,3,5,3,2,2,2,3,3,3,6,2,2,8,5,2,3,3,3,1,3,5,6,3,2,3,4,5,1,1,2,3,3,6,2,4,3,8,2,1,7,0,2,4,2,2,3,4,3,5,2,1,3,4,4,3,2,3,2,4,2,5,1,3,3,7,3,2,3,4,3,2,5,3,3,5,1,1,2,2,0,2,5,6,3,4,4,5,9,4,6,10,12,13,16,12,18,14,14,17,11,9,5,8,8,9,6,4,5,6,10,3,2,4,2,5,2,6,3,2,0,3,4,1,2,2,5,2,3,3,2,4,5,1,4,5,6,4,5,1,0,4,0,0,2,0,1,0,1,0,2,1,1,0,1,1,0,1,0,1,0,1,0,1,0,0,0,0,0,0,0,0
0,0,0,0,0,0,1,1,1,0,0,2,2,2,3,0,2,2,3,0,0,1,1,0,0,3,2,2,8,1,4,2,3,6,7,4,7,10,8,8,7,10,1,1,6,9,3,5,4,2,5,4,4,4,3,4,7,5,3,8,2,4,7,2,1,4,10,9,6,5,1,6,2,3,7,4,10,5,3,7,10,3,6,2,9,5,4,10,5,2,10,7,2,4,4,6,5,5,9,6,5,7,8,6,5,3,8,4,9,9,7,4,3,3,5,7,5,3,9,4,7,4,6,2,5,15,3,8,5,3,3,10,1,4,5,6,12,3,1,5,4,5,8,4,4,2,4,4,9,4,4,13,5,5,7,6,4,2,10,6,7,5,1,6,9,3,5,7,4,5,6,5,6,3,5,4,1,6,6,6,9,2,5,7,6,3,5,6,6,7,5,5,3,8,6,5,9,5,4,3,3,4,6,9,5,5,6,3,5,8,3,2,5,5,6,6,6,3,9,2,5,7,2,4,4,7,4,6,4,5,4,4,7,3,8,4,1,1,9,5,5,8,5,3,4,4,4,8,4,6,6,3,2,7,8,7,4,3,7,4,3,4,6,5,10,9,12,9,16,16,11,17,18,26,26,31,24,20,29,31,15,18,19,11,15,7,8,4,5,6,7,11,4,5,5,2,4,8,2,5,7,2,5,6,2,6,3,9,5,3,7,6,7,3,9,7,10,1,2,4,3,2,6,0,3,4,2,2,2,0,1,0,0,1,0,1,1,2,0,0,1,1,0,0,0,0,0,0,0,0
0,0,0,0,0,0,0,0,0,0,0,0,0,0,0,1,0,2,0,2,0,1,2,0,2,0,1,0,1,3,3,2,0,6,2,4,6,2,2,0,1,4,3,6,3,0,7,5,2,4,2,4,4,8,4,0,2,3,0,2,2,5,3,1,3,4,3,2,4,3,0,2,5,3,5,3,5,0,9,4,2,3,4,3,3,2,2,7,4,3,3,1,2,3,2,5,5,7,3,4,2,2,8,6,3,1,5,4,6,2,4,1,6,1,2,3,9,5,3,3,3,5,0,2,2,2,3,2,2,2,7,0,2,2,4,7,2,2,0,5,0,7,3,3,3,4,2,2,1,4,2,1,5,3,6,1,3,3,3,2,3,2,4,3,4,3,1,2,2,2,3,3,4,1,0,5,1,3,5,0,3,2,6,7,3,2,5,1,5,4,3,6,3,0,6,1,4,5,4,5,5,3,1,1,1,3,0,7,4,3,1,1,3,2,3,3,5,2,3,0,3,3,1,2,1,4,2,6,2,2,3,1,5,3,6,2,2,2,4,4,2,4,3,4,4,7,5,3,6,7,5,1,2,6,3,5,0,1,7,0,5,1,1,5,9,10,6,3,7,10,11,14,11,7,12,14,11,21,22,9,15,8,13,10,7,5,6,4,5,7,5,2,3,3,2,1,2,3,2,3,4,2,2,4,3,3,7,4,3,1,2,4,3,4,3,4,4,7,3,3,2,2,0,3,1,1,3,0,5,0,0,0,1,0,3,0,1,3,0,0,0,1,0,0,0,0,0,0,0,0
0,0,0,0,0,0,0,0,0,0,0,0,0,0,2,1,1,0,2,0,0,1,0,1,1,3,0,1,1,2,1,2,3,1,6,2,8,3,3,4,4,2,6,6,3,6,2,2,9,1,4,3,4,1,4,2,2,4,3,1,5,4,6,6,3,5,2,2,2,2,2,4,2,4,4,5,4,1,3,6,4,3,8,4,3,4,4,2,4,2,3,3,0,4,3,5,1,4,1,8,8,2,2,5,5,3,2,2,2,2,5,5,4,4,1,4,3,2,2,3,4,3,4,5,3,8,2,5,2,3,6,6,2,6,2,3,4,4,3,2,3,7,2,0,2,5,7,4,1,1,5,5,8,4,4,5,3,7,3,6,3,5,4,6,3,2,4,4,4,2,4,1,1,4,3,3,6,2,1,1,3,2,4,3,4,2,6,5,1,7,4,3,6,1,4,1,5,5,5,3,2,0,2,3,4,1,4,1,1,1,4,4,2,4,5,4,8,7,7,6,4,2,6,2,5,5,6,6,3,3,3,8,2,5,4,4,2,6,4,5,5,5,3,6,2,3,3,3,2,1,3,3,3,2,3,3,3,5,4,4,1,6,3,4,8,10,3,4,7,10,6,11,13,15,10,10,14,17,10,8,11,10,13,7,7,4,10,6,3,8,1,6,4,2,7,1,6,5,1,1,4,3,1,2,5,3,5,1,4,3,2,4,2,4,7,4,2,3,1,0,3,4,2,2,1,0,1,0,1,1,1,0,0,0,0,0,1,1,0,0,1,1,0,0,0,0,0,0,0,0
0,0,0,0,0,0,0,0,0,0,1,0,0,0,1,1,3,1,1,1,0,0,1,3,0,1,2,2,4,2,1,3,1,8,8,4,11,8,8,3,9,5,3,2,6,3,8,4,7,8,6,7,5,4,5,5,10,4,3,7,5,5,7,6,3,7,8,2,6,8,4,4,6,6,7,5,2,5,5,6,3,1,5,4,5,3,10,3,7,1,7,2,7,7,6,4,2,2,4,3,5,11,11,5,8,3,7,2,5,4,4,6,5,6,7,4,5,6,4,6,7,5,8,2,4,6,8,4,8,6,10,10,7,9,9,1,6,5,7,6,4,11,7,5,1,8,6,4,4,4,5,2,7,4,4,4,4,0,6,8,4,8,9,7,1,5,3,8,5,7,5,8,6,4,7,8,5,7,2,3,5,4,8,9,5,6,11,7,7,6,5,6,4,9,8,2,4,6,12,3,5,9,2,8,9,8,9,4,7,6,3,8,4,5,5,3,11,7,6,1,8,5,7,5,3,7,5,3,5,6,7,5,7,3,2,4,3,6,5,4,7,10,7,10,6,6,3,5,7,4,2,5,4,6,4,5,3,9,9,8,7,2,5,10,5,12,9,13,11,17,18,25,19,25,19,19,26,22,26,18,17,11,9,13,15,12,14,8,8,6,6,9,4,4,6,1,2,4,8,4,4,5,5,6,6,3,3,1,7,9,7,3,6,3,3,5,3,4,4,3,1,6,5,2,5,1,3,3,0,2,2,2,1,1,0,0,0,0,0,1,0,0,0,0,0,0,0,0,0,0
0,0,0,0,0,0,0,0,0,0,0,1,1,0,0,0,0,0,0,0,0,0,0,1,0,2,0,0,1,3,1,3,6,5,5,2,3,1,3,4,5,2,1,4,6,4,8,2,7,2,4,3,4,3,6,3,5,1,3,2,7,6,4,1,2,1,6,2,4,2,4,4,4,0,4,3,1,7,3,3,1,2,1,3,2,4,6,1,7,1,1,4,2,0,8,7,3,3,4,4,3,2,7,0,3,4,5,2,3,1,4,2,6,4,3,3,3,4,8,4,0,1,3,5,2,3,4,3,0,2,4,4,1,3,1,0,1,2,5,3,1,3,3,2,3,1,4,3,2,3,3,5,7,1,8,4,6,2,0,3,3,2,3,4,4,3,2,2,4,6,4,2,3,6,1,2,2,4,5,3,3,4,2,2,2,4,3,1,0,0,3,4,2,4,3,4,3,2,2,4,2,3,3,3,1,3,3,2,6,2,3,2,5,4,2,2,3,5,6,2,2,4,1,3,3,3,1,1,3,3,1,5,3,3,3,1,4,1,4,3,6,6,0,4,5,6,3,3,3,2,2,6,4,3,2,0,11,6,3,3,6,5,4,6,4,7,6,8,9,12,7,11,12,11,16,15,10,18,9,14,20,14,10,8,4,7,5,6,5,5,3,0,2,3,1,1,3,1,2,3,5,3,2,3,6,1,4,1,3,3,2,4,3,3,4,5,1,5,1,4,2,3,3,0,1,1,1,2,2,1,3,0,0,0,0,1,2,0,0,1,0,0,0,0,0,0,0,0,0,0
0,0,0,0,0,0,0,0,0,0,1,0,2,0,0,1,0,0,1,1,0,2,0,2,0,1,1,0,6,3,2,2,4,6,3,8,6,5,4,1,1,6,3,5,5,4,4,5,4,5,5,6,7,6,3,5,3,0,5,2,5,2,1,2,4,6,5,2,7,4,2,5,7,10,2,4,1,4,3,2,1,6,2,6,1,2,1,0,2,4,0,7,3,2,4,2,1,4,4,6,4,3,2,1,5,4,6,4,6,3,4,1,3,2,0,7,3,7,3,3,6,6,5,2,2,8,2,2,2,4,1,1,3,3,4,4,3,2,5,3,6,2,3,3,2,6,6,2,2,4,3,5,3,0,4,5,3,2,5,2,4,4,3,1,2,4,4,7,1,2,4,8,6,5,5,2,3,2,3,2,3,5,5,4,2,3,5,5,4,4,2,4,2,3,5,5,3,2,6,6,4,7,2,4,2,5,3,2,6,3,1,4,3,1,6,4,5,2,1,1,3,7,5,6,3,3,3,4,2,6,4,4,3,5,4,3,5,4,8,1,1,5,2,3,5,7,2,0,4,1,0,4,4,2,2,3,1,6,6,2,5,3,7,4,4,6,10,6,8,6,13,11,22,16,9,18,18,21,12,22,11,11,9,7,13,4,8,2,7,3,4,6,5,4,7,5,6,1,2,1,3,2,2,1,3,4,3,6,2,2,3,3,6,0,0,2,2,4,4,5,3,3,2,3,4,0,1,0,0,0,2,0,0,2,1,0,0,0,1,1,0,0,2,0,0,0,0,0,0,0
0,0,0,0,0,0,1,0,2,0,0,0,0,2,0,0,0,1,1,2,1,1,1,0,1,2,1,3,4,2,2,3,4,2,5,6,2,1,9,8,3,8,2,2,6,7,3,4,7,3,6,7,5,6,11,9,9,5,7,9,4,7,5,3,6,7,3,6,6,7,4,7,4,8,8,10,7,2,3,10,6,9,5,5,9,5,3,5,6,6,6,4,3,8,6,4,7,5,2,8,6,7,4,8,6,5,5,5,6,2,6,4,3,12,6,7,10,5,5,8,9,7,3,2,4,1,5,5,3,5,6,9,9,6,8,5,1,3,4,3,3,3,10,4,10,3,6,4,4,0,3,7,9,2,11,7,7,6,1,5,7,3,4,3,6,4,7,4,5,8,3,6,10,4,6,8,7,4,7,5,12,9,4,7,5,4,7,4,5,10,7,2,8,6,2,6,5,5,5,2,6,2,2,6,9,9,4,4,2,5,9,6,5,5,5,5,5,6,2,2,5,9,3,11,2,2,9,5,7,1,5,5,9,7,3,3,7,6,3,7,2,7,1,7,9,8,7,7,4,2,7,3,8,8,8,7,5,9,5,3,5,4,11,7,8,7,9,11,14,16,16,12,13,23,21,33,24,26,29,17,15,10,15,13,14,13,8,5,11,4,6,7,6,3,4,4,7,4,5,3,5,4,4,3,5,3,1,6,4,5,8,4,6,4,5,5,3,3,4,2,3,2,0,7,0,7,3,0,0,1,0,1,1,2,1,2,3,2,1,0,0,0,0,0,0,0,0,0,0,0
0,0,0,0,0,0,0,1,0,0,0,0,0,0,0,0,1,0,1,1,0,1,0,0,0,1,1,0,2,3,6,3,3,4,2,2,3,7,4,3,2,3,1,2,2,6,3,3,3,4,3,3,4,3,1,3,2,0,2,2,1,6,4,4,3,1,5,1,4,1,5,1,2,6,5,3,2,4,3,1,4,2,4,2,2,0,2,4,1,2,1,0,6,3,3,7,3,3,3,4,1,3,1,3,3,4,3,3,4,0,5,4,4,2,2,2,4,2,2,3,4,2,1,1,6,0,4,2,1,7,2,6,3,2,3,6,2,0,1,4,4,2,7,0,10,4,2,3,1,2,1,1,2,5,4,5,3,0,3,3,4,2,4,1,2,4,1,3,7,3,3,1,3,2,10,3,3,2,3,3,3,1,3,3,3,4,3,4,7,4,6,3,4,2,6,3,4,5,4,4,3,6,5,3,2,3,1,5,0,5,5,2,1,3,3,5,4,4,5,3,1,5,3,1,5,2,5,1,2,3,3,5,1,4,4,3,5,2,0,5,3,1,7,2,2,4,2,2,2,4,3,7,3,6,2,2,2,2,3,1,2,4,2,2,4,2,2,8,10,9,7,11,6,7,25,12,19,17,14,12,20,4,7,4,10,6,6,4,4,5,2,1,2,1,5,1,1,7,3,2,7,2,2,2,1,3,5,3,2,4,2,6,1,1,2,4,4,5,1,5,7,4,1,1,0,0,1,0,2,0,0,1,0,0,0,0,0,0,1,0,0,1,0,0,0,0,0,0,0,0
0,0,0,0,0,0,0,1,0,1,0,1,1,1,0,0,1,0,1,1,1,1,1,1,0,0,3,3,3,4,1,5,3,5,3,3,5,7,7,5,2,7,5,6,8,2,4,1,7,8,10,5,4,4,4,2,4,4,2,6,3,5,6,1,7,8,1,3,0,5,4,4,5,4,5,0,2,3,3,4,4,1,3,3,4,2,2,8,2,2,5,7,3,6,2,4,2,6,3,4,4,6,2,4,5,0,3,3,6,3,0,3,2,3,4,7,5,4,4,5,4,5,2,7,4,2,6,4,1,1,5,2,4,5,9,4,4,7,4,3,5,2,4,3,2,2,7,3,5,5,4,4,1,4,1,8,3,4,5,4,2,7,5,6,3,5,4,2,5,4,3,4,3,0,3,4,4,5,6,2,2,3,4,2,6,4,3,4,3,1,3,1,4,3,5,5,3,5,6,4,1,3,2,3,4,2,3,4,2,2,2,5,8,2,4,3,2,2,4,1,5,4,2,2,2,4,2,3,0,3,2,4,4,4,6,0,5,4,5,4,3,0,6,1,3,4,1,6,6,3,2,3,3,3,1,5,1,7,1,4,6,4,2,6,6,8,8,4,6,4,8,15,14,15,9,11,18,13,13,13,10,12,9,8,11,8,5,7,6,6,6,4,3,5,1,1,2,1,4,4,2,4,3,0,3,4,4,3,3,5,3,4,4,2,3,1,0,3,2,2,4,1,0,1,2,0,2,1,0,1,0,0,0,0,0,1,2,0,0,0,0,0,0,0,0,0,0,0,0,0
0,0,0,0,0,0,0,0,0,0,0,0,1,0,1,1,0,1,0,2,1,1,0,2,0,0,3,3,5,1,4,4,4,3,7,8,7,4,2,5,5,3,1,6,5,5,6,4,3,5,6,2,5,9,11,6,8,8,4,7,8,4,5,8,10,3,7,8,6,4,3,4,8,4,6,5,8,5,5,8,5,7,8,11,5,6,5,4,3,2,4,6,5,9,5,8,7,5,6,4,3,6,6,8,7,7,11,3,6,2,6,6,9,7,4,5,9,3,6,11,4,5,5,5,8,9,5,6,2,2,5,6,4,5,5,3,3,8,6,8,3,4,8,2,3,3,12,5,5,8,3,7,6,5,4,4,7,4,8,7,8,4,8,5,4,3,4,10,5,8,7,4,6,5,5,2,6,4,6,3,3,8,2,2,8,5,6,8,11,2,6,2,5,8,4,4,5,6,1,1,7,4,5,8,10,4,6,2,5,6,4,9,10,8,7,6,6,2,8,6,5,10,2,3,1,5,6,7,2,3,2,6,3,5,4,6,12,4,2,3,9,4,6,2,2,7,3,6,5,4,5,7,4,11,5,5,6,5,5,8,5,6,6,9,13,5,10,9,19,13,14,22,23,13,20,19,35,25,19,15,24,23,18,12,14,14,11,12,5,6,10,3,3,3,4,4,2,8,5,2,6,7,5,4,6,9,5,2,5,10,5,4,4,3,3,3,7,5,3,5,2,3,1,1,3,3,1,0,2,2,1,3,0,0,1,1,2,1,1,1,1,1,0,0,0,0,0,0,0,0
0,0,0,0,0,0,0,0,0,1,0,0,0,1,1,0,1,0,1,0,1,1,0,0,1,0,0,0,2,1,1,3,4,3,0,1,2,2,1,2,6,3,2,3,5,4,1,5,1,8,8,5,2,4,4,3,2,3,2,1,3,2,3,5,3,3,1,2,1,1,1,3,2,4,2,4,3,1,5,4,1,3,5,3,3,3,6,3,3,3,2,4,3,3,1,1,5,5,3,2,5,3,3,5,4,3,4,1,9,3,1,3,0,2,2,2,3,4,2,7,3,5,5,2,2,2,2,2,0,1,3,3,2,1,2,4,1,0,3,5,2,2,3,2,5,5,2,4,2,3,7,4,4,1,6,1,1,2,5,2,2,1,2,4,3,1,3,1,3,1,2,3,7,4,0,4,5,4,2,6,2,1,4,3,3,0,4,4,3,2,2,4,2,1,3,2,3,5,5,5,1,2,2,3,2,4,0,7,3,2,6,9,3,3,4,4,5,7,1,2,3,3,4,5,5,3,3,3,1,1,1,5,3,6,2,2,3,3,4,2,3,1,2,5,3,3,2,1,1,1,3,3,4,1,6,6,3,4,3,2,1,3,3,3,2,6,4,7,5,7,10,13,7,14,15,18,19,19,15,15,7,8,8,7,5,4,9,4,7,2,2,5,4,1,4,3,5,5,8,4,4,2,7,4,4,6,2,3,2,3,2,1,7,0,4,3,3,2,7,2,2,3,0,0,1,2,0,0,0,0,2,1,0,0,1,0,1,1,0,0,0,0,0,0,0,0,0,0,0,0
0,0,0,0,0,0,0,1,0,1,1,2,1,0,1,0,0,0,0,1,0,1,0,0,1,1,1,1,3,2,4,4,2,1,3,4,3,2,5,4,3,4,6,4,7,7,4,5,4,7,3,3,3,4,4,4,4,6,5,7,6,7,5,5,7,2,6,2,4,8,4,6,5,5,3,6,3,4,5,2,4,5,9,3,6,7,3,6,4,3,5,2,4,1,9,1,4,5,5,6,3,2,7,2,6,1,7,3,4,7,5,5,2,6,1,7,10,5,5,6,5,6,4,3,3,6,4,6,6,2,2,3,2,8,3,1,2,3,3,2,6,1,6,4,4,6,7,3,4,7,5,5,4,5,6,4,7,5,4,3,5,6,7,4,2,8,8,3,2,4,5,3,2,4,5,4,4,2,3,2,5,2,5,5,5,2,1,3,2,5,3,6,3,1,4,2,3,6,4,7,5,3,2,3,3,1,4,2,1,1,3,8,3,4,8,3,6,0,3,2,6,4,5,4,4,4,4,4,4,3,4,6,6,4,5,0,1,1,3,4,3,5,0,3,3,1,3,4,2,2,3,4,2,3,4,1,4,2,3,2,1,5,6,6,4,7,6,10,11,7,12,14,15,13,10,17,14,15,11,12,15,9,14,6,6,2,4,9,2,0,2,7,5,3,1,7,2,2,4,5,4,4,4,5,3,0,8,4,3,1,3,1,3,0,3,1,5,4,3,3,3,0,2,4,0,0,2,1,0,0,0,0,0,0,0,1,1,0,0,0,0,1,0,1,0,0,0,0,0,0
0,0,0,0,0,0,0,0,0,0,0,0,0,0,2,0,0,0,1,1,1,2,2,1,0,1,2,1,2,2,5,5,5,3,5,7,4,9,6,4,6,4,3,7,5,2,3,1,4,0,6,9,7,4,7,8,4,5,3,7,4,5,4,3,5,4,5,4,7,5,5,12,5,5,7,5,6,9,4,4,6,6,5,4,7,6,4,3,8,6,5,5,6,5,5,1,5,14,10,4,9,10,7,7,6,8,7,6,2,5,8,6,7,7,10,7,3,5,9,5,9,7,6,2,4,6,5,2,3,7,11,8,3,9,3,4,4,3,8,3,9,4,7,5,3,3,5,4,5,3,4,4,7,7,5,5,4,5,6,10,8,9,5,3,8,3,7,5,10,5,7,3,1,8,8,5,12,3,8,5,3,5,4,3,2,4,4,6,4,5,6,9,4,4,4,7,4,8,3,7,6,14,5,7,16,10,5,5,5,6,7,3,2,4,5,2,2,5,3,4,2,6,6,7,6,5,4,3,6,10,3,3,5,10,5,9,4,5,4,8,7,1,4,5,6,7,9,4,6,4,5,7,8,10,6,2,4,5,10,10,2,11,5,8,3,10,14,18,11,14,16,18,16,26,23,21,19,23,21,17,18,17,20,26,19,8,11,8,6,8,7,8,6,7,3,10,5,5,4,8,7,6,10,2,4,9,8,4,5,2,3,5,6,3,3,3,7,1,1,6,6,2,2,4,2,2,1,1,5,1,0,2,2,0,0,1,0,2,0,0,1,0,0,0,0,0,0,0,0,0
0,0,0,0,0,0,0,0,1,1,0,0,1,0,0,1,1,1,0,1,0,1,0,0,0,2,2,2,0,0,2,0,4,2,4,2,1,4,3,1,4,0,3,1,2,1,1,3,4,1,3,7,4,3,6,2,1,0,2,5,3,1,4,3,3,1,2,6,3,2,7,4,2,0,3,0,3,1,3,0,2,5,3,2,3,5,4,2,1,4,1,2,3,3,2,1,3,5,1,3,4,3,1,2,3,2,4,1,1,1,3,3,3,2,4,2,2,0,3,1,1,3,0,1,2,3,3,0,6,1,2,2,3,4,5,1,4,1,3,1,1,3,0,4,3,4,4,4,2,5,4,3,3,3,2,0,1,1,1,1,2,3,3,2,2,3,4,1,6,4,1,2,3,4,3,1,2,2,1,2,4,1,1,5,1,2,4,4,2,5,3,2,1,2,4,3,1,0,2,4,3,4,2,2,2,1,2,0,4,3,5,3,0,6,0,4,5,5,2,1,2,3,2,2,3,6,5,1,1,3,2,2,3,7,4,3,3,3,4,5,5,2,2,2,7,1,4,2,2,2,3,3,1,2,2,5,3,3,1,2,5,4,4,4,5,7,2,5,6,9,9,15,11,6,16,14,8,12,9,13,11,8,12,14,9,12,9,8,3,5,2,2,3,2,3,3,2,3,6,3,2,0,3,3,3,0,6,0,1,2,0,2,4,2,3,4,2,2,4,3,4,1,1,1,1,0,0,0,1,2,1,0,0,0,0,0,0,1,0,1,0,0,0,0,0,0,0,0,0,0
0,0,0,0,0,0,0,0,0,0,1,0,2,0,0,0,0,1,0,0,0,1,1,0,0,1,3,3,4,3,2,3,4,3,3,2,6,1,9,4,3,6,9,5,3,6,4,5,3,5,3,3,4,7,6,3,9,0,4,5,3,4,4,6,8,6,5,3,6,4,3,5,2,6,5,2,0,4,2,2,4,6,1,6,2,4,4,3,11,8,4,4,3,1,2,3,3,3,2,6,3,5,3,6,6,4,5,1,2,5,4,5,1,5,6,3,2,2,9,3,1,5,2,1,2,5,6,1,8,3,1,5,1,1,5,1,7,9,3,3,1,0,3,4,3,6,2,3,6,2,2,5,4,5,4,4,3,7,4,4,4,5,3,2,3,6,2,4,4,0,5,5,4,4,2,3,1,1,1,1,4,2,4,7,2,4,1,6,1,4,2,5,3,1,2,2,4,6,3,1,4,5,7,2,3,12,4,5,7,3,4,3,4,3,2,5,1,2,7,2,4,5,5,6,7,3,3,3,2,3,2,2,1,2,5,2,4,3,2,4,4,3,1,3,4,1,2,1,2,4,2,1,3,5,5,3,3,5,5,3,2,5,2,4,4,6,8,15,8,5,7,11,17,9,16,12,13,13,13,9,10,7,8,11,12,8,12,4,5,7,4,6,7,6,2,1,4,4,2,2,6,3,1,1,5,6,6,5,2,4,7,2,2,1,2,4,9,1,2,2,1,1,1,1,0,0,0,2,0,0,1,1,0,1,1,0,0,0,1,0,0,0,0,0,0,0,0,0,0,0
0,0,0,0,0,0,0,0,0,1,0,1,0,0,2,0,1,1,1,0,0,0,0,1,0,1,0,2,3,3,1,3,4,5,9,4,7,3,4,1,11,3,4,4,1,0,3,6,4,9,5,7,9,3,4,8,2,8,5,11,4,4,6,2,8,7,7,4,7,7,12,8,6,6,6,5,6,4,9,9,6,5,7,5,5,10,9,7,6,3,5,2,5,7,10,5,3,5,5,5,5,7,12,7,3,1,8,7,6,3,5,6,6,4,4,5,3,5,6,6,6,4,6,8,4,8,3,10,9,3,4,6,7,8,10,4,6,1,1,3,3,8,5,5,3,7,6,1,6,5,8,8,3,6,8,5,3,3,7,3,7,8,5,10,7,9,6,3,5,5,8,4,7,5,4,6,6,8,4,6,5,4,8,4,6,5,3,4,7,2,3,9,5,8,5,6,7,4,7,10,5,4,9,11,3,10,6,5,10,2,7,4,6,3,11,6,4,4,7,7,3,8,5,7,9,2,4,8,3,5,2,5,6,2,6,7,4,4,2,4,6,6,2,6,3,3,3,5,7,7,6,4,4,4,9,3,6,6,5,2,3,10,5,4,12,5,5,4,12,13,12,17,17,14,16,26,21,24,38,23,15,19,13,13,11,10,10,12,10,5,2,8,9,7,3,6,6,6,7,6,7,2,5,2,6,5,6,6,7,4,3,6,3,4,8,7,4,2,4,4,3,4,0,2,3,3,2,2,0,0,1,0,2,3,1,1,2,0,2,2,1,0,2,1,0,0,0,0,0,0
0,0,0,0,0,0,0,1,0,0,0,0,0,0,0,1,1,0,0,0,1,1,1,0,2,0,1,1,2,4,4,1,4,1,5,6,3,2,3,1,2,1,3,0,4,3,2,2,2,2,3,2,6,3,4,2,2,4,3,6,3,4,4,5,2,0,2,3,5,2,2,1,3,5,4,1,5,3,4,3,5,2,4,1,4,0,3,4,3,6,1,2,4,2,1,3,5,3,4,7,3,4,4,1,3,2,3,5,1,1,2,3,4,2,1,3,1,3,4,4,2,1,4,1,4,2,3,3,0,3,2,3,1,3,1,5,4,4,3,2,5,3,3,4,9,4,3,3,4,4,1,2,2,4,2,0,6,4,4,0,3,4,2,3,4,3,5,1,3,4,1,1,5,2,0,5,1,1,0,3,5,5,0,4,2,6,7,5,5,5,3,3,2,3,4,2,2,3,0,2,1,5,2,5,4,3,5,2,4,2,4,3,6,3,4,4,1,4,2,1,2,3,4,3,2,1,2,4,1,5,3,2,3,1,2,1,3,0,3,2,3,3,2,3,1,0,3,4,4,6,1,7,4,6,4,3,2,6,2,3,0,5,4,2,9,9,5,8,5,9,11,9,8,15,12,18,17,22,12,15,11,14,8,4,10,3,3,5,6,2,5,2,0,6,3,4,2,1,4,4,4,2,5,2,5,1,3,5,4,2,1,3,4,4,2,6,5,3,3,2,1,0,2,2,1,0,1,0,0,0,0,1,0,0,2,1,0,1,0,1,0,0,0,0,0,0,0,0,0,0
0,0,0,0,0,0,0,0,0,1,0,0,0,1,0,0,1,1,2,0,0,0,3,0,2,4,2,2,2,1,5,1,5,2,3,5,3,7,1,6,7,4,5,6,6,1,1,5,7,3,3,9,5,5,6,2,6,4,1,5,3,4,1,4,3,4,4,11,4,3,5,3,3,3,8,7,9,5,6,8,4,8,3,7,4,5,6,4,10,2,3,1,1,6,7,6,2,4,2,3,3,5,1,5,9,3,3,2,4,4,5,3,2,5,1,4,3,2,5,3,4,5,5,5,5,8,6,5,7,1,3,3,4,5,13,4,7,2,5,9,3,5,3,1,3,8,4,4,7,5,6,3,4,5,4,3,2,9,9,2,4,2,3,4,3,4,3,4,6,0,5,2,4,4,5,6,5,6,3,6,4,2,2,3,5,5,9,3,4,7,3,5,8,4,4,9,4,3,2,5,4,6,3,4,7,1,5,2,5,3,3,3,2,5,1,3,6,3,4,4,4,3,3,6,5,1,2,2,5,5,3,2,5,6,2,5,5,1,5,3,0,3,3,3,8,7,3,4,1,7,3,3,5,5,3,4,6,5,3,4,3,1,4,4,7,9,6,5,14,12,11,11,9,13,22,18,12,23,15,19,18,10,9,12,4,5,7,9,5,1,2,7,7,3,8,4,4,7,0,4,7,2,4,2,3,2,2,6,5,3,2,2,3,1,1,6,8,4,5,5,4,4,5,0,0,2,2,1,0,0,0,0,0,0,0,1,2,1,0,0,0,0,0,0,0,0,0,0,0,0
0,0,0,0,0,0,0,0,0,0,0,0,1,2,0,0,0,0,1,1,1,0,0,1,0,2,2,3,4,0,3,3,7,4,1,6,6,4,2,2,2,3,2,1,5,6,2,7,3,8,4,6,3,5,7,6,4,2,3,4,10,4,6,2,2,6,4,5,5,3,11,1,6,9,3,5,4,8,3,5,9,5,6,5,5,5,4,9,7,0,2,7,2,6,6,4,4,4,4,9,6,5,4,6,4,8,4,8,6,6,8,2,5,3,5,7,7,5,5,5,6,4,5,7,4,6,4,4,7,7,7,2,7,4,5,2,5,6,6,3,5,5,6,9,9,4,5,5,8,3,6,5,7,4,0,5,4,6,6,6,6,2,3,6,9,2,2,3,4,3,4,4,6,2,4,3,1,6,7,3,9,4,3,4,3,3,6,5,1,5,5,4,3,2,3,2,8,6,5,6,1,9,4,5,3,4,3,7,4,3,5,11,4,2,5,2,4,8,6,4,2,5,8,10,5,6,4,3,3,3,7,5,5,6,2,5,9,7,6,5,5,6,4,7,8,8,3,11,0,4,4,5,10,4,4,4,6,6,8,4,7,8,0,6,7,4,12,9,10,8,9,13,21,19,26,26,18,19,22,17,13,16,21,12,17,12,11,8,13,9,5,10,7,5,7,5,3,7,3,5,5,6,8,8,7,8,4,7,5,7,4,3,3,5,4,6,3,3,7,4,4,0,1,2,3,6,2,0,1,1,3,2,3,1,2,1,0,1,0,1,0,0,0,0,1,0,0,0,0,0
0,0,1,0,0,0,0,0,1,1,0,0,2,0,0,0,1,0,0,3,0,1,0,1,0,0,2,2,1,2,0,5,2,1,0,2,0,1,3,3,4,4,3,4,2,1,1,4,3,0,2,3,4,2,3,4,4,2,3,1,1,6,2,1,1,3,3,4,7,0,3,2,2,3,1,5,3,3,1,1,3,3,4,3,6,3,5,3,3,1,3,0,0,4,4,2,4,2,3,2,3,4,3,3,2,6,3,1,2,3,0,5,2,2,2,3,0,4,5,1,1,2,1,4,2,2,3,5,0,0,2,2,2,2,1,3,5,2,7,1,2,5,3,1,6,0,3,1,1,3,1,0,4,3,2,1,5,3,2,6,1,2,2,2,4,2,2,2,2,4,0,3,2,2,0,2,4,7,1,2,6,2,5,2,2,5,4,4,2,3,2,5,1,5,5,1,3,0,3,6,3,3,2,2,3,3,1,4,2,2,2,6,2,7,2,3,1,0,0,2,2,3,2,2,1,5,5,7,5,2,0,5,2,2,5,3,4,4,1,0,3,0,2,1,3,1,4,3,5,3,1,1,1,5,5,1,3,1,3,2,3,3,5,5,1,4,5,7,5,9,9,5,11,12,21,18,12,9,17,16,13,7,7,7,4,9,5,5,1,4,2,2,5,3,3,7,5,5,5,6,3,5,2,5,2,2,1,5,3,2,0,5,4,4,3,1,3,4,3,2,0,4,1,1,0,0,1,0,0,0,0,0,1,0,1,0,0,2,0,1,0,0,0,1,0,0,0,0,0,0
0,0,0,0,0,0,0,0,0,0,0,0,0,0,1,2,0,0,2,0,0,2,0,0,1,0,0,0,3,3,2,3,1,3,5,4,4,4,5,6,4,9,6,4,7,4,6,9,5,5,6,2,3,7,3,6,6,4,6,7,5,6,3,5,5,7,9,5,2,6,3,4,4,4,2,2,5,6,3,11,1,3,6,4,2,2,1,6,1,6,5,4,6,2,1,3,3,6,6,2,5,5,3,4,3,8,4,2,7,3,4,1,7,2,4,7,6,5,5,4,3,7,2,3,6,3,4,1,5,3,1,8,2,3,2,4,4,2,5,7,4,4,5,2,3,6,4,6,5,5,4,6,5,5,3,8,1,3,6,3,4,3,7,2,4,4,7,5,7,6,5,5,5,8,3,5,5,2,4,3,3,4,7,2,7,2,5,3,6,5,4,4,5,7,4,4,5,1,4,2,3,2,5,6,3,7,5,5,4,3,2,4,3,5,3,6,2,1,3,5,5,5,6,1,6,4,2,3,4,2,2,5,5,6,1,3,1,0,0,4,3,2,6,5,4,4,6,4,4,4,2,8,4,4,7,4,6,4,7,9,8,8,1,4,1,5,7,5,13,6,10,16,9,9,10,11,23,14,11,13,10,14,9,10,17,9,3,7,5,6,1,3,3,7,4,1,6,3,8,5,4,6,3,5,0,5,4,3,4,3,6,4,2,6,2,3,6,5,4,0,3,2,1,0,1,2,0,0,0,0,2,1,0,1,1,1,0,1,1,0,0,0,0,0,0,0,0,0,0,0
0,0,0,0,0,0,0,0,0,0,1,1,0,0,0,0,1,0,0,2,1,1,2,2,3,1,1,3,0,1,1,4,4,3,4,1,6,5,8,3,4,8,3,5,3,3,3,4,4,6,4,10,2,7,6,3,5,7,4,7,9,5,1,1,4,8,6,11,3,4,6,6,3,5,9,4,5,7,6,3,4,7,4,8,3,9,7,8,5,6,6,8,8,6,3,5,2,5,1,2,4,7,3,6,3,5,3,2,3,3,7,6,10,4,4,6,7,2,5,6,6,6,8,11,3,3,1,3,6,7,5,3,2,8,4,6,5,4,8,5,5,3,6,4,4,5,6,2,6,3,11,5,2,3,4,4,8,3,4,4,5,5,9,4,2,10,5,3,3,4,4,4,1,3,7,8,1,3,5,6,4,10,9,5,3,2,5,4,3,7,8,5,8,5,1,5,0,7,3,6,1,1,3,10,3,9,1,3,4,4,6,6,4,8,6,8,5,1,2,4,4,3,3,4,4,2,5,4,9,5,5,10,4,5,5,2,4,5,2,8,3,4,4,7,6,7,0,7,4,3,6,3,1,5,5,4,8,5,4,5,8,8,9,5,6,6,5,7,8,11,12,10,14,21,19,30,16,21,22,18,20,14,25,13,16,13,9,10,9,9,7,8,4,8,7,3,4,7,5,5,2,9,4,6,6,3,3,4,2,9,6,3,5,3,3,2,3,7,5,2,4,4,2,3,1,1,1,0,2,0,1,3,0,1,0,1,2,0,0,0,0,1,0,0,0,0,0,0,0,0
0,0,0,0,0,0,0,0,0,0,0,1,0,2,0,0,1,0,0,0,0,2,0,0,0,1,1,1,1,0,1,1,1,4,2,3,4,2,5,2,1,6,5,3,7,2,2,3,4,3,3,2,3,0,1,4,2,2,2,2,3,2,2,2,3,3,4,3,4,2,3,5,2,4,3,3,2,1,3,4,0,1,2,1,4,4,3,0,1,1,4,1,1,3,1,4,3,0,1,3,3,5,2,3,6,0,1,2,2,2,3,5,4,2,3,2,1,2,5,3,6,3,4,3,2,4,4,2,3,0,1,0,1,5,2,1,4,3,2,6,6,1,2,5,3,2,4,3,3,4,2,5,3,4,5,3,4,4,2,3,2,3,3,3,2,1,3,4,3,4,0,0,1,2,2,5,7,4,4,3,3,0,0,5,1,4,2,2,3,4,7,3,3,4,3,3,2,2,4,1,4,2,0,5,4,3,3,3,2,2,2,1,3,1,4,3,3,4,1,2,2,3,3,4,6,1,4,1,1,1,1,3,3,1,3,5,5,3,1,6,6,3,5,3,4,1,2,0,0,5,4,6,1,3,5,3,3,4,5,3,6,3,4,7,5,3,9,8,12,3,4,10,9,9,15,16,16,7,20,13,8,6,5,6,2,11,4,4,4,5,1,2,3,2,2,2,2,3,2,3,1,2,1,4,5,2,1,5,5,5,3,2,4,1,1,4,5,3,1,4,0,1,0,2,0,2,2,0,1,2,1,1,0,0,0,1,1,2,0,1,0,0,0,0,0,0,0,0,0,0
0,0,0,0,0,0,1,0,0,0,1,1,0,0,0,1,1,0,1,1,0,1,0,1,0,0,2,0,0,3,2,7,6,2,4,5,2,6,3,5,3,1,3,0,6,2,5,2,6,6,3,7,6,2,6,2,7,4,5,5,7,2,4,3,5,4,5,4,3,7,6,4,4,5,3,8,5,5,2,9,2,6,4,2,1,8,6,4,3,2,4,1,5,4,6,2,6,2,3,9,2,5,7,5,5,2,4,3,5,4,6,3,2,1,7,6,3,5,6,4,2,5,5,6,2,4,6,8,8,3,6,6,4,7,4,3,2,6,4,6,3,3,4,4,10,7,8,4,6,6,2,6,4,3,3,2,2,2,2,1,3,4,4,7,6,1,3,3,6,4,6,6,2,4,3,2,5,2,1,4,4,5,9,4,8,3,3,4,8,6,4,5,9,2,4,2,6,2,4,1,5,9,1,6,5,7,3,3,5,3,3,6,5,4,1,6,7,6,6,4,4,1,7,7,2,2,3,4,6,6,2,5,2,3,3,5,5,7,7,3,5,4,4,5,3,4,2,1,5,4,3,4,3,5,3,2,6,1,4,2,3,8,4,8,6,7,5,10,5,11,10,15,14,14,19,20,14,20,13,13,16,9,16,11,10,10,8,11,3,5,3,2,6,5,1,5,5,5,3,3,4,0,5,2,5,2,2,4,2,1,5,4,1,4,2,5,4,4,3,0,1,0,2,2,4,1,0,0,0,1,0,0,3,0,0,0,1,1,2,0,0,0,0,0,0,0,0,0,0,0
0,0,0,0,0,0,1,0,0,0,0,0,2,0,0,1,1,1,2,0,2,0,0,0,1,1,2,1,1,2,4,2,3,2,7,6,2,7,7,4,5,8,2,1,6,0,5,1,4,5,5,3,6,4,7,7,3,6,5,7,3,4,5,3,5,4,7,2,3,2,1,7,2,6,2,3,2,6,2,5,7,3,2,6,8,3,5,7,8,3,4,5,6,5,6,2,4,5,5,1,2,9,4,4,8,6,3,1,6,4,2,5,5,7,5,6,4,7,3,6,2,4,10,6,6,6,1,5,7,6,9,4,4,5,5,2,7,6,1,6,3,8,4,8,8,5,3,4,8,6,9,5,7,3,8,4,3,0,5,2,6,6,5,7,5,1,6,6,5,6,5,7,7,7,6,4,4,3,5,4,2,4,4,7,8,2,7,4,6,9,4,4,4,5,5,8,4,3,4,7,6,5,10,5,6,3,3,9,5,7,4,7,3,9,8,6,5,5,1,5,2,7,2,5,4,4,3,8,7,6,5,10,2,8,4,5,5,7,5,1,4,5,10,4,5,2,11,4,2,9,2,2,7,9,6,1,6,5,3,5,6,2,5,8,14,6,3,8,8,15,15,12,12,28,17,23,24,24,17,18,20,24,12,19,10,13,4,9,14,7,6,8,7,5,9,4,6,4,9,5,5,6,3,8,4,4,8,4,3,2,4,4,3,4,5,2,4,6,2,1,5,4,2,3,7,2,0,0,2,0,0,1,1,2,1,0,0,1,0,2,1,0,0,0,0,0,0,0,0,0
0,0,0,0,0,0,0,0,0,0,0,0,0,1,0,3,1,0,1,0,0,0,0,2,0,1,1,3,1,1,3,0,1,0,6,2,3,2,2,5,2,0,2,3,2,0,3,4,1,1,1,4,2,1,2,1,4,5,3,2,2,4,3,7,4,2,2,1,5,5,2,5,3,5,2,2,2,2,5,5,4,3,2,0,4,3,1,3,2,6,3,7,2,6,2,1,3,2,2,4,5,3,3,4,4,1,4,2,3,5,4,1,1,4,1,3,4,1,1,0,4,2,3,4,0,2,4,2,3,4,4,2,6,3,2,2,2,4,3,7,5,3,3,1,6,1,2,7,1,4,5,1,2,0,7,5,3,1,3,5,3,4,4,3,5,6,0,1,1,3,1,0,5,0,3,4,4,6,1,1,3,2,4,4,3,3,2,4,4,5,5,2,3,4,5,2,5,2,3,7,2,2,3,4,9,2,3,2,2,3,1,1,5,4,3,4,2,1,4,2,3,0,1,1,2,3,3,5,6,3,1,3,5,6,1,6,1,1,1,3,3,4,1,2,2,3,6,6,1,5,5,6,4,0,5,2,6,2,2,4,0,5,2,5,3,8,3,3,5,5,6,17,4,14,10,15,10,11,16,8,11,8,5,10,8,5,6,3,6,3,5,0,5,2,3,1,1,6,4,2,4,3,1,3,3,5,4,0,2,6,4,2,4,0,2,2,7,3,1,2,5,5,3,1,0,1,0,1,1,0,0,1,1,1,0,0,0,0,0,0,0,0,0,0,0,0,0,0,0,0
0,0,0,0,0,0,0,0,0,0,0,0,0,0,0,0,0,0,1,0,0,0,1,1,0,2,1,4,4,1,4,5,1,3,3,5,5,2,6,5,8,9,11,5,7,4,5,1,3,7,9,3,4,7,6,10,5,8,5,7,7,4,8,6,3,4,7,3,4,7,7,9,6,5,4,3,7,7,4,3,5,7,5,3,7,1,7,6,6,8,5,6,7,3,6,2,4,4,5,1,1,10,6,9,2,7,5,3,8,5,3,7,8,8,3,7,5,5,2,3,8,4,7,2,5,5,7,6,2,3,3,8,6,7,3,5,3,5,4,5,3,2,3,6,5,6,3,7,8,6,2,2,3,5,4,2,5,3,4,3,6,6,5,4,5,1,4,6,3,6,7,4,6,5,2,3,2,4,6,4,5,5,3,5,2,2,5,9,4,5,4,3,3,5,5,7,1,7,5,2,3,3,5,6,5,5,4,2,3,7,1,5,5,9,3,5,1,3,3,2,4,3,6,3,6,5,4,1,6,2,2,4,3,1,3,7,5,7,2,6,2,3,4,7,2,2,6,2,3,6,3,3,7,1,9,3,5,5,1,5,6,7,6,7,2,5,4,11,15,12,8,9,10,20,14,15,15,15,16,13,18,16,9,12,7,8,9,8,3,5,4,4,2,4,5,8,4,4,2,2,3,5,2,6,3,4,2,6,8,8,6,3,2,4,1,2,3,4,1,0,2,0,0,1,0,0,5,0,0,0,0,1,0,1,2,0,0,1,1,0,0,0,0,0,0,0,0,0,0,0
0,0,0,0,0,0,0,0,0,0,0,0,0,1,1,0,0,0,0,0,1,2,0,2,2,0,2,2,3,2,2,2,3,5,8,5,6,6,3,4,8,5,3,2,10,7,4,6,5,7,5,10,4,9,6,3,5,5,2,2,8,6,5,3,11,4,6,2,6,5,0,4,6,4,5,9,4,2,4,6,7,6,2,3,4,8,8,8,6,3,3,4,7,8,8,4,8,4,6,5,5,5,7,2,4,1,3,2,2,3,5,6,3,4,7,4,3,7,5,4,4,5,6,4,6,4,8,5,5,4,5,4,5,4,2,7,6,5,6,5,4,6,6,4,6,4,8,8,1,7,6,7,5,7,6,2,4,7,3,4,9,3,5,3,1,4,2,3,5,6,5,5,6,3,4,8,1,6,2,9,6,3,6,1,2,5,7,4,3,6,3,8,3,6,8,6,6,7,5,4,5,7,7,4,3,1,3,5,6,9,7,3,8,4,1,3,4,5,4,5,2,5,4,4,8,7,3,2,4,9,6,6,4,10,5,8,7,8,3,5,2,3,4,10,11,4,7,6,5,6,4,5,5,3,5,12,2,8,1,2,4,7,8,8,10,5,7,7,11,15,14,15,20,20,31,23,23,26,23,26,25,16,13,9,11,7,7,10,8,6,6,4,7,6,7,3,5,4,5,5,3,1,6,5,2,5,2,5,3,4,5,3,5,6,3,3,1,2,2,2,2,5,2,3,1,0,1,0,2,3,1,0,0,1,0,0,1,1,0,0,0,1,1,0,0,0,0,0,0,0
0,0,0,0,0,0,0,0,0,0,0,0,0,1,0,2,0,1,0,0,0,0,0,1,2,1,0,0,1,3,1,1,3,2,1,2,6,4,2,3,3,2,1,2,1,3,4,4,3,5,1,2,3,3,3,4,3,4,1,2,2,2,3,4,2,1,5,5,2,3,2,2,2,4,1,3,2,2,2,6,3,3,4,3,2,3,3,3,1,4,0,2,1,5,2,1,2,3,0,1,4,4,2,3,4,3,5,3,3,4,1,1,6,3,4,1,3,3,7,1,5,1,2,5,2,4,5,0,3,5,2,6,6,2,2,4,4,5,0,4,4,7,7,4,4,2,4,5,4,1,3,5,5,2,6,0,3,2,3,2,2,3,4,2,1,2,3,6,3,2,7,5,4,3,4,2,3,5,3,3,1,3,3,8,5,2,3,1,2,1,4,2,4,2,2,0,1,0,1,3,1,3,0,2,4,0,3,1,1,2,3,5,1,2,5,4,5,6,2,2,3,4,3,1,2,1,0,2,0,2,2,3,4,4,4,7,3,4,1,1,1,3,6,4,3,4,6,5,1,3,5,2,1,2,1,3,4,4,4,5,2,1,3,5,4,3,4,3,3,9,3,11,21,12,11,8,13,11,13,5,15,7,11,5,9,5,3,4,3,2,5,0,3,3,4,2,2,0,3,1,1,4,3,5,3,1,1,3,1,6,2,5,2,2,4,4,0,3,2,2,2,3,2,4,2,1,3,2,0,2,0,2,0,0,0,0,1,0,1,1,0,0,0,0,0,0,0,0,0,0
0,0,0,0,0,0,0,0,0,1,0,1,1,1,1,0,1,1,1,2,0,2,0,1,1,2,4,1,1,3,4,4,3,3,1,7,4,7,3,9,2,3,3,4,11,5,8,6,7,2,4,2,3,6,2,5,6,6,5,3,4,5,6,3,6,4,11,7,5,10,8,9,9,3,7,6,6,6,1,8,3,7,5,4,8,5,9,4,3,5,1,1,4,2,5,3,5,3,5,4,3,6,5,6,6,4,7,5,5,6,3,3,0,4,7,1,7,9,5,2,4,4,6,6,4,4,8,2,4,1,1,7,5,3,5,3,3,6,3,5,5,6,2,3,7,7,5,4,1,6,5,4,4,2,4,3,3,4,4,5,4,0,5,1,4,5,7,3,4,4,6,3,4,3,1,2,7,2,2,5,5,3,3,3,8,5,2,5,3,5,4,3,4,4,7,3,3,5,6,4,4,6,2,10,7,4,6,3,5,7,6,6,4,2,7,3,10,5,3,2,4,4,3,4,5,3,2,5,4,1,7,8,3,4,5,3,3,9,3,1,5,3,2,4,4,3,6,0,2,1,6,2,6,0,6,5,6,2,3,2,8,1,5,4,3,10,6,11,10,6,9,10,13,13,13,11,20,15,15,21,10,7,15,8,6,7,5,12,9,6,4,3,4,1,6,2,4,6,2,2,2,5,5,5,0,1,6,7,5,2,3,3,9,2,5,3,4,3,6,5,2,1,2,1,2,1,2,1,2,0,0,0,0,1,0,0,0,1,0,0,0,0,0,0,0,0,0,0,0,0
0,0,0,0,0,0,0,0,0,0,0,0,1,0,1,0,0,1,1,1,0,0,0,3,0,1,1,3,0,3,2,3,1,1,2,7,6,6,7,3,8,2,5,5,0,0,3,5,5,4,7,2,2,4,8,3,10,2,4,2,2,5,4,6,5,8,2,6,3,6,6,2,3,4,3,1,4,8,4,10,4,7,4,2,4,3,2,7,8,6,3,4,5,6,6,2,6,5,5,9,4,10,4,8,10,3,6,4,7,7,5,9,6,4,3,7,2,3,3,2,7,10,9,9,3,5,7,6,3,2,5,3,5,7,5,3,5,6,2,6,2,2,5,5,5,5,5,4,3,4,4,3,6,11,4,1,3,8,2,4,1,8,6,4,4,5,4,4,5,4,7,2,2,8,5,2,6,5,6,4,6,2,5,6,2,3,6,2,7,5,3,3,4,8,4,4,9,4,6,2,6,5,4,3,4,8,6,7,4,2,5,2,5,4,5,5,5,3,2,3,5,5,6,9,4,7,4,6,4,6,5,9,6,2,5,4,9,0,4,5,4,5,6,4,6,4,6,5,3,3,4,3,7,8,7,6,3,6,3,4,3,6,3,5,1,4,12,8,10,13,15,14,15,19,20,17,16,21,23,28,24,12,15,13,9,13,17,3,4,7,11,7,4,6,6,6,9,5,8,7,11,7,7,6,7,5,5,7,5,7,4,6,8,6,7,6,5,7,5,4,2,0,6,3,2,3,4,1,0,0,0,2,1,3,0,2,2,0,2,1,1,0,0,0,1,0,0,0,0,0
0,0,0,0,0,0,0,0,0,0,0,0,1,0,0,0,1,0,0,1,1,0,0,1,0,0,0,0,0,1,2,3,1,3,3,3,6,5,1,2,3,4,5,3,0,1,2,2,5,3,2,1,3,6,7,4,0,0,1,2,5,1,5,4,2,1,3,3,6,1,0,2,1,4,8,4,6,3,2,5,4,3,4,3,4,6,2,5,3,4,1,0,6,2,1,2,2,1,4,2,3,0,3,3,3,3,2,3,1,2,2,4,1,2,4,4,0,0,4,3,0,1,7,3,2,4,2,4,3,3,2,3,3,2,7,1,3,3,1,1,5,5,0,4,1,4,3,6,3,4,3,1,0,5,0,3,3,3,5,2,8,4,6,4,2,0,3,5,2,5,2,2,3,3,2,2,5,5,1,3,1,0,3,3,1,3,5,7,3,7,3,3,3,3,1,5,3,4,3,1,5,2,2,1,2,3,1,1,4,0,0,1,6,4,5,2,2,2,0,1,4,11,0,6,2,3,2,4,1,2,3,2,4,1,1,2,3,3,3,4,2,3,4,3,3,2,2,4,5,1,7,2,2,1,1,4,3,4,6,5,0,1,1,2,2,2,6,7,2,6,10,11,10,10,14,11,11,16,15,11,13,11,6,10,10,8,8,7,4,6,7,0,3,4,0,4,6,5,3,4,3,1,6,1,0,4,2,2,1,1,6,2,6,4,5,6,3,1,0,3,3,0,2,4,1,3,3,1,2,0,0,0,0,1,1,0,0,1,0,0,0,0,0,0,0,0,0,0,0,0
0,0,0,0,0,0,0,1,0,0,0,1,1,1,1,1,2,0,1,0,2,0,0,2,1,0,2,2,1,1,2,6,1,5,8,4,6,9,7,5,2,7,7,4,5,5,8,6,6,1,6,6,8,8,6,5,9,3,10,9,8,9,5,5,7,3,7,8,4,6,10,5,8,8,6,2,7,9,3,6,4,4,6,6,5,3,3,1,6,4,5,4,3,2,3,4,4,4,7,4,3,4,6,3,5,5,9,2,2,6,2,4,4,4,5,6,3,3,3,3,7,2,6,2,3,6,2,4,3,4,4,5,6,5,1,4,8,2,6,8,4,7,2,5,6,4,9,6,3,4,1,5,3,7,7,2,4,6,3,2,4,2,6,8,7,5,1,3,9,4,3,8,5,1,4,7,6,6,5,9,2,5,2,7,6,6,7,4,3,5,0,2,5,8,9,6,7,2,7,4,7,5,3,3,5,5,2,5,7,5,8,4,1,6,7,4,5,7,6,3,4,1,4,4,4,3,3,5,6,5,4,3,4,7,1,0,1,3,4,4,1,3,4,7,7,5,3,2,8,4,4,4,5,5,3,6,5,3,6,5,4,8,6,6,5,8,8,9,8,14,11,7,16,13,13,18,16,17,16,10,18,17,11,9,10,3,12,6,7,6,4,6,5,5,8,3,3,2,3,5,4,5,6,2,2,5,1,5,2,5,5,2,8,4,0,0,4,5,4,4,2,1,1,0,3,1,2,0,0,0,0,1,0,0,1,1,1,0,0,0,0,0,0,0,0,0,0,0,0,0
0,0,0,0,0,0,0,0,0,0,1,0,1,0,0,2,1,1,3,1,1,0,0,1,1,4,1,4,2,1,3,2,6,2,4,6,4,5,5,3,5,6,4,0,7,4,4,6,2,3,6,7,5,5,3,6,5,4,9,5,5,1,6,3,3,4,5,5,7,6,5,5,3,6,4,6,4,4,5,5,6,7,5,5,2,7,4,3,3,3,4,4,1,3,5,5,5,9,3,5,8,5,4,5,4,5,3,1,5,6,7,6,6,6,5,3,4,4,9,5,8,7,8,6,2,3,2,4,5,4,6,6,3,1,3,9,9,3,7,3,4,1,3,6,7,4,4,6,7,3,4,7,6,12,6,2,1,4,8,8,6,4,8,3,4,1,4,9,9,1,8,4,3,4,2,4,5,3,4,3,6,3,8,3,4,4,8,6,3,5,6,4,6,5,1,7,7,7,5,8,5,6,5,0,6,6,2,6,5,5,3,6,10,5,6,5,5,7,7,6,3,5,6,3,4,6,4,4,3,4,5,4,10,6,4,4,6,5,7,6,3,6,7,6,5,6,6,4,5,5,3,3,8,5,6,5,7,2,3,5,5,4,6,6,9,5,8,11,14,17,9,18,19,15,15,22,17,22,25,26,20,16,14,14,14,15,10,9,6,3,3,4,6,6,6,6,5,3,3,6,3,1,7,4,3,6,8,6,6,5,8,5,3,6,5,5,4,5,3,3,1,2,4,3,2,3,0,1,1,1,2,0,1,3,1,0,0,0,0,1,0,0,1,0,0,0,0,0,0,0
0,0,0,0,0,0,0,0,0,0,0,1,0,1,0,0,1,1,0,1,0,1,0,1,3,1,0,3,0,1,1,3,3,2,2,2,5,2,1,0,5,1,2,4,4,4,4,3,6,6,3,2,2,4,3,1,3,5,1,2,5,2,6,3,1,2,3,4,4,3,2,0,2,2,2,2,2,2,2,3,2,3,5,3,1,1,3,2,0,3,4,3,1,4,4,1,2,1,2,2,2,4,5,2,4,3,1,1,1,3,3,2,1,1,0,2,5,3,6,0,2,2,2,2,3,3,7,4,7,2,4,5,4,5,2,7,2,6,0,2,4,2,3,7,6,1,2,3,3,3,1,2,3,4,3,3,4,2,5,4,5,1,0,4,5,4,3,1,2,3,5,2,3,2,3,3,8,4,2,6,4,1,4,3,3,1,4,2,7,1,4,2,4,0,4,1,2,4,1,5,2,1,1,3,2,4,3,1,0,2,2,2,4,5,6,0,4,2,4,4,4,0,5,1,2,2,4,2,4,2,0,3,5,1,6,6,1,2,4,4,5,1,4,2,3,1,4,1,1,2,3,5,4,2,0,2,2,2,3,1,4,1,3,7,5,2,5,1,5,7,7,9,7,14,15,19,13,11,10,13,9,9,9,9,6,2,1,6,1,6,2,2,1,1,1,2,3,2,3,5,0,0,2,3,3,3,1,2,1,1,2,2,8,0,1,1,2,3,1,2,5,0,0,1,2,1,2,2,0,0,0,1,1,0,0,0,0,2,0,0,1,0,0,0,0,0,0,0,0,0
0,0,0,0,0,0,0,0,0,0,0,1,1,2,0,3,1,1,0,1,0,0,1,1,1,2,1,3,5,4,3,5,4,9,4,4,2,11,5,2,6,9,7,7,4,10,6,10,1,3,8,4,5,7,8,6,3,6,5,6,5,5,5,4,6,1,4,7,6,3,5,6,4,2,4,4,4,6,4,3,2,2,6,4,8,1,3,1,7,3,5,8,5,2,1,4,9,4,5,3,3,5,7,7,4,5,5,1,5,3,6,9,4,3,1,4,4,2,5,5,7,5,3,5,4,3,5,5,6,8,6,5,3,4,9,4,5,2,8,8,7,4,4,8,3,6,8,3,4,4,3,3,7,5,4,2,7,6,2,5,6,5,8,5,7,2,5,8,4,10,5,6,4,6,4,3,5,3,2,3,6,2,2,5,7,7,5,4,2,6,1,2,1,6,1,7,1,4,9,4,5,5,3,1,5,4,5,5,7,9,6,4,4,4,6,4,5,1,6,5,4,3,5,6,3,1,8,5,2,3,4,4,7,1,3,8,3,2,5,5,4,3,5,3,5,4,1,5,5,8,4,5,7,3,4,2,4,4,0,6,6,7,7,5,7,4,8,14,9,9,11,10,7,13,19,19,17,19,12,16,17,13,13,14,12,6,11,6,4,9,7,2,3,4,4,4,9,7,3,7,6,1,3,4,8,4,4,1,8,5,6,6,5,2,3,2,3,2,5,4,2,2,3,5,1,1,2,0,2,0,2,1,1,3,0,0,0,0,0,0,0,0,0,0,0,0,0,0,0,0
0,0,0,0,0,0,0,1,0,0,1,1,2,2,2,0,1,1,0,0,0,1,0,0,2,0,3,2,0,4,3,6,0,2,6,4,9,5,3,4,4,2,5,4,6,5,5,7,4,4,11,8,5,6,6,9,6,2,3,7,4,3,9,6,5,7,4,5,10,5,5,6,1,2,6,5,7,6,8,8,2,1,5,3,2,2,3,2,5,2,3,6,5,9,1,10,4,4,4,2,9,6,2,5,7,3,7,8,6,2,8,5,4,7,2,3,6,4,7,3,3,3,8,3,5,7,4,1,7,6,7,3,4,8,4,3,2,1,2,4,1,6,7,7,5,5,5,2,3,4,7,6,6,2,5,3,1,3,4,7,4,6,4,3,6,5,3,3,0,5,6,1,5,6,3,9,3,5,5,1,3,5,5,4,4,9,1,5,2,4,3,7,6,5,5,5,8,5,3,3,4,4,5,3,5,4,2,5,8,0,2,11,2,8,7,4,7,5,5,8,6,8,5,5,10,5,6,2,14,6,3,6,7,10,3,6,6,1,2,6,6,7,5,1,7,9,3,7,8,3,6,3,4,4,4,3,7,4,1,4,9,5,4,10,1,6,9,7,12,11,11,21,20,12,23,16,25,16,19,19,27,15,9,12,16,13,14,16,7,9,6,10,3,8,3,5,6,6,5,8,2,3,4,6,9,4,6,3,2,5,3,4,8,7,5,3,4,4,4,3,6,1,2,3,5,2,5,0,1,1,3,0,1,0,0,3,0,1,1,0,0,0,0,0,0,0,0,0,0,0
0,0,0,1,0,0,0,0,0,0,0,0,0,0,0,0,2,1,0,1,1,0,0,0,2,0,2,0,0,0,1,3,2,2,2,0,2,3,4,3,0,2,3,2,1,6,3,1,4,3,4,3,5,0,4,3,5,3,2,1,4,4,6,0,7,4,2,6,3,1,1,4,4,2,3,2,0,1,6,1,1,1,7,2,2,0,4,0,3,0,1,1,2,2,2,1,1,2,3,4,2,3,3,2,2,5,2,2,0,3,3,2,2,5,3,3,2,4,1,5,2,2,0,6,2,2,2,2,7,2,3,2,5,2,4,6,4,3,2,6,7,4,6,2,0,3,4,1,5,2,1,0,3,3,3,1,4,4,4,4,4,1,3,4,2,4,4,5,3,1,2,1,0,3,2,1,3,4,1,2,4,3,5,4,0,3,5,4,5,2,5,2,4,1,5,3,3,1,5,3,1,1,3,3,4,2,2,4,3,1,1,1,5,3,1,2,2,3,3,3,3,2,3,3,6,5,0,5,1,4,4,5,3,3,2,3,2,2,5,4,1,6,2,2,2,2,4,2,2,6,2,4,1,2,1,0,1,1,1,1,6,3,4,3,5,3,3,6,7,9,15,10,14,9,11,4,22,13,12,15,15,10,5,7,4,4,3,8,1,2,2,4,5,4,2,5,3,4,5,6,3,1,1,5,3,1,0,1,2,1,2,3,1,1,3,4,5,3,1,2,4,1,1,0,2,1,1,0,2,0,0,0,1,0,0,0,0,0,1,1,0,0,0,0,0,0,0,0,0,0
0,1,0,0,0,1,0,0,0,1,0,1,0,0,1,0,0,0,1,1,0,1,0,2,2,0,2,5,0,2,5,2,3,1,4,4,7,6,4,7,4,2,3,5,5,5,4,5,2,6,3,5,6,7,2,2,7,5,2,8,5,6,1,8,5,7,3,3,4,6,7,2,3,2,8,7,3,4,2,3,8,1,7,1,6,5,7,1,7,5,4,0,5,3,2,6,2,3,6,4,5,2,2,6,3,5,2,4,3,4,3,2,4,3,6,6,2,4,5,9,3,6,3,4,4,0,4,5,1,2,6,4,4,5,7,6,3,4,4,2,4,7,2,4,4,3,2,5,5,5,7,2,0,1,4,3,4,3,4,2,8,4,7,0,8,4,9,2,1,7,4,6,4,4,5,1,5,4,7,4,4,2,5,6,10,6,6,2,2,3,6,2,8,5,11,8,2,5,3,4,3,4,3,3,4,7,4,3,2,4,4,4,6,1,4,4,4,2,4,5,6,5,5,4,4,3,3,4,4,5,1,2,3,8,4,3,9,2,3,3,3,3,1,6,5,3,3,1,2,4,5,5,5,4,4,6,5,4,5,5,8,6,7,4,6,5,10,13,6,11,9,10,9,16,11,15,19,20,13,12,15,14,12,13,5,9,6,7,4,7,5,7,0,1,3,5,3,3,1,3,1,5,3,4,5,4,3,4,3,4,4,4,6,5,2,2,0,5,2,1,2,4,2,2,1,1,0,2,1,0,1,0,1,1,1,0,1,1,0,0,1,1,0,0,0,0,0,0,0,0
0,0,0,0,0,0,0,1,0,0,0,0,1,3,0,0,0,1,0,2,2,0,0,1,1,0,1,5,3,1,2,5,5,9,3,9,7,5,5,6,6,0,1,6,6,7,8,3,5,3,3,3,4,1,5,6,8,4,5,4,5,6,4,3,3,5,6,5,5,9,4,5,7,6,10,5,1,5,4,3,3,4,2,2,4,5,3,2,6,2,3,3,3,3,1,1,3,2,4,10,5,3,3,7,1,2,5,6,4,2,2,2,5,4,7,8,7,2,9,9,5,5,7,6,3,2,2,8,5,11,2,2,4,3,6,4,2,5,5,2,4,9,2,5,6,4,6,6,2,5,2,3,10,3,6,3,9,2,4,5,5,2,4,5,8,4,7,5,5,5,4,4,5,2,5,6,5,5,1,4,4,5,5,9,5,3,3,8,6,6,8,2,3,9,7,5,4,9,4,2,7,8,3,4,2,6,7,5,3,5,6,6,5,4,10,7,4,7,5,7,6,7,7,5,7,6,2,7,5,2,5,11,5,6,3,5,8,3,5,2,3,4,3,8,4,4,4,5,3,8,7,3,8,2,4,8,5,6,4,6,8,6,13,3,12,4,8,9,13,16,12,13,11,15,22,24,21,24,21,24,16,16,16,16,11,13,12,6,8,15,4,4,7,1,3,1,3,5,8,5,7,3,3,7,4,4,4,4,3,3,9,3,8,6,3,3,3,8,3,4,4,4,3,2,0,2,2,1,1,2,2,1,2,2,2,1,0,0,0,0,0,0,0,0,0,0,0,0,0,0
0,0,0,0,0,0,0,0,0,0,0,0,1,1,0,0,0,0,0,0,1,0,1,2,1,0,0,1,1,4,3,1,1,1,3,1,3,4,3,2,4,2,4,3,4,3,0,3,1,5,2,3,2,8,3,4,4,1,3,2,2,4,4,6,1,1,0,1,3,1,4,2,3,2,2,3,0,5,2,3,2,3,3,5,2,8,1,2,8,3,0,4,2,3,2,1,2,3,2,2,0,3,1,1,3,1,5,5,3,0,3,3,2,4,2,8,2,3,1,2,2,2,2,4,2,1,2,1,4,4,3,3,4,4,2,5,1,3,3,4,5,1,2,3,2,6,6,3,1,2,6,3,5,7,0,7,2,7,2,2,5,2,3,5,2,2,2,4,3,3,3,3,6,1,6,0,2,5,5,5,1,2,2,1,2,3,3,0,1,2,5,4,1,1,4,4,2,0,1,3,3,2,1,1,2,2,3,0,1,2,3,2,8,3,3,2,2,0,5,2,6,3,5,0,2,2,4,4,3,3,1,3,3,4,4,5,5,7,4,6,3,0,5,2,3,4,2,6,4,5,2,4,3,3,3,1,4,0,3,3,1,4,4,3,3,1,6,3,7,6,4,8,12,8,12,22,17,17,11,13,11,11,8,7,4,7,5,4,8,5,4,2,3,3,4,3,2,3,2,6,4,2,1,4,2,2,4,1,3,1,2,0,4,3,2,4,3,1,3,3,1,2,3,2,1,1,1,0,2,1,0,2,0,1,1,0,0,0,0,1,0,0,0,0,0,0,0,0,0,0
0,0,0,0,0,0,0,0,1,0,0,1,0,1,0,0,0,1,1,1,1,0,1,1,0,1,2,0,1,4,2,1,3,5,7,2,3,3,5,3,8,6,5,8,4,10,2,7,4,1,4,3,8,11,3,9,2,7,6,5,5,8,6,6,4,7,5,3,1,7,1,2,6,9,7,3,5,5,3,7,6,5,6,3,4,6,4,7,3,5,2,4,3,4,2,2,3,5,6,6,4,5,3,2,1,4,5,3,4,7,6,5,7,2,4,4,6,6,6,4,4,5,5,2,3,6,4,7,4,6,5,5,7,6,2,5,3,9,7,6,10,6,6,5,3,4,6,5,7,3,2,3,4,4,1,6,6,1,8,5,5,4,4,2,7,4,5,3,2,5,3,4,5,0,2,6,5,4,2,2,6,5,4,6,8,3,5,3,1,3,8,4,3,6,7,4,5,2,1,3,2,6,7,5,4,1,6,2,6,3,6,3,2,3,5,5,5,3,7,1,3,6,5,4,5,1,1,3,6,3,3,6,5,3,0,1,3,7,4,4,2,5,3,3,7,4,11,5,4,3,5,4,6,6,2,1,4,2,2,5,5,3,5,7,9,7,10,7,6,7,9,9,13,18,15,13,20,20,14,14,16,11,16,13,11,5,11,4,6,6,7,3,6,5,3,2,7,3,2,2,4,2,10,4,4,3,5,3,3,3,6,1,2,0,4,0,5,4,5,3,4,2,3,1,2,1,1,0,1,1,0,0,0,0,1,3,1,1,0,0,0,0,0,0,0,0,0,0,0,0
0,0,0,1,0,0,0,0,1,0,1,0,1,1,0,0,1,0,0,0,2,2,2,1,2,1,3,3,3,6,2,7,2,3,3,3,5,1,9,5,3,1,5,7,2,5,5,3,5,2,10,8,2,8,3,10,3,3,13,5,6,9,8,4,5,3,1,3,3,2,2,4,2,5,6,7,8,6,5,3,8,4,7,9,3,5,9,5,7,6,7,5,6,8,8,6,6,0,2,1,5,5,3,6,1,3,3,4,7,7,4,5,6,2,7,4,9,4,2,4,4,2,3,1,4,3,7,4,6,5,2,9,4,4,8,3,5,7,1,4,3,3,3,5,4,3,5,3,4,6,7,3,6,7,8,4,3,5,7,5,6,2,2,2,8,2,1,4,3,7,3,5,5,4,4,4,1,4,6,4,3,4,4,9,8,2,8,4,10,5,5,3,3,6,4,9,6,3,2,8,1,6,3,5,10,6,7,4,3,2,3,5,2,3,8,2,8,8,7,3,6,10,3,5,5,6,1,7,4,6,2,6,5,8,6,4,4,6,6,3,5,6,2,6,3,5,4,3,3,6,6,7,2,8,5,0,4,3,7,3,7,6,4,11,8,7,11,6,11,13,19,13,14,19,28,21,18,21,22,20,8,17,17,13,20,9,8,6,7,7,5,9,4,2,6,5,6,2,5,5,4,7,5,4,7,6,6,3,8,5,7,5,5,3,6,6,2,3,4,4,3,5,2,0,1,2,1,3,1,5,1,0,0,1,0,0,0,2,1,0,0,0,1,0,0,0,0,0,0,0
0,0,0,0,0,0,0,0,0,0,1,0,0,2,0,0,2,2,3,1,1,1,1,1,0,0,1,0,0,1,0,1,4,4,4,2,3,2,2,3,3,2,4,2,2,2,1,0,4,3,4,5,10,3,5,5,5,2,8,2,3,0,4,2,3,2,5,2,3,5,1,4,3,5,1,3,3,3,3,3,0,1,2,2,1,1,1,4,7,1,2,2,2,2,3,4,4,2,0,0,1,4,3,5,2,2,2,2,2,1,4,3,2,1,2,5,5,3,5,3,4,1,3,2,2,7,3,3,2,4,1,2,2,2,0,3,4,4,1,4,3,1,2,3,6,5,5,1,2,1,6,3,2,3,2,2,0,6,1,1,3,1,2,4,2,3,4,2,4,3,3,3,4,2,5,3,4,4,1,2,3,2,1,2,3,4,4,3,0,6,3,4,2,2,5,4,3,5,2,1,4,1,2,7,4,4,4,1,4,2,1,1,4,1,3,2,2,2,4,5,6,4,1,1,5,3,3,2,6,3,2,3,3,5,1,3,1,5,1,3,1,5,1,3,3,5,3,4,4,3,4,6,5,2,3,7,4,3,4,2,3,4,7,3,1,5,3,9,7,10,6,8,9,16,9,13,10,10,18,9,18,10,6,10,6,4,6,3,7,4,5,3,2,3,5,2,2,1,2,3,4,2,1,3,3,4,2,1,4,2,1,3,3,0,5,1,3,1,4,1,0,0,3,2,1,0,1,0,0,0,0,0,0,0,0,0,1,0,0,0,0,1,0,0,0,0,0,0,0,0
0,0,0,0,0,0,0,0,2,0,0,1,2,0,0,1,3,0,2,1,1,0,0,1,1,2,2,2,1,3,3,4,5,5,5,6,5,5,6,6,7,5,6,4,4,5,10,4,4,6,4,8,5,8,6,6,8,6,4,9,8,5,3,3,4,6,3,9,5,3,2,7,7,5,7,6,9,4,4,4,10,9,9,5,6,4,5,7,3,6,1,2,4,10,6,8,7,4,8,7,6,5,1,6,5,2,4,5,5,5,8,3,8,3,6,6,3,0,3,7,1,5,4,5,3,3,2,6,4,4,12,7,5,5,7,4,3,2,4,4,6,7,4,1,2,2,4,5,1,0,3,2,5,11,4,6,4,5,4,3,4,5,9,5,1,6,6,8,3,3,3,5,4,1,9,3,3,4,9,6,8,6,4,5,3,4,6,4,4,2,9,4,8,5,3,3,11,7,2,0,3,4,7,6,6,4,4,4,11,7,2,9,3,2,3,3,4,2,5,3,2,4,6,3,4,4,4,7,3,4,3,2,8,1,1,3,5,3,5,1,2,5,3,2,2,5,5,3,0,6,2,3,2,2,7,7,3,1,3,3,4,5,4,7,6,4,2,13,12,8,11,11,14,17,20,19,13,24,22,18,23,12,18,19,8,9,10,7,5,4,3,6,8,3,5,4,6,2,4,2,6,4,6,4,4,6,3,4,3,5,3,5,0,3,5,1,4,6,5,1,2,2,3,1,3,2,1,1,0,0,0,1,1,0,0,0,0,0,0,0,1,0,0,0,0,0,0,0,0,0
0,0,0,0,0,1,0,0,0,0,0,0,1,0,0,0,0,0,0,1,0,0,1,0,1,1,1,1,0,3,1,2,6,1,2,3,2,4,6,0,5,3,7,5,2,7,2,1,3,4,1,3,4,5,4,9,2,5,7,5,4,6,2,7,5,4,6,4,5,7,4,8,3,2,6,8,8,1,3,4,5,5,5,7,2,6,4,4,3,7,1,2,7,5,2,5,9,1,2,2,5,0,1,6,4,4,6,5,7,3,4,2,5,3,9,7,7,6,7,8,6,3,4,8,2,8,7,4,5,6,9,1,5,3,5,4,1,3,4,3,7,2,2,5,3,2,5,3,8,1,5,2,3,1,6,9,4,5,5,4,3,1,3,3,4,2,6,5,2,4,7,5,6,5,7,9,2,4,3,8,4,6,2,7,5,1,4,4,2,4,5,7,4,2,3,5,5,5,8,5,4,7,4,2,3,7,6,7,8,6,5,5,5,5,6,5,6,5,6,4,3,7,3,3,2,3,2,2,1,6,3,4,5,10,2,4,10,2,2,1,4,1,4,4,5,7,3,3,5,6,5,8,5,4,6,2,8,2,2,6,6,5,10,7,7,9,5,11,13,13,11,13,13,22,13,18,25,24,12,17,15,16,17,12,10,16,9,8,5,9,4,8,6,8,4,3,7,5,3,3,2,6,5,3,6,9,5,6,3,4,7,2,9,11,2,4,9,8,4,2,4,2,1,2,4,1,1,3,2,0,1,1,1,0,0,1,1,0,0,0,0,1,0,0,0,0,0,0,0,0
0,0,0,0,0,0,0,0,0,0,0,1,1,1,0,1,0,0,0,1,0,0,0,0,0,0,0,2,1,2,1,3,3,2,5,4,2,5,2,5,2,0,2,1,2,6,3,3,2,4,4,3,1,3,7,4,2,3,3,2,4,2,4,3,1,2,2,4,3,2,3,3,1,7,2,1,1,3,1,4,4,0,5,4,5,0,2,5,5,2,3,7,4,0,3,3,1,4,2,3,3,1,5,4,2,3,3,2,5,2,2,4,3,3,3,1,4,4,4,4,4,4,1,0,3,3,5,2,5,6,1,5,3,2,2,2,4,2,1,3,1,0,5,2,3,1,4,3,1,4,3,4,0,4,4,2,4,4,4,3,3,5,1,2,2,2,1,4,4,0,4,2,4,4,1,4,2,0,0,3,3,7,2,2,4,2,3,3,3,0,2,4,3,8,2,3,4,4,5,1,2,1,3,4,2,0,2,3,2,2,3,1,6,5,1,1,4,0,4,1,1,2,3,1,1,3,1,2,1,4,2,3,1,4,5,4,1,4,5,2,2,2,5,3,4,5,4,2,3,3,2,2,4,3,3,1,3,2,2,3,3,6,2,1,4,3,2,4,2,5,5,6,5,10,8,7,11,16,16,12,9,12,6,5,9,6,3,10,5,4,6,4,4,2,1,6,1,8,1,0,2,2,3,3,2,1,4,3,1,6,4,4,5,1,4,1,1,1,0,0,3,0,1,1,1,1,3,0,2,1,0,0,0,0,1,0,0,1,1,0,0,0,0,0,0,0,0,0,0,0
0,0,0,0,0,0,0,0,0,0,0,0,0,0,2,0,0,1,0,1,0,1,1,0,2,2,1,4,1,4,2,4,6,5,7,9,6,1,6,2,6,7,2,10,2,1,5,4,6,10,5,4,11,2,4,4,3,7,5,7,4,12,3,6,5,3,9,4,7,4,7,4,3,0,6,10,4,4,5,7,7,1,3,11,8,6,6,6,8,4,2,8,5,6,2,3,3,1,5,4,3,4,7,12,5,7,4,3,6,5,5,11,5,3,3,5,6,4,1,4,5,7,7,2,5,3,3,3,4,6,5,5,7,6,4,6,8,3,6,6,3,11,12,7,6,4,5,5,6,4,10,2,4,4,3,5,2,6,4,4,4,4,6,8,4,3,8,5,5,3,8,5,5,6,10,1,3,6,7,4,5,2,9,6,2,4,4,7,7,7,6,4,4,3,3,3,3,7,4,5,2,4,9,6,4,4,6,6,3,5,4,4,2,4,3,3,4,6,4,7,3,7,10,5,5,7,4,9,3,4,9,8,4,1,5,5,6,4,2,3,3,3,7,9,9,2,6,6,0,4,3,6,4,8,5,3,7,5,6,11,1,5,5,7,13,7,7,5,12,11,16,16,14,21,20,15,16,18,17,13,13,18,14,19,10,9,11,9,3,6,6,4,7,2,5,9,8,8,6,4,4,4,6,3,0,4,5,4,7,1,5,3,4,3,5,5,4,0,7,3,1,2,5,2,3,1,1,2,1,2,0,0,0,0,0,0,0,2,1,0,1,0,0,0,0,0,0,0,0,0
0,0,0,0,0,0,0,0,0,0,0,0,2,0,0,2,0,1,1,3,2,1,2,1,0,0,2,2,1,2,3,3,3,4,5,5,2,7,8,3,4,7,6,0,3,5,5,5,4,3,3,8,5,4,11,3,1,4,7,3,2,4,7,5,7,8,5,5,3,4,1,5,3,5,8,8,3,2,7,1,4,2,2,3,4,4,4,2,5,8,6,2,5,5,4,4,5,4,4,4,7,11,4,5,0,3,5,2,5,6,5,4,3,3,7,3,3,1,3,10,1,4,7,3,4,5,3,4,1,2,1,4,5,3,5,7,7,3,4,4,4,4,4,2,2,3,3,3,7,5,2,2,7,3,5,3,7,3,2,2,9,3,2,5,4,4,7,3,6,2,3,7,5,7,6,2,4,5,4,3,3,8,4,6,5,9,0,2,7,4,2,3,2,3,4,3,6,5,1,6,9,6,3,3,6,3,6,2,8,3,4,5,9,5,4,6,7,7,2,2,3,6,5,3,6,2,3,6,7,5,6,4,3,7,11,12,6,9,5,9,7,5,2,2,2,3,6,4,9,10,8,5,3,4,3,2,4,4,4,9,0,4,6,5,8,6,11,8,12,10,12,17,18,24,19,25,23,28,24,20,26,15,17,11,18,12,5,11,8,2,6,5,7,7,2,2,4,6,2,8,5,3,4,4,5,4,7,2,2,5,3,6,5,4,4,6,7,6,5,4,2,2,2,3,4,4,1,1,1,1,2,0,0,1,1,0,0,2,0,0,0,0,1,0,0,0,0,0,0,0
0,0,0,0,0,0,0,0,0,0,0,0,0,0,0,0,1,0,0,0,0,1,1,0,1,0,3,1,3,1,3,3,2,3,2,1,3,5,3,3,5,0,4,4,2,1,3,4,2,1,2,4,3,3,3,3,2,3,1,2,6,6,4,4,1,1,3,5,3,2,2,6,2,1,4,1,1,1,2,4,4,3,3,2,2,1,4,2,1,4,1,2,3,4,4,2,6,3,6,2,0,0,8,1,4,2,5,3,2,1,2,1,2,2,3,2,3,2,2,1,1,9,5,1,5,4,0,3,4,3,1,4,2,2,2,8,1,0,2,3,3,2,5,2,2,0,2,5,2,3,2,6,3,4,4,2,3,1,5,5,4,2,2,6,0,2,5,2,1,2,1,4,3,2,2,3,2,4,5,0,2,2,0,4,1,6,2,4,2,1,2,2,2,3,1,3,8,2,3,2,3,2,4,2,4,1,0,0,2,4,2,1,6,4,2,0,5,1,1,4,3,2,2,4,1,6,4,1,0,2,3,1,1,5,3,0,4,4,2,4,2,4,4,4,1,3,4,6,0,2,1,4,5,4,3,3,1,1,4,3,1,5,3,1,3,3,7,3,9,6,3,9,7,8,9,9,17,6,13,9,17,11,4,10,3,5,4,4,5,2,8,4,4,1,3,4,1,7,1,3,2,1,4,2,2,4,2,0,3,5,1,0,0,2,3,3,2,1,1,2,1,0,2,0,0,2,1,0,0,2,0,0,1,0,1,2,0,0,1,0,0,0,0,0,0,0,0,0,0,0
0,0,0,0,0,0,0,0,0,1,0,1,1,1,0,0,0,0,1,1,0,0,3,1,2,1,1,4,0,4,3,5,4,3,4,4,6,5,7,8,4,4,11,5,6,10,6,8,8,4,2,3,4,2,10,2,4,8,10,2,5,4,1,7,4,6,7,10,7,3,7,5,6,2,5,3,2,5,10,5,5,6,7,3,2,8,3,8,8,3,6,5,9,5,9,6,6,4,2,4,5,4,4,7,6,5,5,6,5,5,7,5,6,7,4,8,2,7,9,5,7,4,0,6,5,9,7,4,3,4,7,7,7,6,6,9,5,5,4,3,5,4,3,7,6,4,7,4,6,1,3,4,4,3,8,5,6,3,5,6,1,1,4,4,3,2,10,5,3,6,6,6,3,4,4,5,3,3,3,3,1,6,3,4,3,7,2,4,6,5,2,7,2,5,4,5,10,7,5,8,3,2,4,2,3,7,3,3,4,4,5,4,4,3,7,5,5,2,5,2,5,8,4,5,7,5,4,3,3,2,6,3,0,4,6,9,12,2,11,3,4,7,5,2,3,9,4,4,3,4,3,6,4,5,7,5,5,8,5,4,3,5,5,3,5,5,8,11,8,10,12,17,16,14,22,12,27,21,19,13,22,12,17,6,12,6,14,9,11,5,11,6,3,5,4,3,7,4,3,6,5,4,4,2,7,4,4,4,4,4,0,5,5,10,3,2,5,3,3,3,3,3,1,1,4,1,0,1,1,1,1,0,1,2,0,0,1,0,0,1,1,0,0,0,0,0,0,0,0,0
0,0,0,0,0,0,0,0,0,0,0,1,0,0,0,0,2,1,1,0,1,0,1,0,2,1,1,2,1,1,3,3,1,5,4,3,5,3,0,1,2,6,2,4,1,4,3,4,8,8,10,3,6,4,3,8,4,1,4,2,7,6,3,6,5,2,3,4,1,5,5,3,3,4,1,2,5,5,5,6,4,4,4,4,5,2,5,3,6,2,2,6,2,1,2,4,6,5,3,4,4,1,4,1,5,2,3,7,5,4,4,3,4,7,7,4,4,2,5,5,6,4,5,3,0,10,4,3,5,5,3,4,3,5,7,4,4,6,1,6,3,5,8,4,3,7,6,8,5,5,5,4,6,5,5,6,3,5,6,6,5,5,1,4,4,4,3,6,0,7,3,3,3,2,7,3,5,5,6,6,5,4,5,3,2,4,5,5,5,8,5,1,8,3,6,2,4,6,1,6,2,1,6,4,4,1,8,3,5,6,7,5,4,6,5,3,1,2,5,3,4,3,3,4,2,5,6,6,4,7,4,4,2,3,2,7,8,9,8,5,3,8,3,5,4,2,4,4,8,5,9,5,4,5,6,3,5,4,1,5,3,5,4,4,7,4,7,6,15,8,20,7,13,22,19,23,28,20,20,16,22,20,14,17,6,7,8,12,7,5,6,5,9,8,3,7,1,7,8,4,6,4,7,5,3,6,6,6,5,3,6,0,6,2,4,1,2,6,4,7,2,2,0,1,3,1,1,2,2,1,2,1,0,0,1,2,3,0,0,0,0,0,0,0,0,0,0,0,0,0
0,0,0,0,0,0,0,1,0,0,0,1,1,0,0,1,0,0,1,1,1,0,0,0,1,1,1,1,1,0,0,2,4,0,2,4,4,2,4,0,5,5,4,2,4,4,1,3,1,5,4,2,5,3,1,6,3,4,3,4,4,6,3,7,5,4,5,3,3,3,0,5,3,2,4,3,4,1,3,2,2,1,2,10,2,2,4,6,5,2,1,2,3,1,0,0,4,2,4,6,3,1,4,1,0,4,1,4,3,3,1,2,2,5,4,4,1,0,1,3,0,3,1,3,0,3,2,5,2,1,3,2,1,2,2,1,4,2,1,2,1,2,4,4,3,3,5,2,1,2,2,4,9,3,0,0,5,5,4,3,4,3,1,3,1,4,5,2,2,1,2,1,3,2,3,2,1,2,3,3,5,6,3,3,6,3,2,2,5,5,2,4,2,1,7,2,4,3,1,1,4,2,2,2,3,0,1,2,2,6,2,0,1,0,0,1,5,4,4,3,1,0,0,3,3,2,4,1,4,2,1,4,3,2,2,4,2,1,3,4,1,3,2,1,5,4,1,3,3,3,4,5,7,7,2,0,3,1,2,4,4,4,4,4,3,2,4,6,6,9,10,7,14,7,13,13,13,7,19,11,13,12,8,8,12,10,4,5,3,5,2,5,2,4,1,2,2,2,0,6,0,1,3,0,4,4,3,2,3,4,2,4,1,2,4,1,3,3,3,5,2,3,3,0,1,0,2,0,0,0,0,1,1,0,1,0,0,0,1,0,0,0,0,0,0,0,0,0,0,0
0,0,0,0,0,0,0,0,0,0,0,0,0,0,0,1,0,0,0,0,2,2,2,3,2,0,1,4,2,4,3,3,5,3,4,4,6,3,7,3,8,3,10,4,8,2,3,5,5,7,6,5,5,9,7,5,5,5,6,7,5,4,7,4,7,9,6,6,4,8,7,11,7,5,6,2,2,7,6,6,9,6,6,5,6,2,6,9,5,9,3,6,7,4,6,5,6,4,9,4,3,9,7,7,3,9,7,1,2,8,5,5,2,7,2,4,4,9,4,4,3,5,3,3,4,5,5,3,9,3,3,13,3,2,8,4,4,9,5,2,6,5,7,3,3,6,5,5,5,2,8,5,3,3,6,4,4,4,8,7,1,6,3,5,3,3,2,4,2,8,3,4,4,6,6,5,2,3,8,5,1,10,6,4,7,5,5,5,6,2,10,6,8,8,4,3,10,4,11,5,6,2,4,6,5,2,3,8,5,5,5,4,4,4,2,4,3,3,3,6,5,3,7,4,5,7,1,4,2,2,5,4,6,4,5,4,7,4,5,2,2,4,2,1,6,3,6,5,3,3,6,2,7,3,4,6,1,2,7,4,1,4,4,6,4,2,8,10,13,6,9,19,18,19,18,22,19,22,21,20,28,15,15,13,10,6,9,2,8,5,5,7,4,2,5,17,8,5,1,5,5,4,4,3,4,7,4,3,3,7,3,4,3,3,2,0,5,5,2,3,1,3,5,0,1,1,0,0,0,1,0,1,1,2,1,0,0,1,0,0,0,0,0,0,0,0,0,0,0,0
0,0,0,0,0,0,0,0,0,0,0,0,0,0,0,0,1,2,0,0,0,1,3,0,1,2,0,0,1,0,2,3,3,3,4,2,2,1,5,6,4,3,3,7,7,7,7,5,1,0,5,8,3,4,6,4,4,3,2,2,5,5,5,4,4,10,6,9,4,4,3,1,6,5,6,1,6,6,6,4,4,5,2,4,9,6,5,1,5,3,3,6,5,3,7,4,2,3,3,3,4,4,3,8,3,7,5,6,3,1,4,4,2,2,4,5,5,3,7,2,1,6,5,4,2,2,2,6,6,5,5,5,3,3,4,1,2,3,4,4,4,2,3,3,5,3,4,7,4,1,4,2,3,5,2,10,6,5,6,3,4,5,3,2,2,6,1,7,2,3,6,3,6,2,2,3,5,2,7,2,3,6,3,4,3,4,4,4,8,3,6,4,5,4,7,6,3,3,5,4,3,5,6,4,3,3,6,2,1,2,8,8,9,4,1,8,7,3,3,3,1,6,3,4,4,4,3,3,9,5,6,6,3,6,6,2,6,4,3,3,4,2,6,7,9,1,4,2,3,5,3,7,3,7,4,9,5,4,5,2,8,7,9,7,7,6,4,5,13,8,11,14,11,14,21,22,27,17,20,13,13,16,15,19,21,12,7,6,6,10,9,9,4,6,8,3,0,7,7,4,7,5,6,7,1,1,4,2,7,4,2,6,9,4,1,7,4,6,3,2,2,5,6,4,2,2,1,1,1,2,0,0,0,0,0,0,2,1,0,0,0,0,0,0,0,0,0,0,0,0
0,0,0,0,0,0,0,0,0,0,1,0,0,0,0,0,0,0,1,0,0,0,2,1,0,2,0,1,1,0,3,2,4,1,3,3,3,4,3,3,2,5,1,2,2,0,2,1,4,1,1,4,6,2,4,8,4,4,1,2,2,7,2,4,3,2,3,3,3,5,2,1,3,2,3,4,4,4,4,2,0,4,9,2,2,3,3,7,4,7,3,1,1,5,3,3,3,4,2,3,2,4,4,4,3,2,4,3,1,2,3,5,2,1,2,1,3,6,2,2,6,6,2,4,1,2,3,4,5,2,3,1,2,2,2,2,2,6,4,0,0,1,5,3,1,1,1,2,2,6,4,2,2,3,2,4,4,5,0,2,2,1,2,1,1,3,0,0,1,4,2,1,3,3,4,3,1,2,3,2,4,3,5,2,2,4,0,2,1,5,2,3,4,5,4,4,3,2,1,3,3,2,2,2,1,3,2,2,5,3,4,4,3,5,3,2,4,4,0,2,2,6,1,2,7,6,5,3,5,4,4,3,1,1,4,1,2,4,2,3,3,3,1,1,5,2,1,3,2,4,2,3,2,4,5,3,0,0,4,2,2,6,1,1,5,6,4,2,3,3,5,15,10,5,11,9,13,11,13,12,13,8,10,7,7,8,4,2,5,7,2,2,4,2,3,4,7,5,2,1,4,3,3,4,2,3,6,3,4,2,6,3,4,1,1,2,3,3,2,2,1,3,1,1,1,1,1,1,0,0,0,0,1,0,0,0,1,0,0,1,1,0,0,0,0,0,0,0,0,0
0,0,0,0,0,0,0,0,0,2,0,0,0,1,0,1,1,1,1,1,1,1,2,0,0,3,1,4,1,5,2,3,3,3,3,5,8,8,6,5,6,5,3,10,5,6,9,7,5,9,4,4,7,7,7,3,4,6,8,3,5,6,4,6,8,1,5,7,6,4,3,8,5,6,2,10,10,2,6,5,3,5,8,4,7,7,2,7,4,8,3,5,4,3,8,3,6,3,6,6,8,4,8,1,4,5,4,8,3,6,8,5,2,6,4,8,8,5,2,5,7,1,3,5,2,5,3,0,5,6,6,6,2,4,4,7,4,7,3,3,1,6,9,5,8,7,3,7,1,7,3,7,3,1,7,5,7,4,3,5,5,3,4,6,7,4,3,6,2,6,5,5,4,5,2,5,6,7,5,9,9,6,7,3,4,3,4,1,5,3,3,5,6,4,5,5,4,3,4,5,2,3,4,2,8,1,11,3,5,5,7,6,5,3,5,4,2,7,7,4,8,7,9,4,3,1,5,4,5,1,5,12,5,4,4,6,2,5,9,5,2,1,9,1,3,2,2,1,6,6,3,5,3,4,3,6,5,5,4,7,8,7,5,6,4,4,5,5,11,12,13,10,13,14,18,13,11,16,15,14,14,19,12,18,13,8,15,4,11,6,6,4,4,3,6,2,5,3,4,3,1,1,3,3,3,3,4,3,2,3,6,3,4,7,4,3,6,1,1,4,0,1,1,4,1,1,0,2,1,1,0,1,1,0,0,0,1,1,0,3,0,0,0,0,0,0,0,0,0,0
0,0,0,0,0,0,0,0,0,0,0,1,1,0,1,1,1,1,0,0,0,2,1,2,2,2,0,4,2,2,3,3,7,2,3,2,2,5,6,7,5,2,2,4,5,4,8,4,1,5,4,5,3,4,2,3,3,6,4,2,8,6,3,8,10,4,1,9,2,2,4,3,6,5,5,2,6,7,3,5,4,3,1,4,3,4,5,5,3,6,4,4,0,3,2,5,8,4,2,1,3,5,3,2,6,3,4,1,4,7,4,5,3,3,5,5,6,3,3,3,3,1,4,7,2,3,4,5,2,10,3,4,5,5,6,3,1,2,8,3,5,8,5,7,4,12,3,6,6,8,5,5,8,5,7,7,4,5,2,5,2,9,12,5,4,4,3,4,4,4,8,5,6,2,4,7,2,4,4,7,5,4,2,3,5,9,4,7,7,1,3,5,4,3,4,7,2,3,6,4,14,4,2,2,5,7,4,6,6,3,7,5,4,6,5,5,6,3,2,9,6,6,5,3,3,5,5,7,7,3,8,2,6,5,3,4,7,5,4,6,4,5,3,5,4,3,4,7,3,5,1,4,6,5,3,5,5,6,10,3,4,6,6,7,4,6,4,11,12,8,15,10,19,14,18,10,27,22,23,27,22,13,21,11,14,18,13,9,4,3,6,6,5,2,6,3,7,5,1,3,9,5,6,5,4,7,4,5,7,10,4,5,4,3,3,4,3,5,2,4,2,4,1,1,3,1,1,1,1,2,1,0,0,0,1,0,0,0,0,0,1,0,0,0,0,0,0,0,0,0
0,0,0,0,0,0,0,0,0,0,0,0,0,0,0,1,0,0,0,1,0,0,2,0,2,0,1,0,2,4,2,2,2,3,5,1,2,2,3,1,6,4,4,5,2,2,2,5,3,2,3,0,3,3,1,4,1,5,6,3,3,5,3,1,0,3,4,3,0,3,3,1,1,6,2,2,3,6,1,4,4,1,0,1,0,1,2,2,3,3,0,2,4,6,2,2,4,1,5,2,3,0,5,0,5,6,1,4,3,4,3,2,2,4,4,0,0,6,1,4,3,4,3,2,1,3,2,6,3,1,2,2,3,1,4,3,5,3,4,2,1,2,1,3,1,1,2,4,3,1,2,3,1,2,1,2,2,1,1,2,1,4,1,3,2,2,4,3,2,2,4,4,5,1,4,5,3,4,1,1,3,1,1,3,4,3,6,1,0,0,0,1,1,3,1,2,1,2,3,4,2,2,5,2,6,0,2,2,1,2,1,3,3,4,3,2,4,0,2,1,5,4,1,3,1,2,1,4,2,4,4,0,0,4,2,4,7,3,2,2,4,4,3,4,0,1,9,2,3,3,6,3,3,2,1,2,0,4,3,9,3,1,3,3,3,9,11,1,4,4,6,7,11,13,4,12,3,10,11,9,14,6,18,3,7,6,8,3,4,8,4,1,7,2,4,3,1,5,4,1,5,0,0,1,3,1,1,2,2,2,6,1,3,3,0,3,2,2,2,1,0,4,4,1,2,0,0,2,0,0,0,0,0,1,0,0,0,0,0,0,0,0,0,0,0,0,0,0,0,0
0,0,0,0,0,0,0,0,0,1,0,0,1,0,1,0,1,0,2,3,0,1,4,0,0,2,3,1,3,1,3,5,4,0,7,10,2,2,3,2,10,8,5,8,14,8,5,7,6,3,1,6,3,5,7,6,7,1,9,7,9,5,5,7,4,6,2,6,6,5,6,6,4,9,9,6,5,9,6,6,7,7,5,5,2,5,7,3,2,3,7,3,2,3,5,1,9,4,2,2,4,3,3,2,7,5,3,9,4,6,3,6,1,6,1,2,4,3,4,4,6,7,4,5,8,3,3,6,2,4,9,3,5,3,6,1,6,5,7,4,7,4,7,7,8,10,6,7,10,4,6,6,6,3,2,3,7,6,8,3,1,6,5,6,4,6,3,3,8,4,5,4,4,3,9,2,8,4,6,3,6,5,7,5,4,4,5,9,3,9,3,4,10,2,6,4,3,2,4,1,5,6,5,6,2,3,4,6,6,2,4,7,4,5,8,6,4,7,9,3,7,4,4,6,9,4,7,2,1,5,6,8,6,4,3,3,3,3,6,5,4,4,0,4,8,3,4,3,8,6,5,2,3,2,1,5,7,2,10,5,8,4,1,2,6,2,4,6,10,7,16,12,12,10,19,21,23,28,13,21,9,18,11,12,12,9,9,2,3,4,6,6,6,8,2,1,6,8,7,6,6,4,3,5,0,7,3,5,7,2,3,1,5,3,6,3,5,3,2,3,3,3,2,0,1,0,1,0,1,0,0,1,2,0,0,1,1,0,0,0,0,0,0,0,0,0,0,0,0,0
0,0,0,0,0,0,0,0,0,0,1,0,0,0,0,0,1,0,0,2,0,0,0,1,1,1,1,3,2,2,3,4,2,2,5,4,7,5,3,5,5,7,6,1,6,4,9,1,9,4,6,4,3,9,3,4,1,5,5,4,10,5,3,1,4,5,5,9,9,4,7,5,6,2,6,3,3,3,3,3,6,9,8,7,6,5,3,1,6,7,5,8,2,9,9,11,2,3,2,6,5,1,7,3,7,7,6,4,2,1,3,5,3,5,4,8,2,4,1,6,6,8,3,8,9,7,8,5,5,7,7,6,4,4,4,8,6,4,8,2,6,4,11,6,3,5,3,8,9,4,1,5,8,6,4,3,5,4,3,6,7,3,3,0,8,4,2,6,10,5,6,6,5,6,3,4,7,3,5,7,4,4,7,2,4,3,3,5,3,4,7,3,4,4,6,7,5,2,5,10,7,6,9,3,4,3,5,2,0,8,3,4,4,3,4,5,4,7,4,5,7,4,5,4,6,6,4,5,3,8,4,7,5,3,9,8,5,6,2,5,5,6,4,3,6,5,5,2,5,7,8,4,9,7,8,9,5,5,7,4,2,7,5,7,6,4,5,5,15,5,14,13,14,22,19,21,16,23,25,21,23,16,17,11,11,22,15,7,8,6,7,6,7,10,2,5,5,3,5,3,7,7,5,7,7,8,7,5,4,7,3,4,10,6,6,4,4,1,5,4,0,6,2,1,2,1,2,1,4,1,0,2,0,1,1,1,0,0,0,0,0,0,0,0,0,0,0,0,0,0
0,0,0,0,0,0,0,0,0,0,1,0,2,0,0,2,0,0,0,0,0,0,0,1,0,0,2,2,0,1,3,3,0,4,3,4,3,1,1,1,3,6,1,2,1,1,6,4,2,3,1,5,5,3,6,2,4,4,6,3,4,2,5,5,5,4,3,1,7,3,0,1,0,7,6,3,4,4,3,1,1,2,3,3,3,2,5,6,2,1,3,0,5,2,4,1,1,1,2,3,5,2,0,4,0,3,2,3,5,1,4,2,5,0,6,3,4,2,4,6,1,4,8,3,3,1,1,1,3,1,5,5,6,0,3,2,2,3,0,6,3,2,3,1,2,3,4,2,3,2,2,3,5,3,3,1,1,0,3,3,2,3,6,2,1,2,1,4,3,4,1,2,8,6,1,5,5,3,0,5,3,4,1,2,4,4,4,5,3,1,4,3,1,2,3,2,3,3,2,2,2,2,2,5,3,0,6,4,4,4,5,1,4,1,4,5,3,3,6,1,3,4,2,3,3,1,1,5,1,1,3,2,1,1,6,0,1,2,5,3,1,2,2,3,2,2,1,3,2,2,3,5,4,3,1,1,2,0,5,4,9,3,4,6,5,3,6,8,6,5,10,15,15,8,14,12,13,15,8,15,10,13,8,6,10,4,6,4,6,5,3,3,9,6,3,2,3,2,5,1,5,2,3,4,2,3,4,0,2,2,1,5,0,2,2,3,2,1,1,3,3,4,1,3,0,2,1,2,2,1,2,0,2,0,1,0,0,0,0,0,0,0,0,0,0,0,0,0,0,0
0,0,0,0,0,0,0,0,0,0,0,0,0,1,0,0,1,2,1,0,2,2,0,4,0,4,5,1,6,3,4,4,4,4,8,5,3,10,7,5,8,6,4,4,5,6,5,3,5,11,4,5,7,5,8,5,2,5,4,10,8,7,5,0,4,7,7,6,9,5,5,8,5,2,6,4,8,4,5,7,9,5,1,7,1,2,3,4,3,4,6,6,8,7,5,5,2,4,3,2,7,5,5,2,5,1,4,7,5,4,6,1,4,8,4,7,9,3,2,5,9,2,4,5,7,2,7,6,4,2,7,4,4,8,7,5,10,2,6,4,5,2,4,4,6,6,12,6,4,6,3,3,7,2,4,3,6,9,4,7,2,4,4,2,6,6,3,3,7,3,3,2,2,6,4,5,7,8,9,4,2,2,8,1,1,5,3,3,5,7,5,4,4,7,2,3,3,4,9,7,5,6,3,6,4,4,5,6,2,2,4,2,6,5,6,10,4,7,4,7,5,4,6,3,3,2,8,2,2,4,3,0,3,8,8,5,6,4,5,6,8,4,1,3,3,6,4,6,2,5,5,4,6,2,4,5,5,8,6,3,3,3,5,5,6,6,8,6,10,13,7,4,14,10,25,19,15,17,20,22,16,20,13,15,6,13,8,11,6,7,8,4,8,3,3,7,6,1,6,5,3,4,6,3,5,3,1,5,4,6,3,6,5,6,3,2,4,5,4,3,4,5,4,1,1,3,2,0,1,2,2,0,0,0,0,0,1,1,0,0,0,0,0,0,0,0,0,0,0,0
0,0,0,0,0,0,0,0,0,0,0,0,0,2,1,3,1,2,1,0,2,2,1,2,1,2,3,4,2,3,3,2,3,6,2,2,4,5,3,3,5,4,10,3,3,3,1,2,3,4,2,6,3,3,4,3,5,6,4,5,6,2,1,2,8,8,4,9,5,7,5,7,4,4,3,5,2,2,2,3,5,9,5,3,5,6,6,3,3,4,4,2,8,4,5,2,6,3,4,3,5,5,4,4,9,4,2,2,5,1,7,1,6,3,4,2,5,4,3,5,5,7,7,1,5,9,4,3,5,2,5,5,4,3,5,7,4,5,4,1,3,1,3,2,6,4,1,4,5,2,6,7,4,7,8,1,4,5,2,3,6,5,7,4,2,5,2,4,5,1,3,7,7,5,3,9,4,5,4,6,8,5,3,1,5,3,3,5,3,3,6,4,3,4,5,5,5,1,6,4,4,4,6,2,5,6,3,2,7,9,6,2,5,8,6,7,5,5,6,2,9,4,5,5,2,4,3,5,6,6,2,9,0,3,6,3,5,3,3,3,7,5,9,2,5,4,6,6,2,4,4,4,4,7,7,4,1,8,5,6,6,7,7,6,9,8,5,9,14,10,11,13,13,18,21,18,23,16,23,27,11,12,13,24,10,5,11,4,10,8,5,1,4,10,3,3,8,1,4,4,3,6,2,9,3,3,9,6,5,6,7,3,9,6,5,6,1,3,4,4,3,1,2,3,1,1,2,0,1,0,2,2,0,1,1,2,0,0,0,1,0,0,0,0,0,0,0,0,0,0
0,0,0,0,0,0,0,0,0,0,2,0,0,0,0,0,1,0,1,1,0,0,0,1,0,2,1,2,4,1,4,4,2,4,3,2,2,2,3,4,3,2,5,3,6,4,5,2,3,9,5,3,3,0,1,8,1,5,3,4,1,3,3,4,2,3,3,4,4,0,3,7,7,2,3,2,3,5,5,1,2,5,4,7,4,5,4,1,3,5,3,5,3,2,3,2,3,3,5,2,2,1,3,2,2,2,4,2,3,1,3,2,2,0,1,4,5,3,5,2,6,3,4,3,4,1,1,6,3,1,4,2,3,3,2,2,3,1,1,5,1,2,4,5,6,3,1,3,2,3,4,5,4,2,4,1,1,5,5,4,3,3,3,3,3,5,3,3,3,3,3,4,2,0,5,2,3,3,2,5,2,2,3,1,2,6,2,2,1,3,2,2,2,2,6,4,3,4,1,0,2,5,2,2,3,2,1,3,4,3,2,1,3,3,0,6,1,0,1,1,3,1,2,2,3,3,2,6,2,3,2,2,7,1,6,5,2,2,3,2,2,5,3,4,3,2,1,2,2,3,4,1,4,4,2,5,4,4,0,2,7,5,6,5,3,7,5,8,3,9,9,9,16,15,11,16,5,11,15,11,14,14,11,8,5,10,6,3,6,5,4,5,3,3,3,2,4,1,1,2,5,3,1,3,4,2,1,2,6,7,6,2,1,1,3,2,3,1,2,1,3,2,1,0,2,2,1,1,3,2,0,0,0,0,0,0,0,1,0,0,0,0,0,0,0,0,0,0,0,0
0,0,0,1,0,0,0,0,0,0,0,0,0,2,0,1,0,0,2,0,1,2,2,1,3,0,2,1,4,5,0,3,6,10,6,4,8,5,7,4,5,4,5,3,6,6,4,4,6,5,4,7,6,10,5,7,2,20,8,6,5,6,7,8,11,4,6,6,7,4,10,3,2,6,7,14,5,4,5,9,4,7,7,8,6,3,6,5,5,6,5,7,4,3,5,6,3,8,7,5,5,7,4,9,9,8,10,4,4,5,5,4,6,5,7,8,4,10,6,4,8,4,6,5,2,3,3,3,3,8,7,5,5,4,5,5,3,2,7,2,3,9,7,5,6,5,4,5,5,8,5,6,5,8,2,1,7,6,7,10,4,4,4,3,0,1,4,8,5,12,7,5,1,8,3,12,5,6,4,6,3,9,5,6,3,6,6,3,4,8,11,6,5,7,7,4,6,6,6,4,6,6,4,3,4,8,2,0,5,7,10,8,6,6,2,8,6,3,4,6,4,3,3,5,3,3,6,0,5,8,5,4,2,5,2,5,7,8,3,10,4,4,7,1,5,5,9,4,5,4,8,5,1,3,6,6,5,5,3,4,4,2,6,3,9,7,8,11,8,10,8,13,15,18,26,18,28,18,26,23,16,14,16,19,17,8,13,10,9,5,13,3,1,6,6,8,2,3,2,4,5,2,8,5,6,5,6,8,7,3,2,2,6,3,5,7,5,1,10,5,4,3,2,2,3,0,2,1,0,0,1,1,1,1,1,0,0,1,0,0,0,0,0,0,0,0,0,0,0,0
0,0,0,0,0,0,0,0,0,0,0,1,1,0,1,0,0,0,2,0,1,1,1,2,0,0,0,1,0,1,3,1,1,1,3,4,5,2,1,8,6,2,5,5,3,2,4,3,4,1,4,6,3,4,3,3,4,5,3,2,8,4,7,6,7,5,2,6,3,3,2,7,6,3,3,4,3,2,5,6,4,0,5,3,3,4,7,6,7,2,2,7,5,4,2,10,6,5,4,4,3,6,5,2,1,8,3,6,3,4,8,2,4,5,4,5,6,6,4,6,4,4,2,0,3,5,3,3,5,2,4,2,2,3,3,1,5,4,1,4,3,7,8,1,6,5,3,1,6,6,5,3,6,2,4,3,0,3,2,4,7,1,1,8,3,3,1,3,3,5,3,4,7,3,2,2,3,7,6,2,3,3,3,2,1,5,2,3,7,4,1,4,3,7,5,6,6,3,3,5,3,4,3,0,3,3,3,9,6,7,3,5,6,4,3,2,4,4,7,4,3,10,5,2,9,8,3,5,5,4,1,4,2,3,4,8,4,3,4,4,7,8,6,1,7,3,2,6,10,2,3,2,6,4,5,6,4,1,5,5,2,3,5,3,5,6,8,7,6,4,12,11,10,17,17,14,22,15,11,7,14,22,11,16,7,7,10,7,8,8,7,4,5,2,8,4,3,2,5,4,5,5,3,8,2,1,4,1,5,9,8,5,8,9,3,2,6,3,4,2,4,2,1,0,1,1,2,1,0,0,1,2,0,0,0,1,1,0,1,0,0,0,0,0,0,0,0,0,0,0
0,0,0,0,0,0,0,0,0,0,0,0,0,0,1,0,0,0,0,0,1,0,0,0,1,1,1,0,2,2,3,1,2,3,1,2,3,3,2,3,5,2,4,3,5,1,6,2,2,3,2,6,8,4,4,2,3,1,3,4,2,2,5,2,4,1,5,2,4,4,1,1,4,6,2,1,2,3,6,4,3,1,4,0,3,2,6,5,5,1,1,2,5,2,3,3,3,2,1,3,4,2,7,5,4,3,1,4,5,5,4,3,1,1,3,1,2,2,4,5,2,5,3,2,4,4,5,2,4,2,4,3,7,7,3,4,4,3,2,2,3,3,2,3,4,3,3,2,4,1,5,3,1,2,3,1,0,2,4,4,2,7,1,0,6,3,4,4,1,1,3,2,6,3,1,8,2,1,2,2,4,2,4,1,3,3,3,2,4,2,0,4,2,5,3,6,5,5,2,4,2,4,5,1,1,1,0,3,2,4,1,0,4,3,2,3,1,1,3,1,1,3,2,3,3,0,2,3,7,0,2,2,3,1,2,2,4,3,5,4,2,2,1,3,4,4,0,5,4,6,2,6,4,0,0,1,3,2,2,1,0,4,3,5,6,3,3,6,6,4,7,13,10,9,13,9,7,15,9,21,10,8,8,9,11,5,9,9,9,6,3,3,2,1,4,2,2,6,2,6,3,1,3,3,1,1,0,4,2,3,3,3,2,6,1,1,4,4,2,1,0,3,1,2,2,1,0,0,1,0,0,0,0,0,1,0,0,0,0,0,0,0,0,0,0,0,0,0,0,0
0,0,0,0,0,0,0,0,0,0,1,1,0,1,1,1,0,1,2,1,1,0,1,0,0,0,0,1,5,4,3,7,4,7,11,3,8,7,9,3,4,3,7,4,7,4,8,9,5,2,4,5,3,7,6,9,6,12,6,4,2,5,4,8,9,6,7,5,4,4,8,9,9,12,7,8,5,2,5,5,7,9,2,10,3,6,5,1,2,5,5,9,1,9,10,4,6,7,10,4,6,5,7,7,10,7,7,4,5,4,5,9,4,2,7,3,7,5,6,4,5,8,3,9,9,2,9,8,10,5,4,8,7,7,2,3,5,3,4,4,4,2,2,2,7,5,4,6,1,5,9,6,1,4,10,6,5,14,7,5,3,5,3,6,6,9,8,8,3,1,6,9,6,4,12,3,9,4,4,2,8,8,5,5,10,7,8,8,5,7,5,6,7,7,9,3,7,5,6,9,7,6,9,6,4,8,7,6,6,4,5,4,5,7,5,10,8,3,14,11,0,5,3,5,4,2,5,5,4,5,4,5,4,8,5,4,8,5,3,3,2,2,4,5,4,9,5,7,6,5,7,5,7,3,9,6,3,5,8,3,6,7,9,5,3,12,8,7,6,9,16,14,24,18,20,20,33,24,24,24,28,20,19,13,12,13,15,10,9,5,8,7,9,7,5,4,5,9,4,4,7,2,3,5,6,9,9,3,4,3,3,6,5,4,3,4,5,10,2,8,2,1,4,3,3,3,1,2,1,0,0,0,1,1,0,0,1,0,0,2,0,0,0,0,0,0,0,0,0,0
0,0,0,0,0,0,0,0,0,0,1,0,0,0,1,1,0,1,0,0,0,0,0,1,0,1,3,4,1,1,1,6,3,4,3,4,0,3,5,3,4,6,3,4,3,3,3,1,3,2,2,7,9,5,2,3,4,0,3,5,4,5,4,1,5,9,2,4,2,4,1,3,5,4,7,8,7,5,4,2,6,0,4,4,4,2,6,1,1,5,1,1,6,2,3,4,4,4,4,1,3,5,2,2,3,5,6,4,5,1,3,4,4,4,5,2,4,3,3,3,6,1,4,6,3,6,5,2,5,4,1,2,3,5,4,3,3,5,5,3,2,4,3,3,6,4,3,4,7,2,4,3,2,3,1,3,6,3,4,3,3,7,1,1,2,0,4,5,7,4,0,4,5,1,3,1,4,3,1,3,3,6,3,4,4,7,6,5,7,4,5,3,4,4,5,0,6,1,3,2,5,5,4,4,4,4,3,5,2,4,5,3,3,2,0,1,3,6,5,2,7,2,2,3,5,6,1,5,3,3,0,2,4,4,9,4,4,5,4,0,4,5,1,2,6,7,4,1,5,5,4,8,3,7,6,4,4,3,3,4,14,8,2,7,6,6,6,7,12,10,8,10,13,20,13,17,14,19,19,12,19,17,17,15,14,11,5,8,9,1,6,2,8,2,4,4,2,5,7,4,1,0,3,4,4,6,5,1,3,4,5,3,3,3,5,5,6,4,4,5,2,3,0,1,1,0,0,2,2,0,0,2,0,1,2,0,0,1,1,0,0,0,0,0,0,0,0,0,0,0
0,0,0,0,0,0,0,0,0,1,0,0,1,0,2,2,1,1,0,2,1,0,0,3,0,1,0,3,2,4,2,2,2,3,1,2,8,5,2,5,7,6,2,5,1,5,2,6,5,6,5,3,0,2,3,5,1,2,4,4,3,5,7,0,5,3,3,1,2,3,1,0,5,5,4,4,2,2,4,5,4,2,3,4,2,2,0,3,5,0,2,6,5,4,2,2,2,1,5,5,0,3,4,6,4,2,3,4,4,1,1,5,3,1,5,3,0,3,1,3,3,4,4,6,4,4,5,1,4,2,7,2,4,5,9,4,3,0,4,3,0,3,3,5,0,6,2,0,2,1,1,4,5,2,3,4,4,5,6,4,2,5,4,5,3,3,4,5,4,2,3,7,3,2,4,2,4,5,7,1,6,2,5,1,2,2,3,4,1,6,3,2,1,3,2,3,7,3,6,1,3,3,5,2,4,1,2,5,3,2,4,3,1,1,3,2,8,4,5,5,3,1,3,2,1,3,6,7,3,5,3,5,3,3,6,3,1,3,4,6,4,2,3,3,0,4,6,0,5,4,2,1,4,2,4,1,3,3,3,3,5,5,2,5,7,5,3,1,5,8,14,7,10,12,11,7,10,15,12,9,8,10,11,11,9,5,3,7,4,7,8,5,4,3,2,2,4,4,3,3,0,0,1,3,2,3,1,1,2,2,4,4,3,5,4,2,2,1,1,1,1,2,2,0,1,0,0,0,1,0,2,0,2,0,1,1,1,0,0,0,0,0,0,0,0,0,0,0,0,0
0,0,0,0,0,0,0,0,2,1,0,0,1,0,1,1,3,0,2,1,2,1,2,2,3,1,2,4,1,1,5,2,3,6,6,7,7,8,5,8,3,5,2,4,4,9,7,7,6,5,4,9,12,3,8,10,8,12,9,7,8,7,4,6,4,13,9,7,4,4,7,6,9,5,6,8,12,6,7,10,7,5,6,6,7,5,4,8,5,5,4,7,10,4,5,3,8,8,7,5,9,6,8,7,8,2,12,7,6,5,4,3,5,6,5,6,9,7,3,8,3,2,7,8,3,6,4,3,4,9,6,3,8,6,7,5,3,7,8,4,3,5,6,9,6,7,6,6,9,3,8,4,3,9,3,5,9,10,8,7,6,4,4,8,4,7,5,7,9,8,6,1,9,7,3,6,7,3,10,6,11,10,7,7,7,2,5,3,5,3,5,6,7,5,4,3,6,6,7,5,3,5,7,8,4,3,6,2,2,8,3,7,5,7,4,6,3,7,3,4,7,15,9,4,7,2,5,7,6,3,4,1,4,3,10,6,7,7,8,6,3,9,9,7,10,5,8,4,3,7,4,4,6,9,5,7,6,12,6,4,3,4,2,12,5,9,5,10,9,11,11,11,10,15,20,24,23,19,30,17,16,21,21,9,7,12,13,12,11,4,14,7,5,4,6,11,6,7,4,2,4,4,5,10,10,12,7,4,4,3,4,5,6,3,3,4,2,3,7,5,2,0,1,1,1,1,1,2,0,1,1,1,0,1,0,1,2,2,0,1,0,0,0,0,0,0,0,0,0,0
0,0,0,0,0,0,0,0,1,0,1,0,0,0,0,0,0,0,0,0,4,0,0,0,0,1,0,1,0,0,1,2,1,1,3,4,4,4,4,1,5,5,2,3,2,4,1,4,3,1,2,5,1,4,5,0,3,0,0,4,2,2,6,4,1,5,8,3,1,2,2,2,3,3,6,6,5,3,1,1,5,4,6,4,9,6,4,2,3,4,3,2,5,2,3,1,7,2,3,1,4,4,6,1,2,4,2,1,4,5,1,3,7,5,1,3,3,4,4,5,5,4,6,1,3,3,2,3,3,5,4,1,2,4,3,2,4,3,4,4,3,3,2,3,3,5,4,0,5,3,5,4,2,2,6,3,2,4,6,1,2,4,4,6,4,1,1,2,2,7,3,4,6,5,1,4,3,7,7,1,4,1,5,2,4,5,1,5,2,4,3,2,3,3,4,0,2,6,4,6,2,6,2,6,1,4,2,5,6,4,4,1,7,2,3,1,5,6,4,8,4,2,1,2,0,1,3,7,3,9,3,3,0,3,4,3,3,3,5,3,1,5,3,2,3,3,7,4,3,4,2,5,1,5,3,6,4,4,4,6,3,5,4,7,4,4,2,3,10,5,6,9,14,17,12,16,19,17,16,13,11,16,18,14,14,12,14,5,8,7,5,7,6,5,6,2,6,5,3,3,2,3,4,5,5,4,5,3,5,3,4,5,1,5,6,4,1,1,1,1,4,3,2,3,1,0,0,0,0,2,0,1,1,0,4,0,1,0,1,0,0,0,0,0,0,0,0,0,0,0
0,0,0,0,0,0,0,0,0,0,0,0,0,0,1,0,2,0,1,1,0,1,1,2,1,2,0,0,1,2,3,0,0,4,1,2,2,1,4,4,2,7,8,4,3,4,7,3,8,7,3,6,5,5,10,4,2,2,7,5,5,6,2,3,2,2,6,3,2,3,6,0,2,4,2,1,4,4,2,7,5,0,4,4,4,6,0,1,2,1,1,5,2,2,1,2,2,8,7,6,2,1,5,2,0,3,0,3,3,1,5,2,3,4,3,3,1,4,4,2,5,0,6,0,2,4,2,3,3,1,3,1,2,5,2,2,3,2,3,1,2,0,1,5,4,1,1,0,1,1,7,5,0,2,4,3,3,0,1,4,1,1,4,5,1,2,3,4,4,5,4,3,7,4,3,4,2,2,2,4,2,2,6,4,4,6,6,2,5,2,4,2,4,2,3,2,4,4,1,3,2,2,2,4,3,0,1,2,1,1,5,3,3,3,2,1,1,3,3,2,0,6,2,3,3,3,4,3,1,5,2,5,2,2,1,1,1,2,4,3,7,0,2,4,4,5,3,5,3,1,6,5,5,1,5,1,2,0,8,4,5,3,2,4,3,4,5,4,5,4,9,11,8,13,9,16,15,16,17,18,13,9,16,6,11,3,4,7,6,4,4,3,0,4,4,2,2,5,0,5,5,6,3,1,3,3,3,1,0,1,3,4,4,3,0,5,5,2,4,2,2,3,4,1,0,1,0,2,0,0,1,0,1,0,1,1,1,0,0,0,0,0,0,0,0,0,0,0,0,0
0,0,0,0,0,1,0,0,0,0,0,0,2,0,2,0,0,0,0,0,3,0,2,0,0,0,1,1,2,3,1,7,1,4,5,6,5,4,2,3,6,7,4,6,7,7,8,7,4,7,11,5,5,5,11,4,1,7,8,9,2,7,3,7,4,7,7,6,10,6,9,5,6,5,6,9,5,6,5,8,5,9,3,7,7,6,5,3,5,5,7,3,4,4,6,8,4,4,8,8,9,7,5,5,2,0,5,7,4,4,5,5,2,4,8,4,7,5,7,8,9,10,7,8,3,6,5,8,4,5,5,1,4,5,3,4,8,7,7,5,10,4,3,5,6,10,1,7,5,2,8,9,6,7,7,4,4,3,8,6,4,3,4,7,4,7,2,6,2,3,6,7,3,7,6,7,5,7,5,6,7,6,7,2,6,6,4,3,4,8,7,6,6,5,3,8,2,8,8,6,1,6,4,5,6,9,5,8,2,11,6,3,7,4,4,5,4,3,6,5,3,4,6,4,5,1,10,5,7,7,7,9,8,4,5,4,1,2,7,3,12,6,4,6,5,9,6,3,6,4,6,3,4,9,10,7,6,9,6,9,6,9,8,8,10,9,12,10,12,18,16,12,29,20,27,21,29,21,26,31,32,18,15,14,14,5,14,14,5,8,6,2,5,8,8,3,7,7,4,6,6,4,8,5,6,6,3,4,5,5,2,5,3,2,9,5,6,3,4,2,4,3,2,3,1,2,1,1,2,2,1,1,0,0,0,0,2,0,1,1,1,0,1,0,0,0,0,0,0,0
0,0,0,0,0,0,0,1,0,0,0,0,0,0,0,0,0,0,0,1,0,0,1,0,1,0,0,1,0,0,0,0,2,1,2,1,3,5,2,4,2,1,1,2,3,2,2,3,2,5,3,2,2,4,1,6,2,1,5,1,4,3,2,3,7,4,3,4,6,7,6,5,4,5,3,3,5,3,5,3,5,3,6,1,4,4,0,6,0,1,3,4,2,6,4,1,4,1,7,1,1,6,3,6,2,3,4,3,2,2,4,2,3,5,4,0,6,2,3,1,3,3,4,2,3,4,6,2,2,4,4,5,3,2,2,4,1,0,3,1,2,2,2,2,3,5,0,0,3,2,4,1,0,7,4,3,2,3,2,5,2,2,3,1,4,2,1,3,3,7,3,2,2,4,4,3,6,4,2,0,1,2,3,2,2,1,4,3,6,4,4,5,5,1,2,2,5,4,2,3,5,2,0,0,2,4,3,4,2,2,2,1,1,5,0,0,4,1,1,4,2,1,3,1,4,2,2,1,1,4,3,3,0,2,3,3,3,3,2,1,3,1,5,3,5,5,4,3,4,3,4,2,1,3,3,3,1,4,2,2,3,3,4,4,2,6,6,6,7,8,6,8,8,9,11,18,13,14,18,9,19,12,9,4,5,11,5,5,5,8,4,2,6,1,2,3,1,4,3,6,4,5,5,1,5,5,5,5,6,3,1,3,3,1,4,2,1,1,2,1,0,2,1,3,0,2,0,2,1,1,2,0,1,0,0,0,0,0,0,0,0,1,0,0,0,0,0,0,0,0
0,0,0,0,0,0,0,0,0,0,0,0,0,1,0,1,0,0,0,1,3,1,1,1,1,0,2,0,1,0,1,3,4,4,5,4,4,4,3,4,6,4,5,4,2,6,6,4,3,2,7,0,2,6,4,5,8,3,2,3,4,4,8,5,4,4,6,3,6,3,4,4,1,2,3,6,2,3,2,2,6,1,3,7,6,2,1,3,4,4,4,3,3,4,2,5,7,1,2,2,4,9,3,5,1,2,6,6,3,1,5,3,3,2,3,4,3,2,2,3,3,1,4,5,3,3,2,4,5,1,3,6,3,5,3,3,4,2,2,1,5,1,4,5,4,3,8,2,2,2,1,4,8,7,3,6,3,1,1,3,4,5,2,5,4,7,2,4,4,3,3,5,3,6,5,7,5,6,3,6,3,4,2,4,8,2,4,3,3,0,1,5,5,3,3,3,2,5,3,4,3,1,3,5,1,2,2,11,3,1,3,2,2,3,1,4,1,2,5,7,3,5,7,2,5,5,2,3,4,0,1,4,6,2,2,6,1,3,6,4,4,4,2,6,3,1,4,3,5,3,4,2,7,2,2,4,2,1,3,4,2,2,4,6,1,4,7,7,6,8,12,13,8,14,15,14,14,12,18,13,13,11,11,11,11,3,5,6,12,2,4,3,3,3,2,5,6,2,5,4,1,5,7,1,1,4,6,2,2,3,3,2,1,2,0,1,4,4,2,0,0,2,1,1,0,1,2,0,1,0,0,0,0,0,0,1,0,0,0,0,1,0,0,0,0,0,0,0,0,0
0,0,0,0,0,0,0,0,0,1,0,0,0,1,0,0,1,0,1,0,1,1,0,3,2,4,2,1,3,4,2,3,4,3,5,7,3,8,6,3,3,7,6,7,7,3,5,6,6,6,4,10,8,4,4,2,6,4,6,9,6,9,9,10,11,2,6,5,5,10,6,7,3,4,9,7,7,4,7,4,4,7,5,7,3,6,10,11,2,9,7,3,4,3,8,5,3,2,8,1,5,3,5,7,4,7,5,3,8,6,11,3,0,8,4,7,4,13,8,6,5,4,3,1,9,9,10,4,6,6,6,6,3,6,7,10,8,7,5,3,7,5,7,5,8,5,6,7,3,5,7,4,3,6,8,6,5,5,8,4,2,9,4,5,8,6,5,7,5,3,3,8,5,4,4,4,4,3,4,4,2,5,7,3,5,5,8,7,8,4,7,5,5,5,3,5,6,8,4,2,4,4,7,8,7,12,1,4,4,7,9,4,4,6,4,7,6,3,4,6,5,3,5,2,3,2,3,5,1,9,11,8,1,5,6,6,3,3,6,6,3,6,1,3,4,7,6,3,4,5,5,10,4,4,5,12,5,10,7,5,7,7,9,5,10,6,9,8,7,10,21,20,12,13,27,18,20,27,24,20,24,26,15,25,13,18,11,11,10,11,7,12,5,3,5,3,10,3,4,9,9,3,8,3,3,7,6,7,5,7,6,5,7,6,5,4,5,3,5,4,4,6,5,2,0,1,3,2,1,1,1,0,2,1,2,0,1,0,0,0,0,0,0,0,0,0,0,0,0,0
0,0,0,0,0,0,0,0,0,0,0,0,1,1,0,1,1,1,2,0,0,0,0,1,0,0,0,1,1,5,1,1,1,3,2,1,3,1,5,4,2,4,1,4,4,1,2,5,1,2,7,5,2,3,4,3,2,2,2,2,3,3,1,1,8,4,2,3,3,3,3,8,5,4,3,7,1,1,0,3,2,3,2,2,1,1,0,1,5,1,2,2,3,2,4,2,3,4,3,2,0,5,2,4,2,3,2,2,3,4,3,3,3,3,2,4,1,4,3,3,2,1,3,2,5,4,3,2,1,2,2,2,1,1,1,6,2,3,1,2,5,3,3,5,1,3,1,6,1,2,0,8,2,4,3,3,2,3,3,5,3,1,3,4,2,3,4,5,4,1,3,4,2,6,0,1,6,1,3,5,4,2,4,6,2,4,3,3,5,3,4,7,4,2,3,2,7,1,3,2,3,3,4,1,3,1,2,4,6,3,2,1,3,4,5,1,2,3,2,1,3,3,5,8,0,7,1,2,3,3,3,3,1,2,3,3,2,3,3,3,2,3,3,3,4,3,6,6,2,3,4,2,3,5,3,2,2,2,2,1,6,5,4,6,4,3,7,2,1,7,6,11,6,15,8,11,14,16,12,13,16,10,13,14,14,12,8,6,6,5,2,7,4,2,1,4,0,4,7,3,2,2,7,2,3,6,4,1,2,7,4,3,4,3,3,1,2,5,0,2,1,0,0,1,4,1,1,1,1,1,0,0,0,0,0,0,0,0,0,0,0,0,0,0,0,0,0,0,0,0
0,0,0,0,0,0,0,0,0,0,0,0,1,0,0,0,0,1,2,0,1,2,0,0,1,0,1,3,6,3,2,2,8,3,5,7,3,3,6,6,7,5,3,8,5,8,12,4,4,3,1,3,2,4,3,0,5,3,5,4,6,6,5,5,2,5,5,5,9,4,2,6,9,3,5,5,6,5,4,3,3,2,2,2,1,6,4,6,6,5,5,3,3,5,4,4,6,5,3,5,4,3,5,5,5,2,5,5,3,6,3,6,2,3,8,2,1,8,3,3,7,2,4,3,1,5,3,3,3,6,0,1,5,3,1,3,4,4,4,3,1,7,3,3,6,3,3,4,2,4,3,6,5,3,2,1,3,8,4,2,6,6,3,2,3,2,5,7,3,7,1,0,8,5,4,3,3,4,6,2,3,2,8,5,3,1,4,6,3,1,2,2,4,3,8,9,2,1,5,3,1,6,3,4,3,3,5,2,1,3,3,1,3,5,3,3,2,1,3,5,4,3,3,2,4,3,5,2,4,7,4,4,4,7,2,3,8,1,2,5,3,7,4,5,0,4,4,3,7,2,3,3,5,3,1,3,1,6,3,2,2,1,2,2,2,4,10,6,1,9,8,6,11,10,11,13,8,21,16,10,13,12,17,8,6,10,2,6,8,6,3,3,4,4,1,4,1,8,0,4,6,4,1,3,4,3,3,1,1,7,4,6,2,5,4,3,3,1,2,1,2,1,0,0,2,1,0,3,1,0,0,0,2,0,0,1,0,0,0,1,0,0,0,0,0,0,0,0,0,0
0,0,0,0,0,0,0,0,0,0,0,0,0,1,0,2,0,3,2,0,0,0,2,2,0,0,1,4,3,3,3,3,5,7,3,4,6,2,4,9,3,5,6,4,4,11,5,5,6,4,6,8,6,3,10,10,10,5,4,5,5,2,6,8,8,8,5,10,10,7,8,5,4,5,5,5,8,7,5,9,7,7,5,5,6,8,5,8,1,3,9,5,3,4,3,1,6,5,9,7,6,4,4,5,4,6,8,3,13,4,5,4,8,3,4,6,8,6,5,10,6,6,6,4,3,1,4,5,7,7,5,7,1,6,4,3,2,6,6,4,8,6,4,5,4,4,8,2,8,5,11,6,4,4,4,2,7,3,7,3,2,4,5,4,6,7,3,6,6,11,4,5,4,2,4,3,2,4,5,4,6,3,3,5,6,5,8,7,5,4,5,5,6,2,6,7,2,4,5,3,7,9,5,4,5,4,6,6,4,5,10,7,5,4,8,3,3,4,2,3,2,6,8,5,6,1,0,2,5,6,5,5,6,6,2,4,5,7,11,7,4,8,4,4,4,3,3,5,4,2,6,5,5,5,7,4,4,8,7,6,7,5,12,6,7,10,10,7,13,12,11,11,18,22,22,17,33,29,24,22,22,19,17,16,16,10,5,13,5,9,12,5,7,3,4,5,11,8,5,7,3,4,5,6,6,7,5,2,6,2,2,10,5,3,6,4,4,3,5,5,3,3,6,2,1,1,1,3,0,0,0,1,0,0,0,0,1,3,0,2,0,0,0,0,0,0,0,0,0,0
0,0,0,0,0,0,1,0,0,0,0,0,0,0,0,1,0,0,0,0,1,1,1,0,0,0,1,2,1,1,4,3,2,1,2,4,1,1,1,4,2,3,2,3,1,3,5,2,3,5,2,2,3,2,0,3,2,3,3,2,2,0,2,4,0,2,4,3,3,5,3,2,3,2,4,4,2,5,3,2,1,5,3,5,2,0,0,3,8,5,1,2,2,1,5,3,3,4,5,2,4,2,1,2,4,3,5,2,2,3,5,2,5,2,6,2,3,6,0,3,4,5,1,1,3,1,4,2,4,0,5,1,4,1,1,2,4,3,2,5,4,1,4,2,5,5,3,3,4,2,3,1,6,2,4,7,1,2,3,3,3,1,0,5,5,3,2,5,4,4,2,4,5,6,6,3,4,5,2,0,3,3,2,0,4,2,3,2,1,2,4,2,1,3,2,3,1,4,2,2,3,2,4,2,2,0,2,5,4,2,2,3,3,2,1,2,3,5,2,4,4,3,0,3,4,4,1,3,2,3,2,4,1,0,2,6,4,3,1,3,5,1,2,1,0,5,3,3,2,6,0,6,4,4,4,4,0,3,2,1,2,2,3,4,5,1,3,2,10,8,5,5,9,16,16,19,13,12,10,14,13,12,20,9,6,6,7,6,6,4,5,5,4,4,1,1,1,1,2,5,3,2,4,2,2,4,7,7,0,3,3,5,3,2,3,5,2,0,2,1,2,1,0,3,0,1,0,0,0,0,1,2,0,1,0,1,2,1,0,0,1,0,0,0,0,0,0,0,0,0
0,0,0,0,0,0,0,0,1,1,0,0,2,0,0,0,0,2,0,1,0,2,0,1,0,0,0,3,2,1,1,2,3,5,2,3,3,7,5,5,5,2,5,3,3,7,3,4,3,3,8,2,3,2,4,3,6,4,7,3,1,5,6,7,3,5,4,2,2,3,2,5,5,5,5,4,3,3,4,3,5,2,4,3,2,3,2,5,3,5,3,3,2,3,2,6,5,3,3,1,0,2,7,5,7,3,0,7,4,7,5,6,5,4,7,1,7,4,3,4,8,5,2,7,2,7,7,5,6,3,1,4,4,2,3,5,4,7,2,2,1,4,2,2,5,3,5,3,4,3,2,4,5,6,3,3,6,3,3,2,2,7,2,4,3,1,5,3,4,6,1,2,1,3,0,5,3,3,3,1,4,5,2,2,3,3,4,3,3,2,7,4,5,3,1,7,7,3,6,3,6,2,2,6,7,2,3,5,4,4,3,1,3,1,0,4,2,8,3,2,3,3,3,5,3,4,5,4,4,1,3,3,3,1,4,1,3,5,2,2,6,3,4,1,3,2,2,2,3,0,6,4,5,2,1,2,4,5,0,5,2,6,5,0,3,3,7,8,7,6,14,9,9,11,22,12,12,15,16,14,12,10,4,9,13,7,13,6,4,1,2,4,5,4,5,4,2,2,3,6,3,8,7,5,1,1,4,6,3,3,1,3,2,4,5,0,2,0,3,1,1,0,3,0,3,1,0,0,2,1,0,1,1,0,1,1,0,0,0,0,1,0,1,0,0,0,0,0,0,0
0,0,0,0,0,0,0,0,0,0,0,0,0,1,0,0,1,0,1,1,0,0,0,2,1,1,2,2,2,1,4,5,3,5,4,1,2,6,5,6,8,2,4,7,4,7,11,8,5,3,3,4,4,9,8,4,5,6,7,5,8,8,5,7,7,8,11,2,1,6,8,6,6,8,7,8,9,4,4,8,7,10,6,6,6,2,3,3,7,4,7,3,6,6,2,4,8,10,8,4,10,4,10,4,3,4,8,1,7,7,9,6,5,6,7,11,5,7,8,7,4,11,8,5,4,5,3,6,8,4,8,3,2,5,6,2,6,5,7,12,6,5,5,4,3,3,9,7,2,6,3,6,2,10,7,2,4,4,5,9,5,6,3,6,6,5,3,6,6,8,6,6,8,2,3,6,6,7,4,4,5,4,8,4,8,2,5,6,7,8,7,3,4,3,3,8,7,8,3,5,8,4,4,7,4,9,8,3,9,8,5,6,5,8,8,3,2,4,8,5,5,5,6,7,2,10,9,3,9,5,2,4,7,9,4,4,8,5,5,9,5,5,7,5,11,4,9,5,5,2,13,4,4,7,3,8,3,3,7,6,3,7,7,5,9,7,15,4,7,16,20,15,22,17,25,15,23,33,33,23,26,21,26,18,13,17,13,14,14,5,9,4,6,4,6,3,6,4,7,6,4,2,2,8,6,9,5,3,9,4,4,2,7,6,5,4,3,5,5,4,1,8,3,3,2,1,0,1,2,2,1,1,0,0,1,1,0,0,0,0,0,0,0,0,0,0,0,0,0,0
0,0,0,0,0,0,0,0,0,0,0,1,1,0,0,1,0,0,0,0,1,2,0,0,1,1,2,1,2,1,3,1,0,2,2,4,4,1,3,1,1,3,5,2,2,2,3,2,3,4,6,4,3,4,4,4,1,4,1,2,1,4,2,5,2,2,5,2,4,6,1,0,9,0,4,2,2,3,2,1,0,3,1,2,3,6,3,4,1,2,1,5,3,5,5,1,0,5,2,0,1,1,2,3,2,4,3,0,2,3,3,2,2,4,0,3,7,7,6,2,4,5,3,4,1,2,2,2,2,2,3,5,2,3,0,6,1,3,4,2,2,2,1,6,2,1,2,4,4,2,1,1,2,5,2,2,4,1,6,2,2,2,5,3,3,0,0,2,4,5,6,2,1,4,5,5,6,4,1,6,3,3,0,6,2,2,4,2,6,3,5,5,0,5,0,4,1,6,5,1,3,7,6,4,4,5,3,1,7,5,0,8,3,2,6,2,7,4,4,3,6,4,2,4,2,2,1,2,4,1,2,4,2,1,1,4,2,2,3,1,2,2,2,2,5,1,3,6,6,3,2,0,3,3,4,1,1,5,1,3,1,4,7,4,4,7,9,3,6,2,9,5,7,12,13,11,10,13,15,21,19,13,8,5,14,3,4,6,5,3,5,2,8,3,1,3,3,2,3,3,3,3,6,2,1,3,2,1,0,1,3,2,1,4,4,0,3,4,1,3,2,2,0,3,1,4,1,0,1,2,1,0,0,0,0,0,1,0,0,0,0,1,0,0,0,0,0,0,0,0
0,0,0,0,0,0,0,0,0,0,0,0,1,2,0,1,0,0,1,0,1,0,0,2,0,2,2,2,2,0,4,5,4,4,3,1,8,4,4,4,5,1,4,4,3,6,9,3,5,4,5,2,4,6,2,5,5,4,3,5,5,1,3,7,5,1,10,4,2,2,3,3,3,4,6,2,2,6,2,3,5,5,6,4,4,2,4,3,4,4,2,4,9,2,7,2,2,6,2,6,4,1,4,6,5,3,5,4,3,3,0,1,3,3,4,3,1,7,2,6,4,3,1,2,3,2,6,1,4,4,4,6,4,6,3,3,6,3,0,6,4,6,5,9,3,1,5,3,1,7,7,6,3,6,8,3,4,4,8,0,7,4,2,3,5,1,1,3,3,1,3,3,2,4,4,2,3,4,3,4,2,5,1,1,4,4,2,13,4,4,2,4,3,5,1,1,3,1,6,5,1,6,3,5,4,4,3,3,8,2,3,7,5,2,4,7,4,5,3,0,6,1,5,3,3,1,2,7,0,3,6,5,4,1,2,6,0,7,2,3,4,3,2,4,2,3,3,5,5,6,2,0,4,2,5,2,5,3,2,3,2,5,4,6,2,2,1,1,6,4,8,8,8,10,12,15,14,16,21,10,12,11,12,10,7,8,7,7,6,6,2,4,4,4,5,4,4,0,2,3,1,0,5,3,7,2,3,3,3,3,1,4,2,1,3,0,4,2,1,2,3,3,1,1,0,0,0,0,1,2,0,0,1,2,0,0,0,0,1,0,0,0,0,0,0,0,0,0,0,0
0,0,0,0,0,0,0,0,0,1,0,0,0,0,1,0,1,0,1,1,0,0,1,1,0,4,2,5,3,2,4,3,5,6,4,1,2,4,6,7,6,4,6,6,4,4,7,7,3,8,3,7,7,4,5,5,8,7,3,7,1,6,3,6,9,1,5,3,6,4,8,5,5,7,10,8,10,6,9,5,3,2,7,2,7,6,8,5,7,7,6,6,3,5,9,6,4,6,7,6,12,4,8,6,8,2,7,6,10,7,5,4,5,3,8,6,4,9,5,6,2,8,8,6,7,7,3,8,5,7,7,7,4,6,7,3,6,6,6,7,7,4,2,10,5,5,6,1,4,2,5,5,7,7,4,12,11,6,4,7,5,9,6,2,8,3,5,5,9,6,6,7,10,4,4,7,10,7,6,8,3,3,9,1,8,7,9,9,3,4,4,7,8,7,7,6,9,6,8,0,8,4,7,8,5,5,6,6,6,4,9,2,6,8,5,7,6,3,8,5,2,6,8,3,8,4,10,2,4,9,6,3,9,7,10,5,8,5,2,4,7,6,8,4,4,4,3,7,4,4,4,6,4,2,5,5,5,6,1,2,1,10,6,3,7,7,9,13,8,18,10,12,11,15,16,29,22,23,23,29,20,19,33,19,19,13,12,14,10,7,6,12,9,4,4,5,2,6,7,5,6,5,2,4,4,2,3,3,2,8,5,2,4,6,5,1,6,8,9,4,6,6,3,3,2,0,3,1,0,2,4,1,0,0,1,1,0,2,2,2,0,0,0,0,0,0,0,0,0,0
0,0,0,0,0,0,0,0,0,0,0,0,1,0,0,0,1,0,0,1,1,0,0,0,1,1,1,1,1,0,2,2,1,5,5,1,1,1,3,1,1,1,0,2,3,2,2,2,6,8,6,5,3,3,3,1,6,3,3,6,0,6,1,1,4,1,2,3,6,1,5,2,4,2,2,2,2,0,1,3,2,2,1,4,4,1,0,2,2,4,0,4,2,1,2,3,6,2,3,0,6,2,2,3,1,4,1,1,1,1,3,5,0,2,2,3,3,4,1,0,1,3,3,4,2,4,1,3,3,4,2,5,3,4,2,3,1,6,2,4,2,3,3,3,0,2,7,7,2,1,2,3,2,2,2,3,1,1,2,3,2,2,4,3,5,0,2,2,3,1,5,2,3,4,5,2,2,2,2,3,1,3,3,2,5,3,3,3,3,3,0,2,0,4,2,1,2,3,4,1,4,3,1,1,4,3,4,5,1,5,3,2,6,3,1,4,0,3,4,4,4,2,3,0,4,1,3,2,1,3,3,1,3,2,1,2,9,6,5,2,2,2,5,3,2,3,3,2,2,1,5,4,2,4,6,1,2,1,3,0,5,3,4,4,0,2,6,0,8,10,8,13,9,7,11,18,10,22,15,12,18,13,16,9,2,5,4,4,8,6,1,3,5,3,1,4,2,6,5,5,4,2,4,5,4,1,8,1,6,3,6,2,5,3,2,3,2,5,5,2,1,4,1,1,2,0,1,0,1,1,0,0,0,0,0,0,1,0,0,0,1,1,0,0,0,0,0,0,0,0
0,0,0,0,0,0,0,1,0,1,1,1,0,1,2,0,0,3,0,1,0,5,2,1,0,1,1,0,2,3,2,2,2,1,4,2,6,6,4,1,2,1,5,2,5,9,3,4,5,6,4,5,3,2,6,1,2,4,3,7,4,4,1,8,4,5,0,3,3,5,6,4,5,3,2,7,5,7,8,4,3,1,1,3,5,5,4,6,4,5,3,1,1,4,2,2,2,1,2,3,6,4,3,5,4,2,1,6,2,3,4,5,2,7,5,2,0,9,6,6,6,3,3,5,3,4,3,5,5,4,4,2,5,0,2,3,4,4,4,3,4,2,9,3,2,4,8,9,5,2,0,5,9,3,2,4,5,7,2,1,7,4,4,4,7,6,3,4,3,5,7,2,1,2,2,2,3,2,2,0,6,5,6,4,2,5,2,3,6,6,4,3,4,3,4,3,3,4,3,4,4,0,2,1,0,2,2,2,3,1,1,5,4,4,3,0,5,6,0,2,3,1,2,1,4,5,0,1,3,3,4,4,2,0,1,3,3,6,3,4,3,5,5,2,4,3,1,4,2,5,2,2,2,5,2,4,5,2,6,2,5,6,7,3,1,5,8,3,2,5,8,12,12,12,12,14,8,13,16,19,13,14,14,14,7,8,11,4,7,2,4,7,4,4,3,3,6,5,5,3,2,1,1,2,3,4,1,1,0,4,4,2,4,4,2,3,3,2,2,1,2,2,3,3,1,1,0,1,2,0,0,1,0,1,0,0,0,0,1,1,0,0,0,0,0,0,0,0,0,0
0,0,0,0,0,0,0,0,0,1,0,0,0,0,1,1,1,1,2,0,0,1,0,3,4,0,2,3,2,2,2,3,6,2,4,2,4,5,13,4,8,3,7,2,4,7,3,10,8,3,8,7,11,6,11,7,5,3,6,4,2,5,4,11,1,5,8,3,3,10,7,6,8,2,6,8,8,4,11,4,7,8,4,4,4,6,2,6,3,4,5,6,6,3,3,8,2,10,3,2,6,10,5,6,6,9,5,5,6,6,12,7,2,5,3,8,6,3,5,3,5,7,6,8,3,3,8,7,7,6,8,7,1,8,8,3,5,3,9,9,9,3,9,7,6,2,0,1,4,11,9,5,3,5,7,7,8,8,4,7,4,7,11,2,5,2,7,8,5,4,7,9,1,4,8,6,5,10,8,7,4,7,7,9,4,3,5,7,8,7,6,6,8,4,4,10,8,6,9,5,6,3,1,7,5,2,8,3,7,4,5,5,5,4,5,4,6,2,5,8,7,3,4,6,5,3,9,2,7,5,2,8,7,8,2,3,3,3,1,6,3,5,5,10,5,8,4,5,4,7,5,9,5,5,9,5,5,7,9,9,4,5,7,5,4,9,7,18,14,12,14,17,22,17,18,28,31,22,32,21,26,16,19,18,16,9,15,14,7,10,11,6,4,8,6,8,3,4,9,8,6,2,4,8,3,7,7,3,6,6,3,9,7,5,7,2,2,5,2,5,4,1,4,4,2,1,0,1,2,1,1,2,0,0,0,1,2,1,1,0,0,0,0,0,0,0,0,0,0,0
0,0,0,0,0,0,0,0,0,0,0,0,1,0,0,0,2,0,2,0,1,0,1,1,0,1,1,2,3,0,1,1,3,3,1,2,1,6,3,4,6,3,3,5,2,2,2,0,4,5,3,4,4,1,3,2,2,2,3,2,2,2,4,5,4,4,1,2,2,4,4,5,3,4,4,4,3,1,4,3,4,1,5,4,4,7,4,2,2,3,3,3,3,2,5,2,1,6,2,2,2,4,3,4,5,6,2,2,1,3,4,3,2,1,5,8,1,4,2,5,2,2,3,6,1,0,6,3,2,4,1,5,1,5,6,2,4,4,2,3,2,1,3,2,3,4,2,3,2,5,2,2,3,3,2,5,4,9,2,3,3,4,5,5,1,2,5,5,5,4,1,3,2,6,2,3,1,2,3,6,4,4,5,0,1,2,3,7,4,0,3,3,2,4,4,0,3,6,2,2,2,6,4,4,1,0,2,5,5,4,1,2,0,2,1,2,4,2,4,2,1,4,3,4,3,1,5,9,2,1,2,3,1,2,5,2,6,1,4,2,3,3,1,1,4,3,2,3,3,3,2,4,6,4,1,1,0,1,6,4,4,2,3,3,3,2,4,4,4,2,8,8,6,9,7,17,15,8,15,14,14,11,10,5,14,6,7,4,9,3,2,5,0,3,4,6,3,4,1,1,1,1,4,0,1,2,5,2,7,3,3,6,5,2,2,0,2,3,0,4,0,0,2,1,1,3,1,0,1,1,0,0,0,2,0,0,0,0,0,1,0,0,0,0,0,0,0,0,0,0
0,0,0,0,0,0,0,0,0,0,0,0,1,0,1,2,2,0,1,0,0,0,1,3,1,2,1,2,0,5,5,0,3,3,4,4,3,6,4,3,6,1,7,3,7,3,4,8,5,2,3,5,4,5,5,8,5,5,7,9,3,5,4,6,4,6,3,3,4,4,1,8,2,5,5,5,6,5,5,3,3,2,4,4,2,9,4,9,5,2,3,2,3,5,3,3,5,3,3,2,6,1,2,6,3,1,4,3,6,2,4,3,2,0,2,7,2,3,2,4,4,4,2,4,9,6,3,3,3,3,3,7,5,5,2,6,1,3,3,6,1,5,8,5,7,4,1,8,5,3,2,4,1,6,4,7,3,3,4,2,2,5,4,4,7,2,4,1,2,2,3,5,2,3,5,3,5,1,9,7,2,2,6,1,3,1,2,4,1,6,1,4,4,4,5,1,5,3,1,4,5,4,4,2,1,2,5,2,5,6,3,1,1,0,2,3,6,3,7,3,2,6,4,2,2,2,7,4,2,7,4,7,6,6,7,1,2,4,0,5,2,2,1,3,2,3,5,3,1,2,2,7,4,7,6,1,5,2,5,4,2,2,2,3,4,3,2,5,4,10,9,6,6,12,8,6,13,13,17,11,17,11,11,11,11,5,5,11,7,3,6,4,3,5,2,5,5,4,4,2,3,3,4,2,3,4,2,5,3,5,3,3,2,4,1,9,3,2,0,3,1,2,2,0,0,1,1,0,0,3,0,1,0,2,1,1,1,0,0,1,0,0,1,0,0,0,0,0,0,0
0,0,0,0,0,0,0,0,0,0,0,1,0,0,0,0,0,1,0,0,1,0,0,0,2,2,4,2,1,7,5,6,4,8,8,8,7,4,5,3,7,2,8,5,8,7,3,5,6,9,4,5,3,4,6,3,9,6,8,5,5,5,10,7,7,4,4,4,4,6,5,2,7,7,4,5,8,7,2,7,4,7,4,10,7,5,7,8,9,8,10,5,2,6,3,5,1,3,7,5,6,3,8,3,5,1,5,8,8,7,5,3,2,3,7,1,5,6,9,5,5,7,6,6,4,12,7,6,7,10,7,6,5,6,7,5,5,4,3,3,7,7,3,6,3,7,6,12,8,8,6,4,12,1,5,3,5,13,6,3,5,3,5,8,4,2,6,7,6,7,3,2,3,4,3,6,4,6,4,6,10,6,9,6,8,6,10,4,9,2,4,2,8,6,3,8,5,3,7,3,11,7,6,5,9,8,3,6,4,5,4,3,8,3,5,5,7,6,0,4,6,6,4,5,6,9,6,2,6,3,7,8,5,6,7,8,7,7,4,7,7,4,8,5,5,8,4,9,6,4,3,11,2,13,3,4,7,10,8,5,5,7,8,7,7,9,8,13,11,18,20,16,19,19,13,24,25,27,28,22,28,17,17,16,17,15,13,8,8,8,6,15,15,5,7,4,7,8,2,6,2,1,7,7,2,4,7,3,3,2,8,9,6,2,6,5,5,5,4,3,2,1,3,2,1,3,0,1,1,2,1,0,1,1,1,0,4,0,2,0,0,0,0,0,0,0,0,0,0,0
0,0,0,0,0,0,0,0,0,1,0,0,1,1,0,0,0,0,0,0,3,0,2,2,0,1,0,0,2,5,1,1,3,1,1,0,2,3,4,4,2,3,4,3,6,2,2,3,3,3,2,3,1,5,1,4,3,5,4,1,5,1,8,1,2,3,0,1,6,3,1,3,2,4,1,3,1,3,0,3,2,1,3,2,1,1,2,2,3,4,3,3,3,2,2,5,2,1,2,2,6,0,2,1,6,3,3,2,3,2,2,2,3,1,6,6,2,1,2,1,3,2,3,2,7,3,4,2,3,1,2,4,3,3,3,3,4,3,4,3,4,1,4,3,3,4,4,4,1,3,4,2,3,1,0,3,7,4,3,1,6,3,2,4,4,5,2,4,3,3,0,3,3,2,1,6,6,3,4,2,3,3,5,1,3,2,3,3,5,10,2,7,5,3,2,0,3,5,2,2,5,4,0,4,1,5,4,0,2,1,1,1,2,1,0,3,4,1,1,4,2,2,4,3,4,2,2,4,4,4,4,3,2,2,1,1,4,7,4,3,5,4,1,6,2,3,3,2,2,1,1,4,0,3,3,7,2,1,4,4,4,3,2,5,2,3,5,3,4,8,7,15,9,8,13,8,11,15,12,13,14,10,15,12,11,10,5,6,5,0,3,4,1,5,6,3,2,1,3,3,3,3,2,4,2,5,2,5,2,3,1,2,2,3,4,3,4,3,1,2,2,0,1,1,2,3,1,1,1,0,1,0,1,0,1,0,4,0,1,0,0,0,0,0,0,0,0,0,0,0
0,0,0,0,0,0,0,0,2,0,0,2,0,1,1,1,2,1,1,0,1,0,2,2,3,1,0,2,1,2,3,4,4,5,3,8,6,2,4,3,1,2,11,5,7,5,5,1,3,3,7,5,8,6,6,8,5,6,4,5,9,4,8,7,10,6,4,5,3,6,8,1,5,7,4,4,2,2,3,4,1,5,6,8,8,5,3,4,2,4,2,2,9,3,6,8,3,5,3,6,6,3,5,2,2,5,0,5,4,4,3,7,4,5,3,4,3,4,2,6,7,3,3,2,4,6,5,5,5,3,5,8,2,2,7,3,5,3,3,6,3,2,1,6,4,4,3,2,4,8,3,3,9,4,3,3,2,7,5,5,5,3,6,7,1,4,5,3,0,1,3,6,12,3,5,4,2,4,1,5,2,2,3,1,4,3,6,3,7,2,3,3,4,6,3,5,7,4,2,1,4,2,4,7,3,6,3,8,4,3,5,6,7,5,4,3,2,4,7,11,4,1,5,3,2,4,0,2,3,2,1,4,2,4,5,9,3,3,4,3,5,5,2,6,6,2,4,7,3,5,0,0,2,8,2,5,3,4,3,5,2,7,3,8,6,7,4,3,3,1,15,11,14,10,12,14,19,22,15,23,16,16,7,11,17,5,5,6,6,4,4,4,4,9,4,1,4,3,3,3,2,6,1,2,2,4,3,5,1,3,4,2,2,4,3,2,2,1,1,2,5,2,2,1,1,2,0,0,2,0,0,0,1,1,0,1,0,0,0,0,1,0,0,0,0,0,0,0,0,0
0,0,0,0,0,0,0,0,0,0,0,1,1,1,0,2,0,1,1,2,1,1,0,2,2,0,5,0,5,1,1,3,12,8,2,3,3,5,6,5,4,8,4,4,3,14,4,3,6,5,8,8,1,5,5,3,9,7,6,4,5,6,8,9,3,7,4,11,7,3,6,3,5,7,5,4,5,5,1,5,4,6,8,3,5,3,5,4,8,9,5,6,6,1,8,6,7,2,6,5,5,3,6,5,3,5,5,5,2,3,8,4,6,5,4,4,6,3,9,2,6,4,5,8,4,4,8,9,7,4,12,5,4,7,6,3,3,6,4,9,5,1,7,6,4,6,7,5,4,7,6,7,7,3,5,5,6,5,8,6,3,5,7,6,8,6,3,7,8,7,9,6,3,8,5,5,6,5,6,7,6,7,7,7,6,8,7,4,5,7,4,3,2,4,3,4,8,4,4,4,8,5,4,7,3,4,4,10,1,2,8,6,5,2,4,8,8,1,6,4,8,4,8,4,6,6,5,2,11,6,7,4,9,13,7,5,7,1,4,11,10,4,5,6,5,6,4,4,6,7,4,8,9,2,4,3,6,9,2,6,4,4,3,5,5,7,7,6,12,8,9,19,23,13,22,23,27,27,19,24,29,33,17,15,15,14,10,13,8,11,12,9,4,3,7,5,5,6,2,8,5,8,8,1,6,5,1,6,1,5,4,3,6,9,5,5,7,8,1,2,3,3,3,2,5,1,1,1,1,1,1,0,0,1,0,0,1,0,0,0,1,1,0,0,0,0,0,0,0,0
0,0,0,0,0,0,0,0,0,0,1,2,1,0,0,0,0,1,0,0,1,0,0,0,0,0,2,0,1,0,2,0,3,3,1,4,2,3,3,2,2,0,3,3,4,3,1,3,1,2,3,7,3,3,2,0,3,1,3,3,0,3,0,2,4,0,3,3,3,1,1,1,2,3,4,1,2,0,4,2,3,2,4,2,1,0,2,1,5,3,3,1,1,3,1,2,4,4,1,5,0,2,4,2,1,0,2,3,3,1,3,5,1,4,3,5,2,5,2,1,4,0,5,2,1,1,2,3,4,1,2,0,3,4,4,2,3,0,3,3,2,3,0,1,4,0,3,3,2,4,3,4,2,1,4,2,3,4,2,6,4,3,5,4,2,1,3,5,5,3,4,5,3,3,4,2,0,3,5,2,2,3,1,2,1,3,0,3,0,5,3,2,4,1,1,4,0,5,5,3,1,2,2,1,5,1,0,5,2,3,1,5,1,0,2,4,0,4,2,5,3,1,2,3,0,5,2,3,3,5,2,4,2,1,5,8,4,6,3,3,3,1,2,4,2,3,4,2,1,6,3,1,0,2,3,2,3,3,1,3,4,5,2,1,2,5,5,3,7,3,5,9,10,7,13,11,15,22,16,19,14,9,16,7,7,13,6,6,7,2,5,4,3,2,2,3,3,3,9,4,5,3,3,2,6,3,5,3,2,2,0,2,3,6,1,3,3,1,0,2,1,3,0,1,1,0,2,1,0,1,0,1,0,0,1,0,0,0,1,0,0,0,0,0,0,0,0,0,0,0
0,0,0,0,0,0,0,0,1,1,1,0,0,0,0,2,0,1,1,1,2,1,0,2,0,1,2,0,0,1,2,3,4,6,2,3,6,2,3,7,3,4,4,4,3,5,1,3,2,4,6,4,5,2,3,3,10,8,6,3,5,10,2,3,7,2,6,2,5,4,4,9,6,5,4,3,5,4,4,3,5,2,3,8,4,2,1,4,5,7,3,3,3,7,3,4,4,4,6,4,1,7,2,1,4,6,7,3,2,1,5,3,5,2,7,6,3,1,3,9,1,4,1,1,1,6,1,4,2,5,6,2,2,2,3,1,3,1,4,2,2,1,1,7,5,2,5,3,3,3,3,3,6,0,6,2,7,10,1,2,3,4,6,6,8,7,3,3,9,3,2,4,4,5,3,2,4,1,5,2,4,1,4,2,5,7,3,3,4,5,3,6,2,4,0,2,4,5,0,3,3,8,1,13,5,3,9,1,2,8,5,2,5,7,3,3,3,5,3,4,2,6,5,1,0,6,5,2,5,3,2,3,5,1,3,6,3,5,5,3,7,4,7,6,5,6,7,8,7,4,4,4,2,6,3,1,3,3,3,4,7,2,3,7,6,3,2,9,7,5,12,10,8,15,14,12,11,17,10,21,15,14,8,7,3,15,6,7,7,7,5,5,5,4,2,3,2,2,4,3,4,2,5,2,4,1,4,4,2,3,2,2,1,1,7,2,5,2,1,2,1,1,1,2,1,2,0,0,0,0,0,2,1,0,2,0,1,0,1,0,0,0,0,0,0,0,0,0,0,0
0,0,0,0,0,0,0,0,0,1,1,2,0,1,3,0,0,2,0,2,0,2,0,0,1,1,4,3,1,4,1,0,5,3,14,7,6,1,6,7,6,5,3,5,4,5,7,4,5,5,3,6,4,2,7,6,8,5,9,5,2,9,0,6,3,3,2,5,9,3,6,3,2,5,4,3,0,4,1,4,5,3,8,5,4,2,4,5,4,5,6,9,6,8,9,1,3,4,5,2,4,8,3,3,5,9,3,2,3,7,4,2,3,8,6,5,9,4,5,9,3,7,2,6,8,7,9,8,6,3,4,6,7,8,6,7,5,5,7,7,7,4,10,2,9,4,7,4,7,5,7,6,6,3,4,6,4,7,3,5,7,5,7,4,6,6,8,6,7,3,4,6,4,3,9,7,2,10,1,6,7,4,6,6,3,6,4,3,6,3,7,4,3,4,8,8,7,4,8,3,9,2,7,2,10,5,3,3,5,12,2,4,4,3,8,4,6,8,6,6,4,4,5,4,5,3,1,9,8,4,8,6,4,6,6,3,10,4,4,6,4,7,4,6,3,6,5,2,4,4,8,5,4,4,5,2,7,1,7,5,6,5,4,6,8,5,4,6,13,11,14,12,12,22,20,23,36,22,21,25,38,20,24,18,18,12,16,11,10,15,6,9,4,8,2,6,6,6,8,3,6,5,4,7,2,7,6,7,3,4,9,6,5,3,6,4,6,2,7,5,4,2,4,3,1,3,4,0,0,0,1,0,0,2,1,1,0,2,1,1,1,0,0,0,0,0,0,0,0,0
0,0,0,0,0,0,0,0,0,0,1,1,0,0,1,2,0,2,2,0,1,0,1,0,1,0,1,1,3,1,1,4,4,7,0,1,2,1,2,4,4,3,0,4,2,1,1,1,1,3,5,2,2,4,4,3,1,5,1,0,4,3,2,3,3,3,5,2,3,5,3,2,4,2,2,4,1,3,7,1,3,3,3,5,1,0,3,2,3,3,2,3,4,5,2,3,0,1,5,5,5,2,4,2,2,1,3,1,3,0,2,2,3,4,2,4,4,3,3,2,2,2,3,1,2,2,2,2,1,0,4,1,2,2,2,5,2,5,3,2,4,5,3,1,2,3,2,0,2,7,1,4,3,3,4,1,5,7,2,3,2,1,0,4,6,2,2,3,2,2,2,0,4,1,2,2,1,1,2,4,2,5,4,6,2,4,2,3,5,2,2,1,4,3,4,0,5,2,3,1,3,2,7,4,5,3,2,1,2,1,1,0,2,3,2,2,3,1,6,0,3,4,3,4,1,2,0,1,2,2,2,2,5,1,1,2,1,4,1,0,3,4,4,5,0,2,4,2,5,1,3,3,0,3,1,1,5,3,2,3,0,2,1,3,4,4,3,4,6,4,6,9,13,11,8,14,11,9,12,14,10,14,12,9,4,10,12,8,8,2,5,5,3,3,7,1,2,2,4,0,3,2,5,3,1,5,2,2,3,3,3,3,3,2,5,3,4,2,3,2,2,0,1,0,3,2,3,0,0,0,0,2,2,0,0,0,0,0,1,1,1,0,0,0,0,0,0,0,0,0
0,0,0,0,0,0,0,0,1,0,1,2,0,1,1,0,0,0,1,0,0,0,0,3,3,0,2,2,6,3,4,5,2,4,5,5,3,6,5,6,2,4,3,10,3,1,7,6,4,3,3,4,5,2,10,6,11,3,2,8,7,3,7,5,3,4,5,7,3,6,2,5,2,3,6,2,6,3,5,5,2,5,3,4,6,4,5,4,4,1,5,7,7,4,6,3,3,3,4,4,4,1,4,5,7,4,5,4,1,3,2,2,4,2,2,4,5,4,1,5,4,4,3,6,4,4,4,4,1,3,5,2,4,3,6,3,3,1,4,5,3,4,8,5,9,1,3,4,5,3,3,10,3,5,6,7,3,5,1,3,3,4,4,5,4,1,3,4,4,1,7,1,7,0,4,3,7,2,9,2,3,6,6,4,2,5,2,7,4,2,3,3,4,7,3,6,11,3,4,1,3,2,4,8,1,2,2,4,5,5,2,1,1,1,4,2,2,1,3,5,6,6,6,3,7,5,4,5,3,1,3,2,5,4,3,4,3,4,4,4,6,5,3,4,1,5,2,1,2,8,4,5,6,2,3,4,5,4,3,1,5,3,6,3,4,5,6,7,8,7,11,12,10,14,20,22,18,13,15,15,15,15,8,11,6,6,7,3,1,3,5,4,6,2,2,5,4,5,5,4,3,2,5,2,6,2,1,5,3,3,3,3,3,1,2,5,2,0,2,1,1,4,0,2,2,2,0,3,2,2,0,2,0,1,0,0,1,2,0,1,0,0,0,0,0,0,0,0,0,0
0,0,0,0,0,0,0,0,1,0,1,1,1,0,0,0,1,0,0,1,0,0,0,0,2,1,4,3,2,4,1,1,1,2,3,5,6,3,6,5,3,4,6,6,8,6,9,4,3,7,4,6,4,4,10,6,8,9,3,4,7,6,7,8,3,3,8,7,4,6,5,4,8,2,5,4,7,6,3,3,0,3,5,6,6,4,6,11,7,2,5,8,5,4,5,5,5,3,7,2,4,7,2,9,8,6,1,5,8,5,10,3,2,6,6,5,3,8,6,4,6,3,6,4,3,2,7,6,6,5,5,5,4,4,5,6,4,7,3,6,3,5,7,2,5,8,3,3,5,5,4,1,3,6,6,6,4,3,3,9,6,2,4,5,10,6,6,4,6,4,4,5,4,3,5,6,2,8,3,8,8,5,7,6,6,3,3,3,3,8,4,1,3,5,6,9,9,3,7,0,4,2,5,3,5,3,5,7,6,3,6,5,6,3,6,4,7,6,1,4,3,3,5,8,5,1,1,2,5,5,3,6,5,6,4,8,0,4,5,3,3,4,3,4,3,3,3,3,1,8,3,2,3,3,4,7,12,5,6,6,3,5,2,8,8,5,12,9,13,9,19,12,18,16,18,20,18,26,23,30,21,17,25,10,16,14,13,10,14,5,7,4,3,7,5,4,4,4,1,5,7,8,6,8,5,4,4,5,4,3,3,5,5,5,3,4,4,7,5,5,4,1,3,4,1,1,1,1,1,1,1,5,1,0,1,3,0,0,0,1,0,0,0,0,0,0,0,0,0,0
0,0,0,0,0,0,0,0,0,0,0,1,0,1,0,1,1,1,0,0,3,1,2,0,0,0,1,0,1,2,0,2,3,1,5,5,4,1,5,2,5,7,5,1,1,2,1,4,4,1,4,3,5,3,4,0,0,4,2,2,2,4,1,3,3,5,4,2,7,2,4,1,3,4,5,3,4,1,1,2,3,5,1,4,3,3,4,1,2,4,3,2,2,3,1,3,2,1,2,3,0,1,4,2,6,6,6,1,4,2,3,2,4,2,4,3,1,8,2,3,5,0,2,5,2,2,3,1,3,3,1,3,0,0,2,3,2,1,5,2,4,3,0,4,2,5,3,1,2,2,2,3,2,2,2,3,1,4,3,4,0,3,4,0,5,2,2,3,5,3,2,5,6,2,2,4,1,3,1,5,3,4,3,2,2,3,1,2,2,2,2,6,3,0,4,4,3,1,3,1,2,0,2,2,3,5,3,2,3,3,3,2,3,1,4,2,2,0,2,3,1,0,3,5,7,5,1,3,5,2,0,2,4,2,1,1,5,2,3,0,4,4,4,2,6,2,3,3,8,4,2,6,4,0,4,5,4,1,3,5,2,3,3,3,5,6,6,8,12,4,8,6,8,13,5,11,20,14,22,11,15,11,9,8,7,3,5,1,5,6,5,2,4,4,2,3,3,8,4,1,2,0,4,0,3,4,2,1,3,1,0,3,2,2,3,3,2,2,1,4,3,1,1,1,1,0,0,0,1,0,0,0,1,0,0,2,0,1,1,0,0,0,0,0,0,0,0,0,0,0
0,0,0,0,0,0,0,0,0,0,0,1,0,0,1,1,1,2,0,2,1,1,0,1,2,2,2,0,1,1,0,1,3,4,4,6,7,7,3,3,7,6,4,6,9,4,3,3,4,5,4,8,6,6,4,5,10,8,5,6,2,4,2,4,4,5,5,6,5,3,4,11,4,5,5,4,3,6,1,3,3,4,4,6,4,3,4,4,2,6,4,6,3,3,4,2,3,3,6,1,7,3,5,7,7,3,4,5,3,1,3,3,3,4,2,2,4,5,5,4,3,2,4,3,3,2,4,4,9,2,5,3,4,3,5,5,5,5,4,7,2,4,3,4,2,1,4,6,4,3,4,6,1,5,4,3,3,8,3,3,5,2,6,3,7,3,2,8,2,1,1,3,4,5,2,9,0,6,2,3,3,6,5,4,2,5,5,6,1,4,5,1,5,3,4,3,2,1,2,6,4,5,0,4,5,2,4,2,4,0,5,3,2,2,4,6,3,5,1,6,1,1,4,7,4,6,3,2,5,3,4,5,5,2,7,5,2,1,7,6,3,6,1,2,4,4,2,4,4,4,3,6,3,6,3,3,8,3,6,8,2,5,5,3,2,7,8,5,3,8,7,4,12,13,19,12,17,16,18,9,14,12,9,11,6,8,4,10,2,10,6,7,3,7,1,5,1,6,1,1,2,6,1,1,1,4,3,3,2,4,4,1,1,4,2,5,4,1,1,3,4,0,0,2,0,3,1,1,0,0,1,1,0,0,0,0,0,0,1,1,0,0,0,0,0,0,0,0,0,0
0,0,0,0,0,0,0,0,0,0,1,1,0,1,0,0,1,0,2,3,2,0,0,0,3,0,2,5,4,1,2,4,3,3,3,4,8,7,8,7,5,3,8,7,6,5,6,8,9,7,6,14,5,7,8,5,6,6,3,7,4,8,5,6,8,6,4,7,8,4,3,7,9,6,6,4,7,2,11,6,6,4,5,6,8,12,5,9,6,8,5,3,4,4,1,4,6,4,4,5,7,8,7,7,4,8,2,6,9,7,4,7,4,4,3,1,10,10,6,5,5,9,1,5,2,2,8,7,8,7,1,2,4,6,4,5,3,3,4,7,5,7,5,2,4,6,7,1,6,5,6,6,6,6,6,5,5,7,5,2,7,4,6,3,5,4,2,2,9,10,5,3,2,8,9,6,3,5,4,9,2,6,9,6,6,5,11,4,5,5,5,7,4,5,2,1,5,8,3,3,6,7,6,11,2,2,7,4,2,8,9,4,5,1,3,5,9,5,3,3,9,3,7,9,3,6,6,2,2,7,2,2,4,3,4,2,2,2,6,4,6,6,5,3,9,7,4,3,6,8,1,9,5,6,8,5,3,1,3,8,7,3,10,2,4,10,8,12,12,12,16,16,28,17,24,21,20,31,19,20,22,28,16,20,17,11,13,9,5,6,5,3,5,8,6,8,7,5,8,9,3,4,3,5,2,8,7,6,5,0,2,4,2,7,7,10,4,4,6,1,2,5,3,2,1,1,0,1,0,1,0,1,1,1,0,1,1,1,0,0,1,0,0,0,0,0,0,0,0,0
0,0,0,0,0,0,0,0,0,0,0,0,0,2,0,0,0,0,0,0,1,0,0,0,1,0,1,0,1,2,1,0,5,0,4,4,3,3,2,3,1,3,2,4,0,2,3,2,3,1,4,4,0,4,2,1,4,4,1,4,0,4,4,3,4,0,4,4,1,3,2,3,3,2,1,2,1,6,1,2,1,3,3,1,4,1,4,2,6,0,1,0,4,1,2,2,4,2,1,3,3,2,5,3,4,2,1,2,3,2,4,3,1,2,6,1,5,0,2,2,2,3,7,2,1,3,2,3,3,2,2,8,6,4,1,7,2,2,2,4,1,1,8,2,4,2,3,4,4,2,1,4,4,3,5,8,0,3,3,1,2,6,4,1,5,2,4,1,1,7,4,5,5,2,2,1,4,4,1,4,0,4,0,0,1,3,3,2,1,5,3,6,4,5,3,3,2,4,1,6,4,5,3,3,3,1,5,4,1,6,3,4,1,2,2,1,2,4,0,4,3,7,2,4,3,2,2,2,3,7,3,8,1,5,3,3,0,1,2,4,4,5,4,4,3,3,0,3,6,3,2,3,0,6,1,1,2,1,3,5,1,3,4,3,2,4,0,5,8,8,4,5,8,16,8,14,20,10,11,14,12,17,9,9,5,7,2,10,8,6,4,2,5,6,3,6,2,2,2,3,2,4,2,5,4,6,5,2,1,3,0,3,2,5,2,0,2,0,0,4,2,1,1,0,2,2,2,1,0,0,0,0,3,0,0,0,2,0,2,1,0,0,0,0,0,0,0,0,0,0
0,0,0,0,0,0,0,0,0,0,0,0,0,2,0,1,0,2,0,2,1,0,0,0,0,1,0,0,1,2,4,2,1,9,2,4,3,2,2,9,2,6,1,5,9,2,3,3,4,6,1,5,1,4,7,4,3,5,5,1,4,3,4,8,3,2,1,5,2,8,3,7,5,2,6,0,3,2,1,4,1,3,6,5,3,4,1,6,1,4,1,2,6,6,1,1,6,6,2,4,4,3,4,2,6,5,1,0,3,4,4,6,4,4,3,3,3,5,2,3,4,2,5,7,5,0,2,4,2,4,1,2,3,2,2,4,4,3,2,4,4,4,5,3,4,3,3,2,5,3,0,4,1,4,2,2,2,3,3,1,2,0,2,4,3,2,2,3,3,6,4,0,5,4,5,4,8,1,2,1,5,5,4,1,4,3,6,4,3,4,4,2,3,1,5,3,2,3,1,2,1,5,3,5,2,2,3,3,2,3,5,2,2,3,1,9,2,1,0,1,1,1,1,2,4,3,3,7,2,2,3,3,3,2,4,3,4,4,4,2,5,3,2,3,2,2,2,4,5,5,4,2,4,4,2,4,6,1,6,2,2,6,8,1,7,5,6,6,5,3,6,9,4,12,11,12,19,10,14,11,11,20,7,12,8,6,6,8,6,5,9,6,4,1,3,2,2,2,2,6,4,4,1,3,2,2,3,4,3,6,8,4,4,2,1,2,0,2,2,1,1,2,2,2,0,1,0,0,0,4,0,1,0,0,0,0,2,0,1,0,1,1,0,0,1,0,0,0,0,0
0,0,0,0,0,0,0,0,0,0,0,0,2,0,0,0,0,0,1,0,0,0,0,2,1,1,3,4,3,5,7,8,3,5,7,3,7,3,1,11,8,5,2,6,6,6,8,7,5,5,6,7,11,5,10,8,13,6,2,9,4,7,7,2,6,5,5,3,2,10,8,10,5,8,5,5,4,6,5,5,3,5,7,5,5,5,5,2,5,2,5,6,5,6,4,3,3,4,1,8,6,8,13,6,5,8,2,4,2,3,10,2,8,5,6,7,3,3,5,8,11,4,5,5,1,6,4,6,3,7,4,7,5,7,3,6,5,8,9,2,5,4,5,11,4,6,7,5,3,4,4,4,8,4,8,8,11,6,8,6,7,4,8,5,10,10,6,4,7,12,3,4,10,6,5,4,10,7,5,11,2,5,2,5,3,6,4,2,5,7,5,7,2,6,12,3,5,5,3,7,7,5,3,4,8,11,1,6,4,5,3,2,6,3,9,9,5,7,7,4,4,3,6,4,11,9,3,8,3,6,3,2,10,6,2,0,4,5,11,6,6,4,5,5,1,3,4,4,10,7,6,10,2,5,8,8,4,3,8,7,5,4,2,4,8,6,13,9,9,8,7,13,17,23,21,27,22,24,23,25,29,25,23,15,13,18,15,10,13,10,5,4,7,4,3,6,4,5,7,3,5,9,13,3,0,7,4,8,5,1,4,4,4,3,4,3,3,7,4,4,1,3,2,2,1,0,2,1,1,0,1,1,1,2,0,1,1,0,0,0,0,0,0,0,0,0,0,0,0,0
0,0,0,0,0,0,0,0,0,0,0,0,1,0,1,0,0,2,0,0,1,0,1,0,1,1,2,2,0,0,1,3,1,0,0,2,5,3,2,3,2,1,1,4,2,1,4,2,5,4,1,4,5,2,2,7,3,3,2,2,5,3,2,4,3,2,2,2,3,3,2,3,0,3,2,4,3,2,3,4,4,3,2,2,1,2,1,3,3,3,2,2,3,3,5,4,1,3,5,1,4,3,2,2,1,3,2,2,4,1,6,3,1,2,2,1,2,2,4,2,2,4,3,1,4,1,2,4,5,2,4,2,3,5,1,4,5,2,1,1,1,3,5,2,4,5,3,2,3,2,0,1,1,2,4,6,1,4,0,5,1,5,4,4,3,4,0,2,3,4,2,2,5,1,1,2,5,3,3,5,4,2,2,2,3,3,2,3,5,1,3,3,7,1,5,1,1,2,3,2,2,4,3,2,3,4,3,4,1,3,3,2,3,1,5,4,2,2,4,2,2,2,5,3,6,4,1,1,3,1,3,2,1,4,0,3,6,2,4,0,2,2,2,6,4,2,2,3,3,2,1,3,3,1,2,2,0,6,3,5,3,2,3,2,4,6,2,6,4,8,8,10,15,13,6,16,14,12,12,17,11,16,8,8,15,7,9,7,7,3,4,4,4,2,5,5,4,4,1,3,2,2,2,5,3,3,4,4,1,2,7,1,2,3,2,6,1,0,3,5,4,1,0,4,1,0,2,1,1,0,1,0,0,1,1,0,1,1,0,1,0,0,0,0,0,0,0,0,0,0
0,0,0,0,0,0,0,0,0,1,0,1,0,0,1,1,0,1,0,2,0,0,2,1,1,0,2,0,0,1,2,1,2,3,1,4,3,4,4,1,6,1,3,2,5,3,2,2,2,6,2,5,1,2,6,7,3,1,3,5,4,4,3,6,5,3,4,7,5,4,3,3,0,3,2,3,10,3,3,5,1,4,7,3,1,1,4,2,4,6,1,3,6,6,5,4,3,3,5,5,1,2,3,5,5,4,5,3,4,2,2,4,5,3,6,4,4,4,2,1,5,2,3,2,1,2,2,3,3,5,2,2,7,1,2,1,8,2,0,2,0,6,3,5,6,4,1,3,3,5,5,2,5,2,4,3,4,8,1,2,4,4,3,1,4,0,5,2,3,4,2,3,2,2,2,7,1,4,2,7,2,3,3,3,6,2,4,2,1,5,5,2,4,3,1,3,4,4,0,4,3,4,4,2,1,3,2,2,4,0,2,4,2,3,1,3,2,2,3,1,2,1,2,4,2,4,2,2,2,4,3,6,1,4,3,5,5,1,1,7,5,1,5,1,5,5,2,3,3,1,4,3,3,2,0,2,2,1,2,3,5,6,2,3,3,3,7,6,5,13,9,11,11,12,10,8,18,15,8,7,8,16,11,13,4,8,11,2,2,4,4,3,3,0,4,4,0,6,1,3,5,1,1,6,4,1,2,2,1,4,1,4,5,3,3,5,1,3,0,2,1,1,1,0,2,2,0,0,0,0,1,1,0,0,0,0,0,0,0,0,0,0,1,0,0,0,0,0,0,0
0,0,0,0,0,0,0,0,0,1,0,0,1,2,0,0,3,0,0,1,1,1,4,0,1,2,1,1,2,4,5,3,7,3,6,6,5,5,7,5,7,5,4,4,6,4,9,4,7,3,6,5,5,6,4,3,9,8,9,10,3,6,4,6,13,5,5,3,4,7,3,9,5,6,9,7,9,5,6,1,5,5,6,3,6,3,8,5,2,5,3,4,7,11,5,5,7,9,5,6,4,6,6,7,9,5,6,6,11,7,7,6,8,4,8,8,8,13,4,6,6,6,3,5,3,4,7,3,9,4,5,5,4,5,4,4,4,3,3,6,5,5,3,6,9,7,5,3,3,2,6,6,5,4,8,8,7,6,2,5,7,6,7,3,6,5,8,5,10,4,7,2,4,4,6,6,5,5,8,4,2,6,2,3,3,10,9,6,6,4,5,5,7,3,3,4,7,6,3,3,5,2,10,4,2,7,5,8,12,5,2,4,5,5,6,7,3,4,8,6,7,6,5,4,7,5,3,5,2,12,4,3,2,5,4,3,3,7,5,3,6,1,1,10,3,4,5,7,3,4,7,10,5,7,5,5,2,4,3,7,5,7,5,6,7,10,5,9,5,12,10,17,21,24,20,19,21,20,22,44,27,26,23,22,16,18,8,12,8,5,8,10,6,6,6,4,4,5,5,3,3,3,4,6,7,5,6,1,8,6,4,9,5,3,6,4,3,5,3,5,7,3,3,5,2,2,2,2,2,2,0,0,0,0,0,0,0,2,2,0,1,0,0,1,0,0,0,0,0,0
0,0,0,0,0,0,0,0,0,0,0,0,0,1,0,1,1,1,1,0,1,1,1,1,0,1,0,2,2,0,0,1,6,2,4,4,1,3,3,4,2,4,2,4,6,1,3,3,4,4,2,1,2,7,3,5,4,3,3,1,2,1,0,1,4,1,5,2,3,4,3,4,4,7,3,5,4,3,0,2,0,3,1,5,5,2,3,6,1,2,2,3,1,4,5,2,3,3,2,2,1,2,6,5,1,1,9,3,2,2,1,5,1,3,2,4,3,1,2,5,1,4,2,4,2,1,1,6,3,4,3,2,6,4,3,3,2,4,8,2,4,5,1,1,5,2,3,4,2,3,4,5,5,2,4,5,5,3,6,2,6,1,8,1,2,4,2,0,2,4,3,4,5,1,5,2,4,2,7,5,1,3,2,3,2,3,4,3,4,4,5,1,2,3,0,1,3,4,4,1,2,6,5,3,0,5,2,7,1,5,5,5,4,1,2,2,1,4,5,6,1,4,2,4,5,3,2,1,3,1,5,1,5,2,3,2,5,1,3,1,4,3,3,5,1,7,0,3,4,2,3,4,2,3,7,3,6,5,4,7,5,1,2,2,3,4,5,6,11,12,7,10,10,7,9,17,14,11,24,16,11,7,9,8,12,4,8,9,7,5,5,4,2,1,6,0,4,0,1,5,2,2,3,3,1,2,5,2,4,4,4,1,1,1,3,3,3,4,5,2,2,4,0,1,1,1,0,1,0,0,1,0,1,0,0,0,0,0,1,0,0,0,0,0,0,0,0,0,0,0
0,0,0,0,0,0,0,0,0,1,0,2,0,0,0,0,1,0,1,0,1,1,1,1,1,0,1,3,2,0,2,3,4,2,5,4,3,3,5,3,5,4,2,4,3,3,1,4,4,2,4,2,5,3,4,3,3,2,2,5,3,3,6,2,3,6,1,2,5,8,2,6,2,4,3,3,2,3,3,7,2,3,5,4,2,2,3,4,5,5,2,1,1,1,1,3,5,2,3,4,6,2,3,5,2,5,4,2,3,3,4,2,5,1,2,3,4,5,2,2,1,0,4,2,5,5,0,1,7,3,1,1,1,2,3,1,5,1,2,4,4,1,1,2,5,3,3,3,2,2,3,1,1,4,3,5,7,4,1,4,2,3,4,3,2,4,4,4,3,4,3,5,2,6,4,2,4,3,1,6,3,3,4,2,0,7,4,3,2,1,2,3,2,3,5,1,6,4,2,2,4,0,1,3,3,3,1,2,4,3,5,1,1,1,2,4,4,2,3,2,1,6,3,3,5,4,3,0,3,2,4,4,1,4,3,3,3,5,0,2,5,3,1,2,5,2,0,1,4,1,0,6,1,0,4,3,4,4,5,5,2,3,2,2,2,9,4,6,7,6,13,7,8,7,11,8,8,7,12,17,14,11,13,9,7,9,9,9,9,3,6,4,6,1,3,0,5,6,1,4,3,2,5,3,2,4,3,2,3,4,4,2,1,0,6,3,2,1,1,1,2,1,1,2,0,1,0,2,2,0,1,0,0,0,0,0,0,0,1,0,0,0,0,0,0,0,0,0,0,0
0,0,0,0,0,0,0,0,0,0,0,1,3,1,0,2,0,1,1,1,1,3,0,3,0,2,1,3,2,3,4,6,8,6,11,6,6,3,6,9,8,8,4,5,7,8,5,9,4,11,7,4,3,8,7,7,11,7,5,5,5,10,8,5,7,9,7,6,6,7,5,11,5,10,4,4,4,7,13,9,6,6,8,10,5,4,2,6,8,7,3,9,9,4,7,7,4,8,5,5,4,7,7,6,8,10,4,8,4,8,3,3,4,4,6,11,9,6,5,7,4,10,8,9,8,3,5,5,5,6,5,5,2,9,3,6,0,5,4,10,8,7,2,8,15,2,6,7,5,8,5,2,8,5,7,2,2,10,6,3,2,4,7,6,8,4,8,4,2,5,5,8,2,4,6,11,6,4,7,9,4,5,3,2,2,6,4,4,4,8,9,2,11,5,9,4,5,6,8,5,7,7,4,6,4,4,7,3,5,4,4,5,5,7,4,7,4,3,6,4,7,1,4,6,8,4,9,10,5,5,5,6,5,3,5,6,3,4,7,4,6,9,3,8,6,8,4,3,4,4,8,6,3,12,3,2,6,7,8,6,3,5,4,6,4,6,7,12,8,16,12,14,14,16,16,29,24,20,36,28,24,17,19,20,22,15,16,12,11,3,9,2,6,6,4,3,5,4,8,3,3,3,5,10,7,4,10,6,6,6,6,3,4,6,5,5,3,10,3,1,2,1,0,4,1,2,1,0,1,0,0,2,2,0,3,0,1,0,0,0,0,0,0,0,0,0,0,0,0,0
0,0,0,0,0,0,1,0,0,0,0,0,1,0,0,0,0,0,0,0,0,1,0,0,1,0,0,1,1,0,4,0,3,2,5,3,2,2,3,4,0,2,2,6,1,2,4,3,2,2,3,2,6,2,4,2,2,1,7,1,0,3,4,0,1,6,6,3,3,1,5,4,3,2,4,3,0,7,1,2,2,1,3,2,6,5,5,0,3,5,1,4,2,1,3,1,4,2,2,2,3,4,6,4,7,3,3,3,3,2,5,3,1,1,2,6,3,1,3,2,5,4,6,2,3,4,5,2,3,3,4,2,1,1,2,2,5,1,4,5,3,5,2,5,2,1,4,0,1,3,3,4,3,3,1,1,1,1,3,0,3,2,4,1,5,4,4,4,5,3,3,3,5,1,2,1,2,2,3,1,3,4,2,4,2,3,1,3,1,2,0,2,8,1,6,2,1,5,3,6,0,1,3,1,4,1,1,3,1,2,3,2,3,4,5,2,3,2,4,0,3,5,2,7,1,3,2,2,2,4,4,4,2,2,2,5,3,5,3,3,5,4,2,6,4,3,0,4,2,2,4,1,5,3,5,4,4,4,3,5,4,2,5,3,5,5,4,5,5,7,8,9,9,15,16,18,22,17,16,16,15,11,10,12,12,4,8,11,14,5,7,4,7,4,1,4,4,5,3,1,1,3,2,3,4,4,6,5,4,4,2,4,1,0,1,0,3,2,5,4,1,4,3,1,3,1,2,3,0,1,1,0,1,0,0,1,0,1,0,0,0,0,0,0,0,0,0,0,0,0
0,0,0,0,0,0,0,0,0,0,0,0,0,0,0,2,0,1,1,0,1,0,1,1,2,2,4,3,3,3,2,0,2,5,1,9,3,1,6,2,2,6,1,6,2,1,6,6,5,6,1,1,5,3,5,3,5,5,0,2,4,9,2,8,2,3,3,6,5,1,3,4,7,3,2,2,6,1,6,2,4,6,4,4,3,2,2,4,2,2,2,3,2,8,5,4,7,3,3,3,4,1,2,1,4,3,4,4,3,1,0,3,0,2,5,1,1,5,2,2,3,1,3,7,4,2,1,2,2,4,2,2,4,4,3,1,4,2,3,6,3,4,6,2,4,2,4,3,4,1,5,2,3,2,5,3,0,1,7,8,4,8,2,1,0,3,4,2,2,3,4,2,4,4,4,1,5,1,5,1,3,5,0,3,3,3,5,4,1,2,3,4,3,0,3,3,4,6,2,1,3,3,4,1,2,1,1,0,2,2,2,0,5,3,2,4,5,2,3,2,3,3,2,1,2,1,3,6,8,0,4,2,4,1,6,0,2,3,0,5,2,4,6,4,5,3,0,4,2,2,4,3,4,3,4,4,2,5,7,0,3,5,3,5,6,5,2,4,8,5,5,4,11,11,12,10,14,10,12,12,16,7,3,7,10,6,5,10,5,3,4,1,3,4,7,3,2,3,1,3,4,0,4,5,1,2,1,2,4,2,5,3,3,5,3,5,2,2,2,1,2,2,0,4,3,1,0,1,1,0,1,0,1,0,0,0,0,2,0,0,0,0,0,0,0,0,0,0,0,0
0,0,0,0,0,0,0,0,0,1,1,1,1,1,2,2,0,0,1,0,0,0,1,1,3,1,2,3,4,2,2,2,1,4,7,8,5,4,9,5,5,4,10,5,7,3,5,5,6,9,8,6,4,5,7,13,13,6,9,3,11,7,8,2,8,4,7,5,11,6,5,7,7,6,3,3,9,5,6,9,6,6,4,7,9,5,7,3,7,6,10,1,0,3,7,12,7,5,9,3,14,6,8,7,5,8,8,6,3,9,6,9,2,7,4,5,2,5,8,4,7,4,7,7,6,7,7,7,6,5,3,6,10,6,10,6,3,4,8,8,6,5,4,6,5,5,6,6,6,3,5,4,3,4,6,6,3,3,5,5,6,6,4,6,5,5,6,6,8,4,5,7,5,7,5,7,5,4,2,7,5,8,2,4,7,3,5,5,6,7,7,9,6,5,11,7,5,6,10,5,9,7,12,11,6,3,2,2,6,5,8,6,1,7,4,3,5,2,4,7,7,3,4,6,7,3,6,5,4,6,4,4,10,3,7,9,6,4,7,2,8,6,4,8,10,5,1,6,3,11,4,6,2,5,4,4,10,7,5,5,6,5,10,7,8,6,9,8,9,11,12,10,10,15,22,33,18,33,31,22,21,20,20,17,13,17,11,9,8,7,11,7,2,9,8,5,8,5,7,7,2,4,5,8,4,3,3,3,6,10,8,8,7,3,2,2,5,6,5,1,3,4,0,1,3,3,5,0,3,1,1,0,1,0,2,3,0,0,0,0,0,0,0,0,0,0,0,0,0,0
0,0,0,0,0,0,0,0,0,0,1,0,1,0,1,0,0,0,0,0,0,0,0,0,0,0,1,1,3,2,4,1,1,1,1,2,3,2,3,4,2,4,3,1,4,3,3,4,0,3,2,2,3,4,4,2,0,4,3,2,3,4,4,5,1,4,4,3,5,3,3,1,2,2,1,3,0,4,1,2,2,4,4,3,3,2,2,4,1,0,3,2,6,1,4,2,2,3,1,4,2,4,3,3,1,6,1,5,3,2,4,3,5,2,2,3,5,2,3,4,2,3,6,3,2,1,2,4,3,7,1,3,2,0,2,4,3,4,3,2,1,1,5,4,3,1,7,3,2,2,2,2,2,2,4,3,3,2,3,4,2,3,4,4,0,1,2,4,3,3,3,5,3,6,4,2,4,0,2,0,2,0,7,2,5,3,1,4,2,3,3,2,4,2,3,3,4,2,3,3,2,1,5,2,4,5,1,5,2,2,3,1,5,2,4,4,4,8,4,4,5,5,1,1,4,7,5,3,5,3,5,4,4,6,4,1,3,1,1,2,2,4,3,3,4,3,4,5,3,4,5,6,4,3,1,4,6,4,8,3,1,2,2,2,3,5,2,9,8,5,11,4,10,20,19,19,14,23,15,14,14,14,12,9,6,16,7,5,4,4,8,3,3,7,6,1,4,3,4,4,7,5,4,2,2,6,2,5,7,1,3,6,3,1,2,8,1,4,3,6,2,2,5,1,4,1,2,0,1,0,0,0,2,0,0,1,2,1,0,1,0,0,0,0,0,0,0,0,0,0
0,0,0,0,0,0,0,0,0,0,0,0,0,0,1,0,0,1,0,1,0,1,1,1,1,2,1,1,1,4,3,0,1,1,3,2,7,3,2,0,1,3,8,4,5,3,1,7,2,1,3,1,2,2,5,4,2,1,7,2,4,3,2,3,1,4,4,1,1,5,4,0,2,1,4,0,5,2,0,1,4,1,0,3,2,1,1,1,5,2,1,5,3,1,2,2,2,6,5,4,3,1,1,0,2,4,5,1,2,1,1,2,1,2,4,0,4,1,4,4,4,5,3,5,3,4,0,2,3,2,5,4,1,4,2,4,4,4,3,1,3,4,0,3,3,2,3,2,2,2,5,6,2,4,2,3,3,4,7,3,1,5,3,3,2,3,1,1,3,1,2,8,1,2,4,4,2,5,2,2,4,1,3,0,6,4,2,1,1,7,3,4,3,3,1,2,1,3,1,3,2,3,3,2,5,6,4,4,3,6,4,2,2,1,3,2,3,3,1,3,2,5,2,3,4,0,2,1,1,2,1,5,0,2,3,0,2,3,2,1,3,6,5,2,3,2,1,1,3,1,4,2,0,4,3,6,1,1,6,4,5,3,5,3,3,3,4,4,3,5,10,9,7,8,13,12,15,11,11,15,9,4,7,6,5,5,7,5,5,6,5,5,3,1,2,1,2,3,5,0,5,1,2,3,1,2,2,5,6,0,3,1,1,4,0,1,0,2,2,2,1,0,2,2,0,2,1,3,2,1,2,0,3,0,1,2,0,0,1,0,0,0,0,0,0,0,0,0,0,0
0,0,0,0,0,0,0,0,2,0,1,0,2,2,0,0,0,0,0,1,1,1,0,0,3,2,2,2,3,4,3,3,7,3,3,7,7,8,5,3,2,9,4,7,2,7,9,9,4,4,5,9,9,8,5,9,7,8,7,6,2,10,6,3,9,3,5,9,6,9,6,2,7,7,11,5,6,9,5,9,6,7,4,5,8,5,6,3,6,6,4,4,9,4,2,6,8,7,3,5,3,2,6,11,7,8,6,2,7,4,4,3,7,1,4,2,10,8,10,10,6,8,2,4,6,8,6,6,6,8,4,10,9,3,6,8,9,5,4,5,2,11,7,6,6,6,10,7,8,5,6,6,7,5,7,9,2,2,5,5,6,6,3,8,4,8,4,6,3,8,2,6,6,5,6,8,2,4,10,4,4,7,7,5,9,7,2,7,6,4,4,4,5,8,7,2,0,11,7,7,3,2,6,8,6,4,2,3,1,6,5,3,3,6,6,1,6,6,5,5,1,8,6,4,5,6,4,0,4,6,8,5,8,6,2,3,5,4,0,6,5,6,1,7,7,5,8,5,3,4,4,5,2,4,11,9,8,4,9,6,7,8,8,3,3,2,6,11,13,14,22,16,17,16,23,24,31,26,22,26,27,23,27,16,18,14,10,6,12,7,5,6,7,4,8,10,3,4,9,6,6,5,5,6,9,1,4,5,3,7,3,4,3,2,6,5,4,4,3,1,6,1,2,2,1,0,3,0,1,1,1,1,1,4,1,0,2,1,2,0,0,0,0,0,0,0,0,0,0,0
0,0,0,0,0,0,0,0,0,1,1,0,0,2,0,1,0,1,1,0,0,0,0,0,1,2,0,2,2,1,5,3,3,2,0,3,4,6,2,2,2,2,4,3,2,3,1,2,2,2,3,5,6,1,6,6,2,5,2,3,2,4,4,2,10,8,3,2,4,3,4,2,2,4,3,2,2,5,5,1,6,4,3,4,3,2,1,3,7,5,4,1,5,2,3,6,3,3,8,3,3,2,1,5,3,6,3,3,2,3,5,4,3,4,3,8,2,3,8,2,8,3,5,4,1,13,4,0,7,5,1,3,4,2,1,5,1,4,2,2,5,5,5,3,1,2,3,6,1,6,7,1,3,3,3,2,4,5,3,2,3,3,5,2,2,5,2,3,1,6,1,4,4,1,5,5,4,2,6,4,0,4,5,6,6,1,3,4,0,3,3,2,4,2,3,4,1,2,4,5,2,3,3,3,0,2,4,4,3,4,1,2,2,4,1,7,4,4,3,2,4,2,2,2,3,3,6,3,1,1,6,1,4,6,3,4,4,4,3,3,4,3,3,3,3,1,5,3,4,1,2,8,1,5,5,5,2,5,7,5,5,2,2,6,7,3,9,8,11,10,6,8,9,17,17,22,14,18,18,24,17,12,17,16,12,10,10,5,4,8,3,5,3,4,4,2,4,0,3,4,4,4,2,0,0,4,5,3,1,2,4,1,5,6,3,3,3,3,3,4,4,3,1,2,2,2,3,0,0,1,0,0,0,0,0,0,0,1,1,0,0,0,0,0,0,0,0,0,0,0
0,0,0,0,0,0,0,0,0,1,0,0,0,0,0,0,0,0,0,0,0,1,0,2,0,1,0,2,2,3,2,2,4,4,3,4,2,4,4,3,3,2,6,3,3,4,7,4,4,2,6,4,0,3,6,6,2,2,4,5,5,5,3,4,3,3,4,5,2,4,6,1,5,3,2,2,4,5,1,2,4,0,4,1,4,4,1,2,4,1,11,2,4,5,1,3,4,3,3,1,2,4,5,1,3,3,3,3,9,0,1,4,5,4,0,4,4,3,1,0,3,4,0,2,1,2,3,3,3,7,3,4,4,1,6,2,1,2,2,1,7,3,5,0,4,2,1,2,2,3,5,3,0,1,2,4,4,4,2,3,8,4,4,2,1,3,3,1,3,0,3,2,6,2,5,4,3,4,3,7,3,1,3,3,4,1,1,4,2,2,5,3,3,1,4,4,2,2,5,1,4,5,2,0,4,1,1,6,0,2,3,1,1,3,3,3,0,1,6,4,3,1,4,4,2,1,0,1,5,0,3,1,0,2,3,2,4,3,1,2,1,3,1,2,2,0,4,4,1,1,3,2,1,2,3,1,1,4,2,1,1,3,3,1,3,5,3,2,3,6,8,11,3,16,12,10,16,6,8,6,11,16,6,12,7,4,3,5,2,5,4,3,3,1,4,0,1,2,2,3,3,1,2,1,4,0,3,2,2,1,5,1,3,2,3,2,1,2,0,4,3,1,0,2,0,1,2,0,3,0,2,0,0,0,1,0,2,2,0,0,0,0,0,0,0,0,0,0,0,0
0,0,0,0,0,0,0,0,0,1,1,1,0,0,0,1,0,0,1,1,1,0,0,3,1,1,2,2,2,4,5,1,4,2,9,9,3,8,6,8,7,3,9,6,4,6,6,4,9,7,5,8,5,6,4,6,6,10,11,7,3,4,9,5,7,4,9,9,8,7,5,5,8,3,6,6,7,7,6,4,6,6,8,6,8,8,6,9,12,6,5,7,6,6,9,3,6,6,4,5,5,8,9,7,4,4,2,6,2,6,8,6,9,8,7,4,7,2,6,7,10,5,5,4,8,4,3,3,1,3,7,5,3,7,3,5,7,9,4,7,4,7,3,11,6,5,7,8,7,8,6,5,5,4,5,8,0,5,5,3,7,8,5,3,5,7,4,8,2,5,8,8,6,8,9,6,9,7,5,6,5,4,4,8,1,6,11,5,9,5,3,7,6,5,1,4,4,1,5,5,10,9,9,5,4,4,10,1,5,7,3,7,4,5,4,5,4,3,4,8,6,3,7,12,8,4,5,6,5,3,8,9,4,5,5,7,4,11,7,6,5,8,5,2,5,8,5,4,8,5,9,6,6,12,3,5,2,4,7,8,6,3,4,6,9,9,5,10,9,8,14,9,19,17,23,20,17,19,17,26,21,20,12,17,17,9,12,7,8,6,8,9,9,4,2,4,6,7,10,7,6,4,2,8,2,6,3,4,5,4,3,5,4,4,4,8,6,4,5,1,6,1,1,2,2,2,1,0,2,1,0,1,0,2,0,0,1,1,1,1,1,0,0,0,0,0,0,0,0,0
0,0,0,0,0,0,0,0,1,0,0,0,0,0,0,0,0,0,0,1,0,0,2,0,0,2,1,1,3,2,0,3,2,2,5,4,5,3,4,3,5,3,2,4,6,3,4,5,4,4,2,4,2,1,3,5,6,3,5,5,6,4,4,6,2,7,4,2,3,6,5,1,4,1,2,5,4,5,2,1,1,0,1,5,2,6,3,3,1,5,3,2,3,3,5,2,5,7,2,3,5,5,2,2,6,2,2,1,4,1,4,6,7,1,2,3,2,5,4,2,1,4,3,2,5,5,6,1,5,3,2,5,3,1,3,2,3,7,4,3,3,2,4,0,1,2,6,4,5,1,6,2,6,5,1,4,2,5,4,2,1,3,3,2,4,1,7,2,1,4,4,6,2,5,6,3,4,5,5,5,5,0,3,2,4,5,2,2,2,0,1,4,4,2,8,2,2,5,5,4,3,3,6,4,1,2,2,4,1,2,3,1,0,3,1,2,2,1,2,4,4,3,5,7,2,1,1,6,4,3,4,2,3,7,1,2,4,1,3,5,2,3,2,5,3,2,2,3,7,6,3,4,5,7,3,1,5,3,4,9,3,3,1,3,4,3,8,10,7,16,11,13,15,10,14,17,14,17,15,17,13,12,9,17,12,7,9,7,6,5,6,2,3,4,7,3,8,3,8,3,4,5,3,6,3,3,8,2,1,1,4,3,1,5,7,0,2,2,4,4,0,1,3,3,2,0,1,2,0,2,0,0,0,1,0,0,0,0,0,0,0,0,1,0,0,0,0,0,0,0
0,0,0,0,0,0,0,0,0,1,0,1,0,0,0,0,0,0,0,0,0,0,1,0,0,1,1,0,1,0,2,6,2,2,3,3,3,3,2,1,2,3,3,2,1,5,6,0,4,2,8,3,7,5,2,3,1,4,2,6,3,2,1,0,3,1,4,3,1,5,6,2,4,3,3,6,0,1,3,2,2,5,2,7,1,2,0,2,0,2,2,0,1,3,2,3,2,1,6,1,3,0,2,0,3,4,5,6,3,4,4,2,4,2,1,4,3,1,3,4,1,7,2,5,2,3,3,3,5,4,2,2,3,5,2,3,1,2,1,3,2,1,2,2,5,4,2,5,2,6,5,2,3,2,4,0,1,6,3,5,5,3,3,3,4,7,4,2,2,0,4,3,2,7,1,1,4,1,5,7,1,3,4,2,0,1,3,3,2,1,10,3,3,3,1,0,1,0,1,1,1,4,3,3,4,2,4,4,0,3,2,4,5,2,4,7,5,2,2,2,0,4,2,4,5,1,4,5,4,2,1,4,2,7,1,4,2,3,2,1,2,2,4,3,1,4,4,3,2,3,1,1,2,4,2,3,0,2,3,2,0,6,3,1,6,9,3,2,7,5,4,7,12,16,8,12,9,15,13,8,16,10,13,12,3,8,4,8,6,5,6,4,4,4,0,3,5,3,4,4,2,4,0,3,1,0,3,2,4,0,3,2,1,5,1,2,2,2,2,2,1,4,4,1,4,0,2,1,1,0,0,0,0,1,2,0,0,1,0,0,0,0,0,0,0,0,0,0,0,0
0,0,0,0,0,0,0,0,1,0,0,0,0,2,1,1,1,1,1,0,1,1,2,0,0,0,2,0,2,4,4,4,8,7,4,7,3,5,8,4,8,10,8,6,6,5,8,10,5,8,7,6,10,3,4,5,1,12,7,5,5,11,9,8,3,7,10,10,3,5,5,7,6,10,2,9,6,6,6,9,2,8,4,5,7,13,5,6,9,5,6,7,4,11,3,3,6,6,5,10,5,5,9,7,10,9,7,8,5,8,5,9,4,4,6,5,7,10,4,8,6,5,8,5,7,4,8,5,8,3,5,1,9,3,4,3,4,4,4,6,4,8,3,5,7,6,5,5,1,5,3,6,7,8,5,7,4,7,6,4,3,6,9,6,3,8,6,6,3,6,2,1,3,5,6,5,8,4,5,6,7,5,5,4,8,8,4,8,7,7,6,2,6,5,7,3,4,4,8,6,2,5,3,9,10,2,6,9,6,2,4,9,7,5,6,4,6,3,4,3,3,4,5,1,6,1,6,3,8,3,8,8,5,8,8,0,11,8,2,4,10,5,7,6,7,3,4,6,5,5,8,6,9,3,6,8,8,8,5,4,4,6,5,8,8,15,7,10,15,13,9,11,15,21,23,26,29,21,29,20,23,24,21,20,12,17,10,10,12,5,6,4,7,3,5,7,8,3,7,6,4,2,4,4,5,2,6,3,5,3,4,2,9,4,5,2,7,4,7,6,2,5,3,3,0,0,1,0,0,1,0,0,0,1,2,0,0,0,1,1,2,1,0,0,0,0,0,0,0,0
0,0,0,0,0,1,0,0,0,0,0,1,4,0,1,0,1,0,0,1,0,0,0,0,1,1,2,3,1,0,4,0,2,1,6,2,3,4,3,4,3,3,2,1,3,1,2,4,5,4,3,1,4,2,4,2,1,2,5,2,5,3,5,3,2,1,1,3,2,2,0,5,2,3,2,5,2,1,3,3,5,1,1,5,1,4,4,2,5,2,2,1,5,0,1,4,1,0,6,7,3,3,4,3,2,3,2,1,3,5,1,4,3,4,3,4,3,3,3,2,1,2,2,2,4,3,3,4,3,2,3,2,1,4,5,4,2,3,1,5,7,4,5,4,0,2,5,5,4,5,4,0,2,6,3,4,4,6,7,4,6,5,1,3,4,2,2,0,0,3,4,2,1,4,5,2,5,4,3,6,2,4,2,3,1,4,3,2,7,3,3,1,1,2,2,2,4,2,5,4,7,1,3,6,2,5,2,7,1,3,5,6,5,1,4,5,7,1,2,4,8,2,8,0,2,2,1,8,9,4,4,2,1,6,2,4,4,2,6,2,1,4,5,2,2,2,2,2,3,5,3,6,3,5,2,2,3,4,5,2,2,5,3,1,5,5,5,10,4,7,10,6,15,15,15,14,10,17,13,19,9,23,14,11,14,8,8,4,9,2,6,3,4,3,5,4,1,3,4,6,2,3,3,2,4,2,5,3,2,2,5,2,0,9,3,2,3,1,1,5,1,3,1,1,6,1,0,4,1,1,0,0,0,1,1,3,1,0,0,1,0,0,0,0,0,0,0,0,0,0
0,0,0,0,0,0,0,1,0,2,0,0,0,0,0,0,0,2,0,0,1,1,0,1,3,1,3,3,3,5,1,2,3,3,5,3,2,4,1,2,4,2,3,2,2,2,3,2,2,2,1,2,2,3,3,2,3,4,6,3,5,1,1,1,3,5,4,4,5,2,1,3,1,2,1,1,2,2,1,4,6,0,7,1,5,4,5,1,2,2,2,3,2,1,4,0,0,1,4,3,5,5,0,9,3,4,5,2,1,3,2,2,2,1,3,3,1,0,3,6,4,6,4,2,3,1,2,4,3,4,5,2,6,0,4,4,2,3,0,2,7,3,4,8,3,3,3,0,3,3,3,2,2,0,2,2,2,0,4,1,4,3,6,3,2,1,4,3,4,3,5,7,3,4,2,2,4,2,4,5,4,1,1,2,1,3,3,1,3,2,3,1,3,1,4,4,4,2,1,2,1,1,5,1,5,2,2,1,6,7,2,3,3,2,4,3,2,1,3,1,4,2,3,3,2,0,3,3,3,4,3,5,2,2,2,5,2,6,1,2,5,0,1,1,1,1,2,0,4,1,2,4,1,1,1,4,1,5,2,5,5,2,7,3,3,5,4,4,6,6,8,6,12,6,10,9,11,22,13,13,12,7,6,3,11,6,4,9,7,2,3,4,3,9,3,5,1,1,3,3,5,0,3,0,3,5,1,3,4,1,3,2,1,5,1,6,1,2,1,1,0,1,0,1,0,0,1,0,3,1,1,3,0,0,1,0,1,0,0,0,0,0,0,0,0,0,0,0,0,0
0,0,0,0,0,0,1,0,0,0,1,2,0,0,1,1,1,0,3,1,0,1,2,0,1,1,2,4,5,2,6,7,8,9,7,4,5,10,4,7,11,7,6,4,2,5,5,5,10,8,8,8,6,9,6,6,7,11,6,2,12,10,5,3,16,6,10,8,6,4,10,4,4,6,10,10,4,11,13,12,6,3,9,5,10,8,11,5,4,4,3,9,5,8,9,5,6,6,7,5,4,7,5,7,6,4,8,10,4,5,1,3,15,5,7,9,7,4,7,10,5,7,6,0,5,8,6,6,1,7,6,5,5,9,6,3,10,5,6,10,6,6,7,3,9,1,3,2,4,6,6,4,8,7,5,11,3,6,3,5,4,6,6,4,5,2,1,10,2,6,8,6,5,5,3,9,5,8,2,9,5,7,5,7,11,7,5,4,5,6,7,1,5,7,6,5,10,2,4,6,6,8,5,6,6,7,6,6,8,5,4,5,5,4,9,1,7,7,6,6,4,5,7,4,3,2,8,5,7,5,2,5,9,5,6,6,5,4,5,8,5,11,1,8,5,3,6,11,3,5,7,4,10,9,5,7,4,12,8,7,8,5,4,8,4,7,7,8,10,14,9,16,12,16,20,17,23,26,29,23,24,16,23,17,15,18,7,10,11,5,5,5,1,3,5,2,8,5,6,6,5,9,1,6,5,2,10,5,4,3,8,4,1,8,3,5,3,7,1,5,1,1,2,3,2,1,1,2,0,2,0,0,0,1,2,1,1,2,3,0,1,0,0,0,0,0,0,0,0,0
0,0,0,0,0,0,0,0,0,0,0,1,2,0,0,1,1,1,0,0,1,0,1,1,1,0,2,0,1,0,2,1,2,2,3,3,1,4,1,5,4,0,3,7,4,2,5,5,5,1,4,3,5,8,6,3,3,0,4,2,2,4,2,5,2,1,5,2,4,3,4,4,1,7,2,1,4,0,1,5,3,3,1,3,3,6,0,2,2,5,6,2,5,4,1,1,0,6,4,4,4,6,3,4,2,4,5,6,3,6,0,3,1,4,2,0,1,5,4,3,3,4,2,2,3,4,3,3,2,4,2,3,2,1,3,1,2,3,4,3,1,3,5,4,3,2,5,3,1,1,2,3,2,4,5,4,2,5,2,2,6,9,7,4,1,1,4,5,3,2,1,2,2,3,1,3,3,2,5,6,6,2,7,5,4,7,4,1,4,1,3,2,2,2,2,7,3,4,2,2,3,3,1,3,3,3,3,4,4,1,2,2,4,1,1,2,3,1,1,3,6,5,4,4,10,0,4,4,2,3,1,4,1,7,1,5,2,3,7,1,3,6,5,4,5,2,4,2,4,4,2,3,4,3,4,5,4,0,5,7,3,1,5,3,5,1,3,6,11,4,6,7,16,17,10,14,9,15,16,16,21,19,10,12,13,10,4,10,6,8,5,7,6,5,4,2,3,5,8,3,5,3,4,7,4,3,1,2,6,4,6,6,4,3,3,0,2,2,2,1,1,1,0,2,2,2,2,0,0,3,2,0,0,1,1,1,1,2,1,0,0,0,0,1,0,0,0,0,0,0
0,0,0,0,0,0,0,0,0,0,0,0,0,1,1,1,1,0,1,1,0,0,1,0,3,0,0,0,2,3,2,4,2,2,2,3,4,1,3,1,4,5,2,5,4,2,1,2,2,3,3,3,4,4,2,1,0,5,3,4,3,4,3,4,2,6,2,0,4,2,4,6,2,2,4,4,1,5,1,2,3,2,3,0,2,6,7,5,2,3,4,3,2,2,2,1,2,6,2,2,2,0,2,2,2,1,4,8,3,7,1,3,3,8,5,7,3,2,2,4,0,0,2,1,1,2,1,1,2,6,1,3,2,2,4,1,4,1,3,1,2,6,1,2,5,0,1,1,0,1,3,5,5,3,2,6,3,1,4,5,3,2,4,6,3,1,5,6,2,8,4,3,3,3,2,3,3,3,1,4,1,0,4,3,1,5,1,2,0,0,1,5,2,3,3,2,2,1,1,3,2,3,1,6,2,6,0,5,2,1,6,2,1,2,3,2,2,1,1,3,2,4,5,2,1,2,4,3,3,5,2,1,2,4,4,1,2,2,3,0,3,4,3,2,3,3,1,0,2,4,0,5,3,3,9,3,1,3,4,1,2,3,3,2,3,7,7,9,5,3,8,8,6,11,10,11,17,15,10,12,13,13,5,9,4,6,7,12,8,6,5,6,2,2,4,3,5,2,3,6,1,2,2,2,4,2,3,0,3,4,1,1,2,1,4,4,3,2,2,0,0,2,2,1,1,0,1,0,0,1,0,0,0,1,0,1,0,0,0,0,0,0,0,0,0,0,0,0,0,0
0,0,0,0,0,0,0,0,0,0,1,0,1,0,0,0,1,1,0,1,1,1,2,0,1,0,3,2,3,2,6,8,5,5,2,3,7,6,8,12,7,4,3,8,3,7,3,5,7,4,8,10,4,3,10,6,8,6,6,9,6,6,10,11,3,10,8,9,3,11,4,5,7,6,5,3,5,6,7,6,7,7,7,7,6,8,4,4,5,4,6,6,6,6,3,7,8,6,5,8,5,8,7,8,6,4,4,10,8,3,8,5,6,4,3,9,7,3,6,7,6,5,8,3,6,5,5,7,5,9,6,5,3,3,6,7,3,10,3,3,5,7,4,4,7,7,8,5,4,6,3,9,6,6,8,2,6,9,6,5,10,6,4,8,4,4,6,4,3,7,5,1,7,3,6,3,3,6,5,5,4,1,7,6,4,5,7,4,7,11,8,7,7,4,4,5,6,4,8,4,4,10,8,3,9,10,1,4,6,4,9,6,8,3,5,5,5,3,3,5,4,6,2,5,5,3,6,7,7,6,6,5,7,8,3,4,6,7,5,6,3,4,5,6,3,7,5,2,5,4,9,6,9,7,7,3,2,5,3,3,9,8,7,4,6,8,5,8,14,9,17,19,15,23,14,14,24,25,30,19,21,19,23,17,15,16,13,8,8,9,9,5,8,2,3,8,9,8,7,5,6,7,10,6,8,4,2,4,4,5,7,7,6,2,4,8,4,0,3,7,3,3,5,4,3,0,1,1,0,0,0,2,2,1,0,3,1,2,0,0,1,0,0,0,0,0,0,0,0,0
0,0,0,0,0,0,1,0,0,0,0,0,0,2,0,0,0,0,1,1,1,0,0,2,2,2,0,0,0,0,3,3,2,5,2,2,4,5,2,2,3,2,3,2,5,3,6,2,4,3,2,1,5,4,5,7,4,5,1,3,5,1,2,5,3,3,1,9,3,4,0,1,2,5,4,4,2,7,3,1,6,2,3,3,5,1,1,7,4,4,1,3,6,2,5,4,0,2,4,4,3,5,4,2,2,6,1,6,8,6,4,3,2,5,4,3,4,1,3,5,0,4,4,3,3,4,3,5,6,3,1,1,2,5,8,2,5,2,1,4,4,4,3,2,6,3,1,3,2,2,5,5,4,6,6,3,4,1,5,4,6,5,5,4,5,2,2,3,5,4,6,7,5,2,1,5,2,1,3,4,2,1,7,2,2,5,4,2,4,4,6,3,5,4,4,2,2,3,5,9,5,0,2,6,2,2,3,1,4,2,1,3,2,2,2,4,1,7,5,1,4,3,4,2,6,1,5,3,4,2,2,7,2,5,5,2,2,2,3,2,7,4,5,5,6,5,4,2,2,2,6,5,2,4,4,4,3,4,5,2,5,7,2,3,6,8,8,3,6,9,10,14,15,10,14,13,22,18,21,22,22,18,15,9,9,10,11,4,3,6,3,2,3,4,4,4,9,5,4,5,2,6,5,4,3,3,2,6,5,3,3,3,1,2,4,3,1,5,7,5,2,1,0,1,5,0,2,0,1,0,1,1,0,1,1,1,0,0,0,0,0,0,0,0,0,0,0,0,0,0
0,0,0,0,0,0,0,0,0,0,0,0,1,2,0,1,0,0,0,0,0,0,0,1,1,0,1,1,1,1,0,3,1,5,2,5,2,4,2,5,0,3,1,4,4,4,2,5,3,1,3,3,6,1,6,8,3,3,3,4,3,4,5,4,5,0,5,4,3,4,7,3,2,2,3,0,4,5,6,5,3,2,5,4,3,1,5,1,1,1,4,6,1,3,5,4,1,4,3,3,1,2,4,6,4,2,5,2,3,3,2,3,1,5,1,1,3,7,0,3,2,2,2,1,4,2,3,3,1,5,5,5,1,1,3,4,3,2,6,1,4,1,2,4,2,1,3,4,2,3,5,3,5,3,3,6,1,2,3,5,3,4,2,3,4,2,1,1,1,2,7,3,4,5,0,1,3,6,2,4,1,2,3,3,4,6,3,3,3,3,2,3,3,3,4,2,2,6,3,3,1,3,3,1,0,3,4,5,2,3,2,3,1,2,6,2,3,8,4,3,3,4,4,1,3,3,6,0,2,3,1,0,3,1,4,4,3,4,2,3,4,1,2,3,1,5,1,3,2,1,4,2,2,3,0,5,3,0,1,3,2,3,3,2,4,5,9,5,5,9,8,9,5,11,3,13,17,16,16,15,10,16,13,5,7,6,5,2,3,4,3,4,4,6,5,2,1,2,4,2,3,4,2,2,2,4,0,3,2,3,0,3,2,3,2,3,2,1,3,1,1,2,0,0,2,1,0,0,1,0,1,0,1,1,0,0,0,1,0,0,0,0,0,0,0,0,0,0,0,0
0,0,0,0,0,0,0,0,0,0,0,0,0,0,0,0,0,0,0,1,1,1,2,0,3,5,4,1,2,2,4,5,5,6,2,4,12,5,4,3,6,10,4,3,4,2,7,5,5,8,5,3,6,9,4,5,8,6,8,7,7,5,12,6,5,5,8,5,7,10,6,7,5,4,6,7,4,6,4,10,7,6,3,4,6,9,6,5,8,4,5,6,5,2,7,6,3,7,7,4,10,4,6,4,8,3,8,5,6,3,9,6,5,8,4,2,7,5,10,7,8,2,6,7,3,6,3,5,2,6,9,6,7,6,3,9,2,1,6,1,2,4,6,7,11,5,7,4,6,3,3,4,6,4,7,5,3,3,6,4,5,9,4,8,8,6,7,4,3,6,5,4,6,7,4,3,9,2,5,4,6,6,9,8,7,6,4,7,7,4,7,3,4,8,8,3,11,6,6,8,8,4,6,5,3,5,5,9,6,6,3,4,8,7,4,1,7,5,3,5,4,6,6,6,9,3,2,2,1,10,9,4,6,2,5,0,5,4,2,5,6,3,9,7,7,4,5,8,5,7,5,5,4,10,7,6,5,2,8,8,4,10,8,8,10,6,14,4,10,8,12,15,11,14,21,24,20,27,21,25,17,20,24,17,14,12,19,16,10,10,4,3,8,5,5,5,3,4,6,2,4,4,5,5,3,3,4,3,6,4,7,4,2,6,2,5,3,4,4,4,2,1,1,2,0,2,4,0,1,1,2,0,0,1,0,0,1,2,0,2,0,0,0,0,0,0,0,0,0,0
0,0,0,0,0,0,0,0,0,0,0,0,0,1,0,0,0,0,1,0,0,0,1,2,0,2,0,1,0,0,4,1,5,3,0,3,4,0,2,4,1,3,0,4,3,1,2,3,9,3,3,11,4,5,5,2,3,5,3,4,4,4,2,3,1,2,4,1,3,3,2,1,3,2,1,2,2,3,4,2,0,4,5,3,3,3,6,1,4,7,6,1,3,3,1,0,2,4,5,5,4,1,3,5,3,5,5,1,4,6,3,1,4,2,2,5,4,4,6,3,2,4,2,1,6,2,4,5,3,1,7,1,1,2,3,1,4,2,1,0,4,1,3,3,3,2,5,5,2,1,3,2,5,4,3,0,2,4,1,3,4,2,7,0,5,1,2,3,4,5,3,7,3,1,8,3,5,5,5,3,2,7,5,4,3,7,2,2,1,1,3,3,7,3,3,3,4,4,3,2,4,4,7,4,4,5,1,5,3,4,1,3,1,1,4,1,8,4,4,4,2,3,1,3,3,5,3,3,7,5,3,7,5,5,3,5,4,2,3,5,0,7,4,2,5,1,2,4,6,2,7,7,6,1,6,6,2,4,2,4,6,2,1,8,5,9,5,5,6,5,6,23,16,17,13,14,12,14,15,16,21,14,12,11,8,9,10,5,5,8,6,1,4,2,4,6,4,5,4,1,4,7,7,7,2,5,3,1,7,9,0,3,5,1,4,7,5,2,3,2,4,1,3,1,0,1,1,0,1,1,1,0,0,0,2,0,1,0,0,0,0,0,0,0,0,0,0,0,0,0
0,0,0,0,0,0,0,0,0,1,0,0,0,0,0,2,0,0,0,0,0,1,1,0,0,2,0,2,0,5,1,1,3,3,4,3,4,5,5,4,8,1,3,2,4,3,0,2,1,3,4,2,2,11,4,3,1,4,1,7,5,4,2,5,2,3,9,2,3,2,4,5,3,3,2,2,3,3,1,3,3,3,2,4,5,3,4,6,4,3,2,4,2,2,3,4,5,3,3,1,4,6,3,4,4,7,2,2,0,5,3,4,5,5,1,5,3,2,5,2,4,5,1,3,3,1,2,2,3,5,2,3,3,3,2,7,3,0,0,2,3,4,4,3,7,3,4,5,1,3,5,4,1,5,3,4,4,2,7,0,3,4,1,5,6,2,1,8,6,3,5,4,1,5,4,1,6,5,4,4,1,3,3,1,3,4,2,2,4,4,2,3,5,0,1,4,9,5,5,5,1,6,2,2,3,2,5,1,1,1,2,3,0,1,2,4,2,2,2,2,4,0,1,3,2,2,2,2,7,2,3,3,0,1,1,3,3,1,2,4,5,4,2,8,1,5,3,0,1,2,2,3,4,4,3,4,4,0,1,4,2,3,3,5,2,4,4,4,4,7,6,8,7,7,11,12,11,12,10,13,18,11,13,10,4,6,6,4,3,8,2,6,6,0,3,4,0,2,5,3,3,2,3,6,1,3,4,3,2,3,2,3,3,0,1,3,2,3,2,1,4,2,0,0,0,0,0,0,2,2,1,0,0,1,1,0,0,0,1,0,0,0,0,0,0,0,0,0,0,0
0,0,0,0,0,0,0,0,0,1,0,0,0,1,1,1,0,0,1,0,1,0,2,1,2,2,1,3,1,3,3,4,3,1,3,6,9,7,7,7,10,9,8,4,5,10,3,6,10,9,13,6,9,5,6,11,11,9,3,11,8,6,4,2,11,14,4,8,2,9,5,6,8,6,10,5,8,3,4,5,6,2,3,5,5,7,3,2,5,3,8,4,4,5,8,4,8,6,9,9,4,5,3,6,6,6,6,4,7,6,2,7,6,11,12,11,7,3,10,8,4,10,8,4,4,5,9,4,6,7,5,4,6,5,3,7,6,6,4,7,7,7,6,2,7,5,4,5,7,6,3,4,12,8,5,10,2,6,3,6,4,9,4,0,1,4,4,1,4,4,5,5,5,2,7,5,4,6,2,7,6,8,5,7,12,5,8,10,6,8,8,6,1,6,8,4,9,6,9,8,7,6,6,8,6,8,5,5,5,9,5,8,4,3,6,5,4,4,5,6,8,8,5,7,4,4,6,7,6,7,7,6,5,2,4,12,5,4,7,4,6,6,6,3,4,4,6,6,6,10,9,8,8,4,4,5,2,7,3,2,8,12,5,12,9,3,10,11,6,9,7,11,16,17,14,23,27,19,20,25,31,14,18,20,14,13,14,18,11,5,6,4,9,5,7,2,4,0,6,9,6,7,7,2,7,7,4,5,7,5,8,3,4,9,5,3,1,4,2,4,3,3,3,4,3,0,1,1,3,2,0,2,1,1,0,0,2,1,1,0,0,0,0,0,0,0,0,0,0,0
0,0,0,0,0,0,0,0,0,0,0,0,1,1,2,0,0,2,0,0,0,0,1,0,1,1,0,2,0,2,4,2,0,0,4,2,1,3,2,2,4,6,0,5,2,2,3,3,2,4,1,1,2,3,5,3,5,2,3,4,4,4,2,2,1,0,3,3,2,7,2,4,1,5,0,3,3,2,7,1,1,4,5,4,7,1,4,2,1,3,3,0,6,6,2,3,4,4,2,6,5,2,3,2,4,4,4,3,5,0,2,4,4,1,4,3,5,1,2,7,4,4,4,4,1,2,3,5,1,4,1,1,2,3,0,3,6,5,1,4,2,4,1,2,5,4,3,3,3,3,1,5,4,4,1,4,0,3,3,1,1,4,2,4,2,1,2,5,1,5,6,3,7,6,4,5,3,0,4,6,0,8,5,3,3,2,1,10,2,3,1,4,1,4,2,7,4,7,3,1,3,4,4,5,3,3,4,1,0,2,7,3,0,3,2,1,3,2,3,3,1,2,7,3,5,2,4,5,6,3,5,5,4,1,4,5,1,3,2,6,1,3,3,2,5,5,1,2,1,2,3,5,6,2,6,3,4,4,3,5,5,7,2,3,6,2,5,8,5,5,6,9,7,9,11,13,14,17,18,21,16,15,21,15,14,9,13,6,4,5,4,5,3,6,2,2,3,7,4,4,7,0,3,4,2,4,3,6,3,4,4,7,4,4,1,2,3,2,1,2,1,7,2,1,1,1,2,2,1,2,1,0,1,1,1,1,0,0,1,0,0,0,0,0,0,0,0,0,0,0
0,0,0,0,0,0,0,0,1,0,0,1,0,0,0,0,0,0,0,0,2,0,2,0,2,0,1,2,2,1,1,1,0,5,1,1,1,4,6,6,3,3,3,0,4,1,4,2,2,1,3,3,6,4,2,2,1,3,6,4,0,3,3,5,3,5,1,2,3,0,2,2,1,2,3,2,3,3,3,3,4,3,2,4,6,2,4,4,6,2,4,4,4,3,3,3,2,3,3,2,2,5,4,1,2,5,0,4,2,6,0,2,0,1,0,1,2,3,1,4,1,1,4,5,3,3,4,5,2,4,1,6,4,2,1,4,5,2,1,5,3,1,4,3,2,4,3,2,3,3,5,0,4,3,1,2,2,3,2,3,0,5,4,1,0,0,5,6,4,2,3,4,1,4,2,3,2,6,3,2,4,3,4,3,4,1,4,3,3,3,3,3,2,1,3,3,4,7,2,6,3,3,4,2,3,5,2,2,5,5,1,1,4,3,2,2,1,0,1,4,4,1,2,5,4,5,5,2,3,3,3,7,5,2,5,2,2,0,0,1,3,3,4,0,3,1,2,5,0,5,1,3,4,4,3,1,3,4,1,4,5,2,2,3,5,7,4,2,4,4,9,8,10,7,7,11,15,14,8,10,7,21,10,6,12,6,11,3,13,4,6,3,3,4,1,5,3,5,4,8,6,1,5,1,2,1,3,4,2,2,2,6,2,6,3,0,3,2,2,2,0,2,1,2,1,1,1,0,0,0,0,0,0,0,0,1,0,0,0,0,0,0,0,0,0,0,0,0,0,0
0,0,0,0,0,0,0,0,0,0,2,1,1,1,0,1,2,0,1,1,0,0,2,1,1,3,3,1,1,5,4,8,5,8,5,9,4,9,4,6,11,4,4,6,8,3,5,3,9,8,4,8,3,7,14,8,2,6,4,5,6,6,3,5,7,8,7,12,2,10,8,4,10,5,11,8,9,6,7,13,4,3,4,4,4,5,3,9,6,6,6,2,6,7,5,4,9,7,8,1,4,6,4,1,12,6,5,2,5,4,4,4,5,10,6,7,6,5,8,5,4,2,5,8,5,4,4,3,9,5,4,6,5,3,6,7,7,7,4,3,2,0,6,7,9,6,12,4,6,3,9,4,6,4,10,3,7,5,4,5,6,3,7,7,7,4,8,10,11,8,7,9,4,4,5,4,6,4,3,3,5,5,2,3,4,5,6,6,5,7,5,5,7,3,4,7,7,6,3,1,14,3,6,4,6,5,5,5,4,3,8,4,2,8,6,2,7,3,4,4,5,3,6,8,9,5,7,2,3,5,5,3,6,5,4,3,2,6,4,3,1,4,5,8,6,5,5,1,5,6,0,6,2,6,5,7,8,9,4,5,8,6,7,10,9,4,7,10,7,14,7,11,12,19,14,16,24,21,16,18,20,23,23,21,14,6,9,15,5,7,9,5,3,3,2,6,1,8,6,5,1,6,6,3,4,7,6,2,8,9,3,2,4,3,4,6,3,1,3,4,7,1,3,0,2,1,0,1,0,0,2,3,2,2,1,1,0,0,2,0,0,0,0,0,0,0,0,0,0,0
0,0,0,0,0,0,0,0,0,0,1,0,0,0,0,0,2,0,0,2,0,0,1,4,1,1,0,1,4,1,3,1,3,4,2,1,1,2,2,4,1,5,2,5,0,2,3,2,1,2,4,4,1,1,4,4,3,3,2,2,3,1,4,3,3,4,6,0,1,3,4,5,2,2,3,7,4,5,3,6,1,3,2,2,9,3,2,6,0,2,3,1,5,1,4,3,4,1,5,4,4,4,4,1,3,4,5,4,4,6,3,4,4,4,0,3,5,3,4,5,3,4,6,3,7,3,7,4,10,3,4,3,5,3,9,3,2,4,1,4,4,2,2,3,6,5,3,1,3,1,2,4,4,4,4,5,3,2,3,2,2,0,1,4,6,1,5,1,1,2,8,1,4,4,4,2,3,4,3,3,0,2,2,3,2,4,3,5,2,5,3,4,1,4,4,3,2,4,2,7,3,2,4,2,5,3,3,4,5,3,5,4,1,1,4,5,2,3,6,2,1,3,1,1,5,4,1,4,2,8,7,4,6,3,4,6,5,7,4,1,3,1,2,2,0,9,4,6,4,6,6,3,5,5,3,3,5,1,2,9,5,4,5,3,6,8,4,11,8,11,14,10,16,18,14,24,15,21,18,21,23,18,12,6,18,16,11,5,3,8,5,5,3,3,6,2,5,3,3,3,4,5,5,3,4,2,6,1,6,5,5,6,4,7,5,4,5,3,7,4,0,3,1,3,2,2,1,1,1,1,2,0,1,1,1,0,1,2,0,0,2,0,0,0,0,0,0,0,0,0
0,0,0,0,0,0,0,0,0,0,0,0,0,0,1,1,0,1,0,0,0,0,1,0,1,2,1,1,0,2,0,3,5,0,4,0,3,5,5,2,3,2,3,1,6,5,3,1,1,3,1,6,10,4,6,4,3,3,6,2,5,3,2,3,6,3,7,6,2,4,6,3,2,2,6,6,0,3,4,2,1,3,5,3,3,4,2,4,3,4,4,0,6,1,2,3,4,1,5,5,7,1,5,4,3,3,1,4,0,4,4,3,4,4,4,2,3,3,1,3,1,3,2,4,2,3,2,0,5,7,5,2,2,2,1,4,5,2,3,4,2,2,2,5,1,2,4,1,4,1,4,3,1,3,2,3,2,2,6,2,4,1,1,0,1,3,4,4,5,3,2,4,5,1,2,5,3,3,3,1,3,9,1,2,3,3,4,1,4,6,2,4,2,6,3,3,3,1,3,2,5,6,5,5,7,3,2,2,5,4,6,2,1,1,2,2,3,4,3,5,3,3,8,5,4,2,2,1,4,4,4,2,5,3,1,4,3,4,4,1,1,4,3,5,1,4,3,1,0,4,6,4,2,4,1,2,6,1,5,2,2,6,2,6,2,2,5,2,4,9,9,4,10,10,11,18,10,18,14,7,13,16,10,4,6,7,9,2,9,4,4,6,6,1,3,5,2,5,1,3,5,4,4,3,2,4,0,0,6,5,5,3,2,0,2,2,2,2,1,0,1,1,1,0,1,1,1,1,0,1,1,0,0,0,0,1,0,0,0,0,0,0,0,0,0,0,0,0,0,0
0,0,0,0,0,0,0,0,0,0,1,1,1,0,1,1,1,1,0,1,1,0,1,1,2,2,1,0,2,4,2,4,4,5,5,3,7,3,10,6,10,6,4,4,7,6,7,10,8,3,7,4,11,10,8,7,7,2,7,7,6,7,5,4,8,3,9,6,7,4,8,4,7,9,8,8,10,6,5,9,3,6,2,5,6,8,7,8,6,4,2,5,3,9,6,3,8,11,4,11,2,4,6,4,7,3,6,7,5,4,2,6,4,7,4,4,6,7,4,5,9,6,3,5,3,7,8,4,5,6,8,5,2,5,8,1,10,3,6,8,1,4,5,3,5,3,9,6,3,2,3,3,4,5,6,9,5,4,4,6,5,8,3,7,7,4,1,5,4,6,8,7,6,8,4,6,4,6,8,7,3,6,8,1,8,5,7,7,5,4,10,1,1,3,8,6,7,5,7,5,9,5,5,3,6,3,7,10,7,6,5,4,7,7,10,9,5,7,8,9,3,8,7,6,5,3,8,3,7,5,3,4,4,5,8,6,7,5,5,9,4,5,5,5,4,6,7,3,7,2,6,8,7,4,7,6,7,2,7,4,6,8,5,3,4,7,6,8,6,9,8,20,26,19,24,16,27,23,23,24,18,17,24,14,10,11,13,13,7,6,8,6,7,8,3,4,7,5,5,10,15,4,5,7,2,4,7,5,3,2,6,6,5,10,5,5,4,1,10,2,2,6,1,5,1,0,3,0,2,1,3,2,0,2,2,0,2,1,0,1,0,0,0,0,0,0,0,0,0,0
0,0,0,0,0,0,0,0,0,0,0,0,0,0,1,1,0,2,3,0,0,1,0,0,1,0,4,1,0,1,1,1,2,2,3,2,6,3,3,4,5,5,3,2,3,2,2,4,2,7,2,1,3,5,1,5,4,1,5,4,3,7,3,1,2,2,2,3,2,2,3,5,2,2,2,3,2,1,2,7,7,4,2,1,0,7,1,3,3,3,4,5,6,4,5,2,2,4,1,6,3,0,1,4,6,4,3,1,6,6,4,2,2,3,3,0,6,2,2,2,3,1,3,2,2,5,2,3,3,2,2,2,0,1,1,7,3,0,3,4,3,4,2,0,2,3,5,1,3,4,5,2,3,2,3,2,3,4,4,5,4,2,4,1,7,1,4,5,4,0,1,4,4,4,7,3,3,4,1,0,2,6,2,3,1,2,0,3,2,5,2,1,3,1,2,4,5,4,6,2,5,2,4,5,3,5,1,3,4,5,2,0,1,4,5,5,3,5,3,3,4,0,3,2,1,1,3,2,1,2,3,2,3,1,3,1,2,3,3,4,4,5,1,5,2,2,4,6,4,5,5,3,4,1,3,3,3,2,3,5,2,4,3,6,2,5,5,8,5,9,5,7,9,10,13,9,18,16,20,20,19,13,16,8,8,7,9,9,3,4,8,5,3,3,2,7,5,1,3,3,2,4,6,2,2,1,3,6,4,10,3,5,5,4,5,2,1,8,5,2,1,1,3,2,2,0,0,2,1,0,0,1,0,0,0,0,0,0,0,1,0,0,0,0,1,0,0,0,0,0
0,1,0,0,0,0,0,0,0,0,0,1,2,0,0,1,2,0,1,0,1,1,3,1,0,1,2,3,4,0,3,1,5,3,3,4,4,4,0,5,4,5,3,5,7,4,2,3,1,3,2,5,6,2,5,4,5,2,4,4,6,1,1,5,2,4,4,4,2,5,4,4,2,1,1,7,3,3,2,4,3,5,3,5,1,4,4,2,3,1,5,7,0,2,5,3,1,4,3,1,2,4,5,1,4,4,5,2,2,1,1,3,2,4,2,1,5,1,6,1,2,4,2,4,5,4,7,3,0,6,0,1,2,3,2,3,3,2,1,1,0,4,2,6,3,5,2,5,1,2,5,6,4,3,2,1,5,3,3,3,1,4,1,2,1,3,3,3,2,3,2,2,3,2,2,8,1,1,2,2,3,4,2,3,2,1,2,2,7,5,2,1,0,3,7,5,2,2,1,2,2,4,3,2,3,2,3,4,1,1,5,5,1,4,2,5,3,5,5,3,7,2,6,0,4,5,3,8,1,3,1,1,4,8,2,5,1,6,3,2,2,3,2,2,3,4,3,2,1,3,3,5,2,5,3,3,5,1,4,2,6,1,6,3,2,0,7,8,4,3,7,8,8,12,11,10,15,14,16,16,11,10,15,3,9,15,8,4,1,2,3,3,0,4,4,4,1,3,3,2,1,3,2,2,5,2,3,2,2,1,2,1,6,3,1,0,4,3,1,3,1,0,0,0,1,0,0,0,1,2,2,0,0,1,2,0,2,1,0,0,0,0,0,0,0,0,0,0,0,1
0,0,0,0,0,0,0,0,0,0,0,0,0,1,0,1,0,1,1,0,0,1,0,2,0,3,2,1,2,2,7,2,6,4,6,3,10,9,4,7,6,8,7,7,6,9,11,3,3,10,10,7,10,5,6,6,1,5,10,6,7,6,5,4,6,5,7,7,4,5,6,10,8,9,9,4,5,6,2,4,3,8,6,5,6,10,8,2,4,8,6,4,6,4,7,5,11,7,6,7,9,6,10,5,8,5,9,6,4,7,6,4,3,7,6,5,7,5,6,2,4,7,6,3,6,11,3,6,5,6,3,4,1,7,6,6,10,7,5,9,9,2,6,2,6,5,2,9,6,5,6,5,3,7,10,3,7,6,7,5,5,11,6,3,7,9,5,5,7,7,4,5,7,12,6,6,8,6,8,12,8,5,6,5,7,9,8,6,3,6,6,6,11,6,5,5,3,4,4,8,7,6,3,2,6,4,5,10,3,4,4,4,3,4,4,7,8,3,5,4,9,4,7,3,3,7,4,1,3,7,5,4,6,11,8,2,3,5,4,5,3,9,4,10,4,3,6,1,2,4,7,4,4,7,5,4,7,8,7,6,9,3,6,7,7,8,8,4,10,14,12,14,21,15,26,17,22,17,30,29,24,18,24,15,20,11,7,7,10,10,6,4,11,6,6,4,5,7,9,4,4,10,4,6,3,8,1,5,3,5,4,3,1,5,3,4,2,4,3,2,4,2,3,1,1,2,2,2,1,1,1,4,1,3,0,1,0,0,0,0,0,0,0,0,0,0,0,0,0,0
0,0,0,0,0,0,0,0,0,0,0,1,0,0,1,0,0,0,0,1,0,0,3,0,0,3,1,3,3,2,2,1,2,1,2,0,4,4,2,4,2,4,4,4,2,1,6,6,5,2,3,6,4,1,4,4,2,6,2,2,2,2,0,2,3,1,8,8,5,2,4,2,2,2,4,4,3,1,2,6,3,4,3,3,1,3,6,3,5,4,4,4,1,5,5,3,4,2,0,3,3,8,4,1,2,4,4,4,1,1,1,4,3,2,3,3,6,6,4,4,5,4,2,4,5,0,3,5,0,3,2,6,3,1,4,1,7,2,3,6,4,4,3,4,4,6,7,2,5,2,6,4,6,1,1,4,9,1,4,0,6,2,2,2,4,6,5,2,4,4,3,2,3,2,4,3,1,6,5,3,4,1,3,2,7,3,3,6,2,2,3,4,3,2,2,2,5,3,2,3,3,0,3,2,2,2,2,5,3,0,0,3,2,5,4,7,5,2,4,1,3,4,2,1,1,3,6,0,3,2,7,4,5,5,0,6,4,2,2,7,7,5,3,7,3,5,7,3,2,3,3,3,2,7,5,6,3,3,5,4,4,5,1,10,5,1,6,7,9,5,14,11,11,8,17,20,23,18,21,13,18,15,11,11,11,11,13,10,7,9,3,8,2,8,4,2,4,5,3,3,3,5,5,5,6,3,8,6,2,7,1,7,3,2,3,0,4,5,4,4,2,2,0,2,1,2,2,3,3,0,0,2,0,1,2,0,1,2,1,0,1,0,0,0,0,0,0,0,0,0
0,0,0,0,0,0,0,0,0,0,0,1,1,0,0,0,0,0,0,0,1,0,1,1,0,0,2,2,2,1,2,1,0,2,0,4,2,4,6,2,3,5,2,4,0,4,0,4,6,2,6,7,3,3,4,3,5,2,5,2,2,1,1,3,3,5,4,4,3,2,4,0,2,2,3,3,4,2,3,2,6,5,5,3,1,3,2,4,6,4,5,0,1,2,4,3,0,2,0,2,1,4,1,4,4,3,1,3,5,3,2,5,4,3,3,9,2,3,2,2,10,4,1,2,4,4,3,1,4,0,5,1,3,2,2,5,1,5,0,6,3,5,5,0,1,7,2,2,2,3,1,1,1,2,3,1,1,3,5,6,3,5,3,2,4,0,2,2,3,2,6,2,6,0,3,5,2,1,6,0,3,5,4,9,4,1,2,4,3,2,0,5,6,1,3,5,0,1,1,1,1,2,4,5,2,2,5,4,2,4,2,2,1,4,1,4,2,4,2,1,0,4,2,2,4,2,1,2,2,3,2,4,4,2,4,1,2,5,0,6,6,1,5,3,3,0,2,7,2,0,3,4,3,2,6,5,5,4,4,3,4,2,2,2,4,2,2,3,3,3,6,7,6,10,9,12,13,15,12,16,7,14,8,6,4,8,8,5,8,6,1,3,4,6,4,2,3,4,2,0,4,5,3,5,3,5,1,2,2,4,5,1,6,4,1,2,2,4,3,1,1,2,1,0,0,0,4,1,2,0,1,0,0,0,2,0,0,1,1,0,0,0,0,0,0,0,0,0,0,0
0,0,0,0,0,0,0,0,0,0,1,0,0,0,3,1,0,0,1,0,2,1,1,1,3,1,0,2,1,4,1,3,4,9,4,5,7,6,4,7,1,5,9,7,9,6,4,5,10,8,7,10,10,5,4,4,3,6,8,3,6,4,4,9,7,3,5,7,5,4,5,6,4,12,7,7,11,7,5,6,8,7,5,4,5,7,4,6,6,4,4,6,7,4,5,7,9,5,3,2,7,6,9,3,5,5,6,8,2,3,5,8,3,7,4,5,6,5,5,8,10,4,8,7,5,8,5,7,8,8,8,3,7,2,4,11,4,8,4,2,10,5,4,7,2,9,5,2,4,9,3,5,4,2,7,4,8,7,3,6,7,4,4,6,10,9,3,3,4,7,8,5,7,2,5,2,3,7,8,5,3,4,7,6,7,7,3,8,5,8,4,4,2,2,13,6,7,8,4,2,9,3,8,7,8,3,11,7,8,5,5,6,8,6,4,2,6,4,6,5,5,5,2,4,6,8,11,4,4,6,10,5,2,4,7,6,7,6,5,1,4,6,9,8,4,6,2,5,4,5,2,4,5,6,3,8,5,9,4,6,5,9,9,2,3,3,9,9,10,14,11,12,14,23,22,21,31,29,30,23,31,16,18,13,9,15,11,10,9,6,8,5,3,8,4,7,5,1,4,8,5,3,3,3,5,5,3,3,2,4,9,5,1,8,6,2,10,5,7,2,2,3,2,3,4,3,1,1,0,1,0,1,1,0,1,0,2,1,1,0,0,0,0,0,0,0,0,0,0,0
0,0,0,0,0,0,0,1,0,0,0,1,0,1,2,0,0,0,0,2,1,0,0,0,0,2,2,1,2,0,2,3,2,2,3,3,3,3,3,3,0,2,2,1,1,5,2,1,3,5,2,1,1,6,2,4,3,3,7,1,1,4,3,5,5,1,3,5,3,2,4,2,1,2,2,3,5,1,5,4,7,3,2,2,3,4,1,5,2,3,5,3,2,5,4,4,3,5,3,2,8,2,1,1,1,2,2,0,3,2,2,1,4,4,3,7,5,4,1,3,2,2,1,6,0,3,3,3,3,1,0,1,4,6,3,5,4,1,2,0,7,3,1,4,2,6,3,2,2,2,5,5,6,2,4,3,4,3,2,3,4,3,1,2,2,5,3,2,4,4,4,4,2,2,2,3,4,5,1,1,4,2,1,3,1,4,2,4,5,4,3,2,4,1,1,5,1,4,3,3,3,6,3,7,1,2,1,3,6,2,1,5,1,4,3,3,3,1,3,2,5,4,7,1,3,2,3,3,3,3,5,5,4,4,3,6,4,3,6,2,2,6,1,5,2,3,2,0,3,1,2,2,3,3,9,2,3,2,3,3,6,4,2,6,7,7,8,3,4,8,8,6,14,8,12,12,14,17,13,16,13,17,12,9,20,10,11,8,8,6,6,5,3,4,3,4,4,3,4,3,4,2,3,4,9,1,0,5,1,5,7,7,1,5,4,6,8,3,7,2,0,0,2,1,3,3,0,1,1,0,0,1,0,1,1,1,0,0,2,0,0,0,0,0,0,0,0,0,0,0
0,0,0,0,0,0,1,0,0,0,1,0,2,0,0,0,0,1,1,0,0,1,0,1,3,0,0,2,2,3,2,5,2,0,3,3,5,8,2,2,4,3,1,3,3,0,8,3,4,4,6,6,3,5,9,3,1,2,4,3,3,3,8,4,7,4,1,4,3,4,6,0,2,4,6,2,4,2,8,4,3,1,3,5,3,2,3,5,4,4,1,4,3,2,6,5,5,7,0,2,1,2,2,1,5,4,3,2,3,3,1,3,5,2,3,3,1,2,5,1,5,3,4,1,6,1,3,2,3,4,3,6,6,5,2,2,5,4,5,4,5,5,3,3,5,4,3,1,4,4,2,4,5,6,2,2,2,2,6,4,5,3,1,6,2,6,2,1,4,1,5,1,6,4,3,5,3,3,5,4,1,5,2,2,5,6,2,2,5,4,6,2,3,5,4,4,6,1,4,5,1,2,4,4,5,5,4,3,2,8,2,3,2,3,0,2,4,1,3,5,1,7,1,0,1,1,7,1,5,3,2,4,3,4,1,5,4,5,5,3,0,5,3,1,4,1,3,2,2,3,2,2,4,3,5,2,1,4,6,4,7,1,1,5,6,4,4,3,5,5,9,9,10,6,19,9,19,21,18,11,16,14,13,9,7,8,4,7,6,5,3,5,4,8,2,4,2,5,2,3,3,5,3,3,1,1,5,5,1,1,3,3,3,5,4,5,2,0,0,1,2,2,0,0,2,0,0,0,0,3,3,1,0,2,0,0,1,1,0,1,1,0,0,0,0,0,0,0,0,0
0,0,0,0,0,0,0,1,0,0,2,0,0,1,1,1,0,3,0,1,2,0,2,3,0,1,4,2,3,6,3,1,8,5,9,3,7,8,2,5,8,7,9,5,8,9,5,6,4,3,2,3,4,6,5,5,12,6,9,6,4,7,6,5,6,4,5,6,8,5,8,10,9,6,3,4,9,3,8,5,5,4,6,7,5,6,6,8,5,4,6,2,3,7,6,6,11,3,4,9,2,7,3,8,3,3,8,3,4,13,10,3,8,5,6,3,9,4,6,5,7,4,7,5,6,6,4,5,4,4,7,8,5,2,0,14,6,4,4,1,11,1,1,5,8,5,5,3,7,1,4,9,7,3,9,9,4,4,4,5,4,0,4,11,5,8,8,4,3,4,3,6,5,3,9,3,4,3,5,6,3,5,6,4,4,6,2,6,1,8,8,3,2,5,5,4,5,10,8,1,6,6,5,11,5,6,3,5,4,3,5,6,6,2,2,5,5,4,4,1,3,5,5,6,6,2,6,4,3,6,9,4,4,1,4,7,8,1,5,7,11,3,5,3,4,1,8,5,7,5,4,4,4,4,6,6,5,6,7,11,7,5,6,2,3,3,5,12,9,10,18,16,23,17,18,21,23,27,21,31,26,23,22,26,9,16,13,13,15,10,11,7,4,4,5,4,5,7,7,7,3,5,10,13,4,3,7,4,5,1,9,4,5,7,6,6,5,3,3,5,3,2,4,2,1,0,2,1,1,3,0,2,1,2,2,0,3,0,1,0,0,0,0,0,0,0,0,0,0,0
0,0,0,0,0,0,0,0,0,0,0,0,0,0,0,1,1,0,1,0,0,0,1,0,0,0,0,3,0,3,0,3,2,9,1,2,3,5,1,5,3,1,2,0,4,3,2,2,1,4,1,1,4,5,1,3,1,4,1,2,3,3,6,2,0,7,4,4,3,3,1,2,2,5,3,1,3,1,2,5,1,1,3,3,3,0,4,2,3,4,3,8,6,4,0,4,1,1,6,1,3,3,2,4,2,2,2,3,1,3,2,2,3,1,0,2,3,6,3,1,4,4,3,2,0,2,3,3,5,7,3,1,9,2,2,1,5,5,1,4,3,4,3,6,1,2,6,2,3,6,1,5,5,5,1,3,2,3,3,3,2,3,2,4,1,1,4,0,4,2,4,8,5,3,1,3,4,2,4,3,3,5,1,3,6,6,1,4,4,6,4,4,2,5,5,4,1,0,2,1,3,6,2,4,3,3,3,3,2,3,4,3,2,5,0,4,1,1,2,3,3,4,2,3,0,4,3,5,3,3,0,3,4,3,4,2,5,2,2,5,1,2,4,2,4,3,2,3,3,6,4,2,4,4,3,8,4,7,2,3,3,4,1,6,5,4,9,6,7,7,9,7,10,14,7,21,15,18,15,16,11,21,11,9,10,7,4,8,4,7,4,5,7,5,4,3,5,3,2,2,4,2,3,2,3,3,2,5,1,1,3,2,3,2,1,3,5,6,3,0,0,1,3,2,1,1,0,1,2,1,1,2,1,0,1,1,1,0,1,1,0,1,0,0,0,0,0,0,0,0
0,0,0,0,0,0,0,0,0,0,0,0,0,1,0,1,1,1,1,1,0,0,2,1,1,1,2,1,0,2,3,2,2,4,2,3,2,2,8,3,7,6,5,5,9,5,6,7,2,7,5,5,6,2,7,4,3,5,2,5,4,3,3,2,4,5,5,4,4,3,1,6,5,4,5,3,1,4,6,4,2,7,4,2,4,2,4,5,5,1,8,4,1,5,0,5,2,3,4,5,3,3,0,2,4,1,2,5,3,8,3,4,2,3,4,2,2,2,6,6,3,3,2,5,3,4,1,5,5,2,4,2,2,5,4,3,2,2,2,1,4,2,4,3,3,0,8,4,2,5,3,5,3,4,3,4,0,3,1,2,4,2,4,2,4,2,1,2,4,3,8,4,2,4,4,2,4,2,2,4,5,2,7,1,2,5,1,3,4,4,1,3,6,0,2,4,1,3,4,3,4,0,6,3,3,2,3,6,3,3,2,2,4,2,4,3,3,3,3,3,2,5,5,1,1,2,3,3,4,2,2,0,1,4,3,2,6,3,2,3,4,4,6,2,1,6,3,1,3,2,3,4,4,4,0,2,0,4,6,3,4,1,2,1,5,7,5,6,3,8,5,8,7,12,8,22,20,17,20,12,10,7,8,8,8,7,11,6,6,7,3,3,3,3,1,4,4,5,2,2,4,1,4,2,3,4,4,5,5,5,2,4,2,2,2,4,0,4,2,3,2,0,3,7,0,2,0,0,1,0,0,0,1,0,0,0,0,1,0,0,0,1,1,0,0,0,0,0,0,0
0,0,0,0,0,0,0,0,0,0,2,0,1,1,4,2,0,0,1,0,1,0,0,2,1,3,0,1,1,4,4,4,1,6,3,4,13,8,4,6,6,2,6,10,4,5,10,10,6,6,7,5,11,7,9,1,3,2,6,10,5,7,2,7,8,10,6,4,7,5,11,6,6,4,10,8,3,4,3,9,5,5,6,7,7,6,9,6,2,7,6,3,3,8,6,7,6,2,4,6,1,5,2,13,3,5,3,5,7,6,7,6,9,3,5,3,6,4,7,2,4,5,8,3,7,5,6,8,2,6,2,6,1,3,1,4,9,4,7,5,7,3,5,12,4,3,5,4,3,4,6,4,6,7,6,3,6,2,2,2,8,6,6,3,1,8,4,6,4,6,8,3,6,8,3,7,3,5,5,6,4,5,4,6,3,5,5,6,3,5,3,2,7,4,4,1,7,7,1,7,3,12,5,11,11,6,8,8,8,3,4,5,8,4,9,7,3,8,6,4,4,5,6,5,6,5,2,10,7,7,2,6,4,7,2,2,4,3,7,4,5,1,3,3,5,10,4,5,4,4,9,3,5,4,3,4,7,4,8,3,4,4,6,6,14,6,8,10,6,9,9,13,12,20,21,32,24,21,25,29,23,23,29,17,17,11,13,9,7,8,5,7,6,5,4,1,6,4,7,3,2,4,5,5,4,3,3,4,5,3,6,2,7,5,3,2,3,3,1,5,3,3,1,3,2,1,1,1,0,1,1,1,2,1,0,0,3,1,0,0,1,0,0,0,0,0,0,0,0,0
0,0,0,0,0,0,0,0,0,0,0,0,0,0,0,2,0,1,0,0,0,0,0,0,1,0,2,0,0,2,1,1,0,2,6,3,1,4,3,1,1,3,4,2,4,1,2,4,4,4,2,6,5,1,2,4,1,2,5,3,2,1,5,1,4,2,5,2,2,1,1,4,5,2,3,4,7,3,8,2,2,8,1,7,4,3,2,1,0,4,3,3,2,2,2,0,2,4,4,1,0,2,2,5,4,1,6,3,4,4,3,3,2,2,1,5,1,2,2,0,1,8,3,1,3,2,2,5,7,3,1,2,3,1,0,2,3,4,3,3,6,2,4,1,0,3,3,3,4,3,5,0,5,4,6,1,4,4,2,5,3,4,3,3,1,1,3,2,4,2,4,2,5,4,4,3,4,3,2,5,3,3,5,4,1,2,3,5,3,4,3,2,1,1,4,2,4,2,3,4,7,3,3,2,4,1,2,2,2,1,2,0,6,1,1,1,2,2,4,2,2,2,3,3,8,2,2,2,3,3,5,2,2,3,6,7,1,4,2,2,1,0,1,2,0,4,3,8,3,3,1,2,6,2,1,3,0,4,4,2,3,6,7,4,3,5,3,8,5,8,7,12,11,12,14,15,11,16,11,18,16,13,16,8,6,9,10,5,5,5,5,6,4,4,6,4,6,5,3,6,1,2,3,4,4,2,1,5,5,3,4,2,3,5,4,2,3,2,1,2,4,1,2,0,1,0,0,0,0,2,0,1,1,0,1,1,1,1,0,1,0,0,0,0,0,0,0,0,0,0
0,0,0,1,0,0,0,0,0,0,0,0,0,0,0,0,0,1,1,0,1,1,0,2,2,5,1,1,3,7,1,2,1,2,7,3,3,3,3,4,5,2,5,4,4,4,3,2,6,4,2,2,4,4,3,3,4,3,5,3,7,1,8,2,2,4,5,3,6,3,3,7,4,5,3,3,5,3,5,5,4,3,5,6,7,3,2,4,6,7,7,2,1,3,2,2,2,5,4,2,3,1,3,4,3,4,3,6,2,1,4,5,1,5,3,6,6,4,5,7,5,3,0,3,2,4,3,3,4,7,1,4,3,4,2,4,4,4,0,1,4,3,1,3,2,3,7,1,1,1,1,3,7,2,4,3,6,5,2,4,5,4,0,4,2,3,3,2,3,1,5,5,4,2,1,5,3,5,4,3,3,1,5,4,5,2,8,7,1,2,4,7,0,2,2,1,2,3,2,5,3,2,1,5,6,5,0,1,6,7,3,4,3,0,5,2,3,5,4,3,1,3,5,1,1,2,2,1,4,1,2,2,5,5,3,1,1,7,3,1,4,2,5,2,5,2,6,4,6,3,4,4,4,5,3,2,3,1,5,3,4,5,4,6,1,7,6,5,4,7,1,12,11,8,14,17,20,19,21,23,10,9,6,6,9,12,8,10,4,1,6,4,2,3,3,2,5,0,4,2,0,2,4,6,2,1,4,2,3,7,0,0,4,3,2,2,4,4,3,1,2,1,0,3,3,3,0,0,0,0,1,0,0,0,1,1,1,1,0,0,0,0,0,0,0,0,0,0,0,0
0,0,0,0,0,0,0,0,0,0,0,0,0,1,1,0,1,0,0,0,1,0,0,2,0,6,3,2,1,5,5,4,6,8,5,3,5,3,5,3,7,7,6,7,5,5,6,4,5,7,5,4,8,8,4,6,4,7,6,6,5,4,8,5,7,6,5,8,9,8,8,7,9,7,1,5,7,4,1,4,9,5,1,4,1,4,3,3,5,4,11,8,8,4,6,7,2,6,8,4,4,6,4,8,6,6,4,4,2,4,6,6,8,5,5,6,7,4,2,2,4,9,6,3,8,4,6,9,6,5,4,5,4,5,6,7,5,10,6,6,4,5,4,8,9,8,12,10,9,4,9,6,4,9,5,7,6,5,7,3,8,3,3,9,5,4,6,11,6,7,9,4,8,4,5,5,6,6,4,7,10,7,4,5,6,6,2,2,5,4,2,8,9,7,0,5,7,5,9,4,9,5,4,7,6,12,8,4,7,3,3,6,3,8,9,11,5,7,11,8,11,5,3,6,6,8,5,12,7,6,6,5,7,8,2,2,4,10,5,5,7,1,2,5,4,4,2,2,6,8,5,8,2,2,5,4,6,9,9,7,8,5,11,6,8,13,6,10,14,9,19,17,18,16,32,16,15,31,21,29,37,16,22,20,18,19,18,10,11,5,6,7,4,7,4,3,7,7,10,5,5,3,8,6,4,2,6,8,5,3,3,3,4,2,10,7,5,7,4,7,3,5,2,3,0,2,3,2,2,1,0,1,1,2,1,0,1,1,1,0,0,1,0,0,0,0,0,0,0,0
0,0,0,0,1,0,0,0,0,1,0,1,0,0,0,1,0,1,0,1,0,1,1,0,0,1,2,0,1,3,0,3,2,6,3,2,0,1,1,6,3,3,1,0,0,5,2,1,2,1,5,5,3,1,4,3,1,2,3,2,3,6,4,6,1,3,4,2,4,3,2,2,1,6,0,1,9,3,2,2,2,3,7,4,1,2,1,4,6,2,2,3,5,4,1,2,2,2,2,3,5,3,4,3,2,1,2,2,10,2,2,5,1,1,2,4,2,1,1,1,7,3,0,4,0,0,2,4,3,5,2,3,7,4,1,2,5,3,1,6,5,1,2,6,2,1,0,4,8,4,0,2,3,3,3,0,4,2,2,4,3,1,8,6,3,2,2,2,0,2,1,5,5,2,3,3,3,3,1,3,2,6,1,4,3,3,1,2,2,1,3,2,2,0,3,1,8,3,1,1,2,3,7,0,3,2,5,4,4,2,1,4,2,4,1,3,4,2,2,3,3,1,2,5,4,6,1,3,4,2,3,3,0,3,3,5,3,3,3,4,2,0,3,4,0,3,0,2,2,2,2,1,4,3,3,4,6,3,5,4,2,6,5,4,3,5,4,5,8,8,10,4,7,8,11,13,16,20,21,16,11,16,11,10,9,6,10,7,6,5,6,3,6,4,4,3,3,2,6,4,0,3,0,3,7,4,5,2,4,1,1,5,4,1,2,3,2,3,6,3,0,0,1,4,2,1,3,1,0,0,0,3,0,2,0,2,0,1,1,0,0,0,0,0,0,0,0,0,0,0
0,0,0,0,0,0,0,0,1,1,1,0,0,0,0,0,0,0,0,1,0,0,0,0,0,1,1,2,1,1,5,3,3,5,4,4,0,6,1,5,4,1,5,2,4,5,7,5,1,3,2,4,5,2,8,2,2,2,5,5,5,5,6,4,2,2,6,4,3,2,11,4,3,4,5,2,5,3,2,2,1,6,2,2,4,3,0,3,3,6,4,3,4,2,1,3,2,4,3,2,5,2,8,1,2,2,3,5,1,1,4,2,1,2,5,4,3,1,1,4,7,5,0,2,2,5,3,1,3,2,3,3,3,1,3,3,9,2,0,3,1,6,4,2,9,8,2,3,5,5,3,8,2,10,2,4,2,3,1,4,3,2,5,3,5,2,6,4,6,2,3,2,3,1,8,5,2,2,7,5,3,4,2,2,3,5,6,4,2,3,0,1,2,2,4,0,2,4,4,4,2,5,2,6,5,2,5,1,3,2,4,3,4,5,3,4,4,0,3,8,5,4,1,3,0,3,2,4,0,5,2,3,2,2,2,2,2,2,5,3,4,2,3,2,2,4,2,3,2,0,0,0,3,3,2,1,2,2,2,1,3,3,4,5,3,4,3,3,3,8,9,8,10,12,20,8,11,16,15,10,11,15,18,21,7,7,4,6,4,2,2,3,4,2,3,4,2,4,3,0,4,1,2,1,1,3,2,2,5,5,2,2,2,4,2,2,0,2,4,0,1,1,2,2,1,0,2,0,1,0,0,0,1,1,3,0,1,0,0,0,0,0,0,0,0,0,0,0,0,0
0,0,0,0,0,0,0,0,0,0,1,0,1,0,1,0,0,0,0,0,0,2,1,1,0,1,0,1,4,1,6,2,3,7,5,8,9,9,6,5,5,7,10,3,6,3,5,9,10,4,3,6,9,5,9,3,6,9,8,5,3,7,5,7,3,5,4,3,5,8,4,4,7,6,9,9,7,9,6,4,6,7,2,7,8,9,4,9,7,7,8,8,5,7,3,9,4,1,3,9,10,5,3,4,6,4,6,7,6,8,6,7,1,6,6,3,2,3,5,3,6,3,7,4,6,10,4,4,9,3,3,5,2,10,7,8,6,9,8,8,8,5,4,8,5,5,4,4,6,2,7,7,6,1,7,4,7,7,6,5,3,2,4,3,7,2,4,2,5,4,3,6,4,7,6,11,9,11,5,3,6,7,3,9,3,4,4,6,0,7,4,6,6,5,6,5,4,7,6,3,3,5,2,9,7,8,3,6,5,4,3,6,1,5,4,5,3,4,5,5,7,2,7,3,5,7,9,3,6,8,4,3,6,10,5,3,2,9,5,5,5,6,14,6,5,5,4,4,3,9,6,7,3,5,6,5,6,7,3,8,5,4,5,10,9,12,8,11,6,11,11,15,18,12,20,23,24,26,23,29,32,19,17,22,23,12,19,12,10,10,13,3,7,9,1,3,5,7,5,2,3,5,9,3,5,6,4,5,2,2,2,5,6,5,3,9,3,0,5,4,5,4,2,2,2,2,0,1,2,2,1,0,1,0,0,0,0,2,1,0,0,0,0,0,0,0,0,0,0,0
0,0,0,0,1,0,0,1,0,0,0,0,1,0,1,0,1,0,1,1,1,0,1,0,0,2,2,3,0,1,3,5,5,1,3,2,1,2,2,2,5,3,5,0,3,2,4,3,1,1,1,3,3,1,4,3,2,5,1,3,2,3,4,3,2,3,2,3,2,2,2,3,1,2,3,4,1,4,2,5,4,2,5,2,4,6,2,4,4,2,1,5,2,5,5,4,5,5,6,2,3,2,3,3,6,0,4,0,7,3,2,4,5,1,4,2,3,6,4,6,4,7,1,3,3,1,6,3,4,1,3,5,2,2,5,6,2,1,2,1,0,5,0,7,3,2,4,5,5,0,1,6,3,1,0,8,2,7,4,2,4,1,6,2,1,4,4,1,4,3,4,4,2,4,5,4,4,2,6,7,1,6,4,1,2,1,4,3,6,2,3,1,2,7,5,4,1,1,5,3,4,3,1,5,1,6,7,2,3,1,1,2,4,2,6,4,2,4,0,4,1,2,5,3,3,2,1,6,3,1,3,1,3,1,1,1,4,1,4,3,6,3,2,3,5,1,4,3,2,1,4,0,5,1,8,3,4,3,5,1,6,4,3,2,5,2,3,9,6,7,7,15,15,18,17,5,9,15,17,6,14,19,13,10,7,5,8,8,4,5,2,4,4,1,2,4,5,2,4,2,1,5,2,4,0,4,4,3,0,3,2,3,4,4,5,3,4,2,3,2,2,2,1,1,0,1,0,2,2,0,1,0,0,2,0,0,0,0,1,0,0,0,1,0,0,0,0,0,0,0
0,0,0,0,0,0,0,0,0,0,0,1,0,0,1,0,0,2,0,0,0,0,1,1,0,1,0,3,3,3,2,5,3,3,2,2,7,4,2,2,1,0,0,6,3,5,2,3,5,4,6,2,5,7,2,6,4,1,3,2,8,3,6,5,3,2,3,4,1,4,5,3,4,3,3,9,4,5,4,5,7,4,3,5,3,3,5,4,4,1,5,6,3,0,4,4,2,1,6,2,3,4,4,3,3,1,4,2,4,2,3,4,5,2,6,2,3,2,3,3,2,6,0,2,4,1,4,2,2,2,2,4,4,4,2,4,5,4,0,4,2,2,4,0,2,4,2,3,4,4,5,6,4,1,7,3,6,4,5,3,1,2,4,2,5,1,4,3,4,7,8,3,4,1,3,2,6,4,5,5,4,1,4,4,2,3,2,4,1,2,2,0,4,4,4,2,5,3,3,3,4,8,1,2,6,3,3,2,4,3,3,3,6,1,1,0,6,4,1,4,3,4,4,2,5,2,4,3,1,6,0,3,1,3,2,3,4,5,1,1,6,3,0,8,8,0,3,2,2,3,3,3,2,5,4,0,3,3,1,3,2,4,1,1,4,8,2,3,5,15,10,9,10,9,14,12,12,16,21,13,13,9,5,12,4,9,10,3,7,4,1,6,4,5,7,2,4,4,2,3,6,1,2,2,3,2,4,3,3,1,1,3,4,5,3,1,3,4,2,1,3,1,1,1,2,0,2,1,0,0,0,0,0,0,3,1,0,1,0,1,0,0,0,0,0,0,0,0,0,0
0,0,0,0,0,0,0,0,0,0,1,1,2,0,0,1,1,0,2,1,0,2,0,0,0,4,1,1,1,2,1,4,4,4,5,6,3,5,7,4,5,2,7,6,4,2,2,8,4,7,9,4,6,9,4,6,4,9,3,7,7,5,5,4,5,4,7,6,8,7,7,8,7,7,7,9,3,7,2,6,7,10,6,5,3,4,4,2,6,5,3,9,8,7,6,1,7,2,4,2,6,6,3,6,3,2,5,2,4,8,6,10,3,5,6,8,9,7,5,5,3,5,8,9,6,8,5,2,6,6,2,6,7,8,7,4,6,1,6,11,4,4,9,5,8,5,9,4,9,6,7,6,5,7,3,3,7,4,3,4,4,5,5,6,2,5,5,4,5,6,4,7,6,5,3,8,7,5,7,8,9,9,4,6,5,7,8,6,8,8,6,7,7,3,4,4,6,6,5,5,8,8,11,1,6,8,1,5,3,5,2,10,7,5,5,5,4,6,9,6,11,5,6,7,4,6,4,5,5,5,4,4,5,5,6,8,3,7,3,7,5,2,4,2,5,5,3,6,8,2,8,6,5,4,8,3,3,7,6,3,3,4,5,4,1,3,8,3,5,12,13,15,17,14,18,18,30,34,29,28,18,24,21,23,15,15,14,8,13,10,10,5,7,6,7,3,4,5,2,4,5,5,5,3,4,4,5,8,6,4,4,5,6,6,6,4,2,2,3,4,1,1,2,1,1,0,1,1,2,3,1,1,1,1,2,1,0,0,1,0,0,0,0,0,0,0,0,0,0,0
0,0,0,0,0,0,0,0,0,1,0,0,0,0,0,0,1,0,0,0,0,1,0,1,1,0,0,1,0,2,1,2,3,3,2,3,1,2,6,0,1,3,1,4,6,4,1,3,3,1,2,4,2,1,4,4,0,3,4,3,1,7,5,6,2,2,5,2,5,4,2,6,0,4,5,1,1,4,2,3,3,1,2,3,0,4,3,4,2,2,0,4,2,1,2,4,5,2,3,3,4,2,4,3,4,1,2,1,1,2,2,2,3,4,4,3,0,3,3,3,4,0,3,1,2,6,2,1,6,3,3,4,0,1,0,2,1,0,3,3,1,0,6,5,2,5,5,1,4,2,1,1,1,2,0,3,3,3,2,5,1,2,2,2,1,3,0,0,2,3,1,6,5,2,2,3,2,2,4,3,3,1,4,8,4,3,5,3,3,3,4,4,3,4,5,6,2,3,1,5,1,5,3,1,3,4,4,3,2,1,3,2,4,4,4,2,1,2,7,0,3,3,2,3,2,1,3,3,3,6,4,3,3,2,3,4,7,6,1,1,1,5,2,4,4,2,4,1,7,1,4,3,1,5,1,3,4,3,1,1,3,2,4,5,4,6,6,6,5,6,9,8,12,17,17,9,17,21,13,18,7,14,11,7,13,5,10,10,10,8,1,6,7,2,3,3,4,0,2,4,1,6,3,5,2,0,2,4,2,8,3,4,2,2,1,4,4,4,0,1,4,2,6,3,1,1,0,1,0,1,2,0,0,0,0,1,1,0,0,0,2,0,0,0,0,0,0,0,0,0
0,0,0,0,0,0,0,0,0,0,1,0,1,0,0,0,0,0,1,1,1,0,0,0,1,1,0,2,1,1,4,3,5,5,4,2,2,3,4,4,6,5,5,3,8,7,1,4,8,4,3,4,2,3,3,4,3,1,2,2,8,7,5,4,8,9,3,6,4,4,5,4,2,2,2,4,1,3,4,2,3,5,5,4,4,5,1,0,0,2,2,2,0,3,4,4,4,2,1,0,3,5,2,1,4,3,2,3,1,2,5,4,2,5,5,3,4,5,4,3,2,3,2,2,2,1,7,3,7,2,5,2,2,3,2,2,1,1,3,3,5,5,0,3,4,3,8,2,0,4,6,1,2,3,2,6,5,5,3,2,3,4,4,5,5,3,5,2,5,2,3,1,4,3,2,3,2,1,2,4,2,1,1,1,3,2,6,2,7,1,5,4,5,3,3,2,1,2,1,4,1,4,1,2,7,6,3,6,0,4,2,5,4,3,5,3,2,3,1,6,3,4,4,1,2,2,5,2,4,2,4,1,2,4,4,6,5,1,2,3,4,3,5,3,2,0,2,1,3,1,0,1,4,6,3,5,4,6,2,2,4,4,2,4,2,6,0,1,8,7,2,8,7,10,11,11,21,17,10,13,16,11,7,6,6,8,4,7,5,2,9,8,3,3,3,2,2,1,4,0,3,3,1,4,3,2,2,2,2,2,3,2,3,6,2,2,4,0,2,1,5,2,2,0,2,0,1,1,1,0,0,0,0,0,1,0,0,0,0,0,1,0,0,0,0,0,0,0,0,0
0,0,0,0,0,0,0,0,0,0,1,2,2,2,1,0,0,0,1,0,0,2,0,2,1,4,1,3,2,6,2,2,3,5,6,5,4,2,4,6,9,4,10,4,9,3,8,8,6,5,1,7,7,6,6,11,5,5,2,5,6,7,4,3,7,4,6,3,7,7,6,3,4,7,6,7,10,10,4,2,8,1,3,8,5,3,7,7,6,10,5,9,7,8,5,9,7,8,12,8,2,7,3,0,10,4,5,5,3,5,9,7,5,4,4,6,4,3,5,2,9,7,9,7,3,4,5,12,7,9,4,7,2,5,3,3,7,5,5,6,6,9,3,9,2,7,4,6,9,6,7,4,2,4,8,3,12,6,5,8,6,4,5,7,6,8,7,7,10,2,4,2,4,4,5,2,5,2,4,9,12,4,4,4,5,5,3,7,5,9,11,7,5,2,3,3,7,7,5,7,7,3,3,2,6,2,4,4,5,10,1,10,4,5,6,4,6,7,6,4,4,3,6,6,12,7,5,4,3,4,4,6,3,6,5,5,3,8,7,6,2,5,6,8,1,2,8,5,4,3,7,5,4,4,7,3,5,8,4,5,9,6,6,6,4,10,10,9,12,11,22,14,12,25,19,24,20,20,31,21,23,16,21,13,11,13,8,11,10,1,6,8,6,1,4,5,6,4,1,4,2,3,4,3,10,4,5,7,9,3,5,7,6,3,2,7,3,4,2,3,6,3,5,0,1,4,0,1,0,1,1,1,0,1,1,1,0,2,1,2,0,0,0,0,0,0,0,0,0,0
0,0,0,0,0,0,0,0,1,1,0,0,0,0,0,0,0,1,0,0,1,0,1,0,2,0,0,2,0,3,2,0,6,4,2,3,1,4,1,2,5,6,5,3,3,4,8,4,5,3,0,2,6,1,3,1,2,2,3,1,2,2,2,0,1,3,5,3,3,3,2,2,3,3,0,1,3,2,3,1,1,4,6,3,9,2,0,2,0,2,2,4,3,2,1,4,4,2,2,0,2,4,2,3,4,2,3,3,1,4,3,2,7,2,6,4,2,5,3,3,3,0,3,2,3,1,1,9,0,1,4,2,4,1,4,5,1,2,2,4,1,2,3,0,2,6,6,2,2,2,2,4,2,3,1,4,2,1,3,1,3,2,4,1,3,5,2,2,0,5,5,1,6,3,2,3,2,2,6,3,3,5,1,1,5,1,1,0,1,3,5,2,4,6,3,4,3,2,3,2,2,5,3,0,0,3,2,1,2,2,3,6,1,2,5,2,4,3,2,0,6,2,2,1,3,3,1,1,0,4,0,5,4,2,4,1,2,4,2,4,4,3,3,3,2,1,6,2,2,5,1,5,3,4,2,4,3,2,5,0,3,4,2,5,4,7,4,4,8,4,8,9,11,12,15,16,15,12,25,18,7,10,14,9,8,7,9,3,3,5,2,6,7,4,2,6,4,3,7,3,5,3,7,10,1,7,2,1,2,2,2,1,7,9,2,5,6,4,2,2,3,3,1,2,1,1,1,0,0,0,0,0,0,0,1,1,0,0,0,0,0,0,0,0,1,0,0,0,0,0
0,0,0,0,0,0,0,1,0,0,0,0,1,0,0,0,1,1,1,1,0,0,0,0,1,1,0,1,3,1,1,2,1,1,4,4,3,1,2,2,4,5,3,0,2,4,2,4,0,1,0,4,2,1,0,5,1,3,5,3,4,3,2,3,4,4,4,5,3,4,6,1,0,4,2,3,9,2,3,3,4,6,8,2,3,3,1,4,1,6,2,3,2,3,1,3,2,0,4,4,1,3,2,2,4,5,1,3,3,3,6,2,1,5,5,2,4,1,3,1,3,6,5,3,0,5,4,0,3,3,3,3,3,3,5,1,1,2,2,2,9,3,5,3,0,4,3,7,1,3,2,3,3,3,7,4,3,3,4,3,1,2,4,2,2,5,4,2,3,2,0,4,1,3,1,5,2,2,4,2,4,4,3,2,6,3,2,2,3,1,6,4,5,2,4,1,1,4,4,5,1,4,4,4,4,0,8,3,4,1,1,2,4,2,0,5,1,2,5,2,2,2,2,2,4,5,5,6,3,5,2,0,3,1,1,2,1,1,3,3,0,3,2,2,3,6,3,2,2,1,4,1,1,0,2,2,3,6,2,3,3,2,4,1,7,7,3,10,7,8,4,8,7,13,6,10,11,11,16,8,17,16,9,10,8,9,7,9,4,5,2,4,1,2,5,2,0,5,6,2,2,5,3,4,3,2,7,4,3,3,3,0,2,2,4,0,4,1,4,2,2,2,0,1,2,3,1,2,0,0,1,1,0,0,0,0,0,0,0,1,0,0,0,0,0,0,0,0,0,0
0,0,0,0,0,0,0,0,0,0,0,0,0,2,1,1,1,1,1,1,1,0,2,0,1,1,3,2,1,3,2,2,4,4,4,5,5,5,4,7,8,7,0,3,6,6,8,6,4,6,8,5,7,6,4,6,11,8,4,3,8,6,4,13,7,11,6,2,6,6,11,10,5,2,6,4,6,4,3,5,8,4,4,4,3,9,2,8,6,8,3,4,1,9,4,10,6,5,4,7,6,4,7,7,7,9,7,5,6,9,4,2,4,7,6,7,6,9,6,2,6,5,6,2,7,12,5,6,11,8,9,4,5,7,2,4,4,2,5,5,5,5,6,4,6,8,5,6,8,6,6,9,2,9,6,10,6,4,7,6,4,8,5,5,10,9,9,8,2,5,6,7,4,1,4,11,2,4,7,6,4,2,6,3,9,8,9,3,4,6,7,2,3,7,2,7,10,10,3,6,6,13,5,4,4,5,9,4,2,8,5,5,4,6,3,5,7,10,4,4,8,5,8,7,6,2,8,7,2,3,4,5,4,2,7,10,5,7,2,5,10,4,9,3,4,8,2,5,8,6,8,10,7,6,6,7,6,8,3,4,5,4,6,2,11,6,4,11,11,8,9,12,22,20,21,24,24,27,22,29,24,19,15,17,17,10,13,14,10,12,9,4,4,6,7,3,4,7,7,8,11,7,8,3,4,3,6,9,8,4,3,6,10,4,3,6,2,5,3,1,5,5,2,2,0,0,3,1,0,1,1,1,1,0,0,3,0,2,1,0,1,1,0,0,0,0,0,0,0,0
0,0,0,0,0,0,0,0,1,0,0,2,0,1,0,1,0,0,0,0,0,1,1,2,0,1,2,0,4,0,1,1,3,1,3,3,3,0,1,3,1,0,3,5,4,2,2,3,2,3,4,2,3,3,3,2,5,2,2,4,3,3,2,4,4,3,5,3,4,4,3,2,2,2,2,3,4,0,3,4,1,5,2,3,2,6,3,2,2,1,2,3,5,9,3,1,3,4,0,2,2,1,4,4,4,4,1,5,1,1,2,1,6,3,2,4,3,7,4,3,4,6,3,2,3,0,5,3,5,4,1,3,4,2,2,4,4,1,1,1,2,4,4,1,1,6,4,1,1,3,4,2,1,1,2,5,6,3,4,2,7,2,6,1,2,7,5,2,3,2,2,5,1,4,2,6,2,4,2,4,3,2,5,4,2,4,4,4,2,3,3,6,1,3,4,2,3,6,3,4,4,3,1,3,3,5,4,5,3,3,4,2,3,4,3,4,8,3,5,4,4,5,6,6,4,5,2,1,1,5,2,1,7,3,3,6,5,3,0,3,7,2,3,4,2,5,2,3,7,6,2,4,1,0,2,4,8,2,5,6,2,1,1,6,0,3,3,11,14,10,9,8,10,9,13,16,24,22,22,16,11,21,10,16,10,4,4,5,11,7,4,3,7,5,6,4,4,4,3,5,4,1,2,4,3,3,3,6,4,1,5,6,3,5,1,5,2,2,5,3,0,1,2,4,1,3,1,1,0,2,1,0,0,2,0,0,0,1,0,0,0,0,0,0,0,0,0,0,0,0
0,0,0,0,0,0,0,0,0,0,0,0,1,2,2,0,2,0,0,0,1,0,0,3,0,1,2,0,2,2,2,4,3,2,0,4,4,2,1,4,9,2,1,4,2,1,4,4,5,3,4,4,2,3,2,6,2,5,4,3,6,2,3,2,0,5,3,1,4,3,2,2,4,1,4,6,5,2,4,4,5,1,7,4,3,3,2,3,1,2,3,1,5,5,0,5,2,3,5,4,2,1,6,2,2,2,4,4,5,2,3,5,4,3,11,3,6,3,3,1,3,3,0,1,5,3,1,2,1,5,0,0,2,5,5,5,2,5,3,5,6,2,3,6,4,2,5,3,1,2,2,4,6,7,1,4,4,3,6,3,6,4,5,2,1,1,6,6,3,1,2,3,0,3,2,5,2,7,2,4,4,5,4,3,2,4,0,5,3,5,3,4,4,0,1,2,2,4,2,4,7,4,6,3,4,1,2,3,2,2,3,3,3,1,5,1,1,4,1,1,0,3,7,3,1,3,2,3,2,6,3,2,1,3,4,3,0,3,3,3,3,5,5,2,3,5,4,3,2,3,0,2,4,1,5,3,2,4,1,3,5,3,8,5,4,1,5,4,5,7,3,12,9,8,11,12,15,11,12,9,16,12,14,13,8,2,4,5,3,7,2,3,3,9,5,1,2,4,2,2,1,3,3,4,4,6,4,5,3,5,4,6,3,3,7,3,2,4,0,2,3,2,3,1,1,3,0,1,0,1,2,0,0,0,1,0,0,0,0,0,0,0,0,0,0,0,0,0,0,0
0,0,0,0,0,0,0,0,0,0,1,2,1,0,1,0,0,0,1,0,2,0,3,2,1,1,1,3,3,2,3,4,9,5,7,2,4,11,10,5,4,10,7,2,5,8,8,4,3,6,4,5,8,2,5,5,3,4,4,6,7,5,5,5,7,3,8,8,4,4,3,4,4,8,2,0,5,5,6,4,6,8,9,3,4,4,3,7,3,5,9,9,5,4,6,6,4,11,2,11,6,3,5,7,9,4,4,6,7,3,3,5,4,6,5,5,8,6,6,4,3,4,2,7,9,7,7,3,4,4,5,7,5,8,7,6,6,5,6,6,8,4,8,4,3,3,7,3,11,7,9,6,10,3,2,5,5,4,8,9,5,8,5,6,8,7,5,8,7,8,4,6,4,2,4,7,7,8,6,4,10,5,6,8,13,3,6,12,1,4,1,7,4,9,10,6,8,7,8,6,4,6,3,5,4,7,4,3,5,4,5,3,4,4,8,4,5,6,1,7,2,8,4,6,8,0,7,3,2,7,3,5,6,4,4,10,8,2,6,6,4,9,5,3,5,3,7,9,7,6,2,6,6,5,4,5,9,8,10,13,7,11,5,8,11,8,14,10,14,8,13,12,15,20,21,28,24,24,26,23,17,28,22,13,20,11,12,11,6,6,2,5,14,8,10,4,5,8,6,2,9,9,6,5,8,6,3,3,2,4,3,3,4,7,4,1,5,1,7,3,3,5,6,0,1,1,1,2,1,1,0,0,1,0,1,0,1,2,0,2,0,0,1,0,0,0,0,0,0,0
0,0,0,0,0,0,0,0,0,0,0,0,1,1,0,0,0,1,1,0,1,0,1,1,0,0,0,0,1,0,1,3,0,2,1,5,2,5,3,2,0,4,4,2,5,3,5,2,1,2,3,0,4,3,2,3,4,2,1,1,1,4,2,5,2,5,5,2,6,2,4,1,3,0,3,0,2,5,6,4,3,1,2,1,3,7,4,2,1,6,3,2,1,2,1,1,2,5,5,3,5,5,3,3,4,1,2,3,2,3,3,4,4,2,1,2,0,2,2,2,0,2,2,5,2,3,1,1,1,3,2,0,2,1,2,1,5,4,1,2,1,2,1,4,3,1,6,1,4,1,1,2,2,5,5,3,1,1,3,7,0,4,4,4,3,3,4,2,5,1,5,6,3,1,1,2,5,1,5,3,2,3,2,2,3,5,4,0,3,3,4,5,2,6,3,2,5,7,2,5,4,2,4,4,0,2,3,3,4,4,3,1,1,0,6,3,4,3,7,2,0,3,4,3,6,4,0,3,4,3,3,7,4,6,4,1,4,1,1,3,1,1,3,3,3,2,9,4,8,2,7,3,4,6,1,3,2,1,4,2,3,3,8,7,1,5,9,7,3,4,10,9,7,14,9,11,11,18,15,18,8,16,19,7,12,12,9,5,6,4,3,4,8,5,2,5,2,3,5,7,3,2,6,5,0,7,3,1,4,5,2,2,3,5,6,3,7,6,3,1,2,0,1,0,1,1,2,0,0,0,0,0,0,0,1,1,2,1,1,0,1,0,0,0,0,0,0,0,0,0
0,0,0,0,0,0,0,0,0,0,0,0,1,1,1,1,0,0,0,2,1,0,0,0,0,3,0,3,2,3,5,0,1,5,7,3,3,4,5,5,7,4,0,3,3,2,4,3,7,1,1,8,4,6,4,4,3,5,6,3,2,6,5,6,2,2,4,4,0,3,3,1,3,2,5,2,3,3,4,3,6,1,4,1,3,2,4,6,4,3,3,5,3,3,5,5,4,4,2,3,5,4,2,4,4,2,7,4,3,0,5,2,4,6,7,5,1,1,4,5,0,4,8,1,5,3,4,5,1,3,3,4,4,2,4,1,6,2,2,1,3,9,4,3,3,2,4,4,1,0,2,2,2,3,0,6,3,4,3,5,5,1,1,3,5,2,1,4,3,1,8,2,4,5,0,4,5,4,6,5,2,3,2,2,3,4,6,5,1,6,5,1,4,2,6,4,5,3,2,4,7,4,0,3,2,2,2,6,1,4,3,3,1,5,1,5,2,2,4,5,2,3,8,4,1,4,6,0,4,5,5,3,2,1,3,5,2,1,3,4,4,2,1,5,0,2,1,4,5,2,2,3,5,2,3,7,6,3,3,3,2,5,3,0,2,4,3,6,4,8,6,10,12,11,15,15,25,9,21,19,14,17,15,11,11,7,9,8,6,4,3,6,2,4,5,5,6,5,7,2,2,3,1,3,1,6,2,2,1,3,1,9,3,3,1,4,5,6,2,1,1,2,2,3,0,3,1,0,0,0,0,0,2,0,0,1,0,1,0,1,1,0,0,0,0,0,0,0,0,0
0,0,0,0,0,0,0,0,0,0,1,0,1,2,0,0,0,0,0,0,0,1,1,2,1,2,4,1,1,0,4,7,2,3,6,6,5,4,3,3,6,4,9,4,5,5,6,2,7,7,4,9,6,6,8,6,5,7,6,5,2,4,6,7,7,9,6,10,8,11,5,10,7,5,10,8,7,4,6,3,7,8,11,5,4,2,7,2,7,4,4,3,8,4,3,4,6,4,5,6,6,4,3,6,0,8,4,4,8,3,2,5,7,2,3,5,8,4,3,1,10,7,7,4,3,6,11,10,8,6,5,2,1,5,5,5,10,3,6,2,7,5,6,11,6,4,2,6,7,2,9,3,7,7,8,5,5,9,3,4,6,7,7,2,12,6,7,5,5,4,3,4,11,5,6,2,6,8,5,4,7,5,5,9,4,5,4,3,4,4,5,7,4,6,1,4,7,6,7,7,8,8,9,6,9,3,5,7,6,5,7,7,9,5,9,8,2,7,7,5,3,5,3,4,5,4,2,4,4,7,3,8,5,5,5,3,2,4,6,6,1,5,3,6,4,0,4,9,6,4,6,8,8,6,1,4,6,5,9,5,7,10,7,4,5,9,6,13,10,16,11,16,22,30,25,23,30,22,23,33,21,20,19,11,11,17,15,11,7,7,10,6,3,5,4,6,5,11,8,3,6,6,5,8,7,3,8,4,4,3,9,5,4,5,3,6,1,4,1,5,3,2,0,3,2,2,2,1,1,0,0,1,1,0,1,0,2,1,1,0,0,0,0,0,0,0,0,0,0,0
0,0,0,0,0,0,0,0,0,2,0,0,0,0,0,0,0,0,0,0,0,0,1,0,1,0,1,2,1,1,2,4,3,3,1,2,1,3,3,1,0,1,3,3,2,2,1,1,3,3,2,1,3,3,2,4,3,6,3,4,3,5,2,2,2,3,6,0,1,3,1,4,0,1,3,4,6,2,4,3,2,1,3,1,4,3,3,2,2,3,6,4,5,3,2,2,6,4,4,1,4,4,6,2,1,2,3,4,4,3,0,2,6,4,2,0,3,3,3,1,1,0,1,8,3,1,5,2,4,5,4,5,3,1,2,3,4,3,6,1,2,2,2,4,2,1,2,4,4,3,3,1,7,2,7,4,3,2,10,2,3,5,3,5,2,1,2,4,2,3,1,2,4,4,4,4,5,5,1,1,0,2,2,1,3,3,5,0,5,1,4,3,6,0,2,4,6,0,0,4,1,0,5,5,2,2,3,3,5,2,1,5,5,4,3,4,2,1,2,3,3,1,5,3,2,4,1,1,1,5,5,4,6,1,2,3,1,1,1,2,7,5,3,4,1,3,3,5,1,2,3,3,3,3,3,4,6,1,1,0,1,3,2,4,1,2,5,5,9,8,8,15,14,6,13,10,12,20,25,13,18,14,21,9,9,9,7,6,5,6,1,5,5,2,4,4,5,2,10,3,5,1,3,1,3,3,5,3,5,3,5,1,3,4,7,5,1,2,3,2,3,0,2,3,5,0,2,0,0,0,0,0,0,0,0,0,0,1,2,0,0,0,0,0,0,0,0,0,0,0
0,0,0,0,0,0,0,0,0,0,0,0,1,0,0,0,1,0,1,0,0,1,1,0,0,1,2,0,1,3,3,3,4,4,0,3,4,8,5,0,3,2,1,3,5,3,5,4,5,5,2,6,7,2,5,5,7,2,2,6,6,3,4,3,9,5,4,4,7,5,4,10,4,2,6,3,7,4,4,4,2,3,1,3,1,4,2,7,4,4,4,3,3,8,1,6,4,3,6,3,4,7,2,3,6,1,6,3,1,2,2,3,4,6,4,7,2,6,3,4,3,4,4,1,4,5,4,5,3,3,7,8,3,2,1,4,7,2,8,4,4,2,2,4,2,3,0,8,1,5,6,5,4,4,4,2,4,4,3,0,6,4,1,4,6,6,3,3,4,5,7,1,7,2,3,0,5,6,3,2,3,4,5,3,0,3,6,2,1,1,8,3,8,3,2,6,3,5,6,2,1,9,6,1,2,1,6,5,5,5,8,5,3,3,4,0,4,4,5,4,0,6,4,7,4,2,1,4,3,7,1,4,2,8,6,1,3,2,5,0,3,2,3,5,3,2,8,1,4,3,5,2,3,2,2,0,3,2,2,4,1,0,3,4,9,7,2,6,7,4,3,5,3,15,16,20,26,23,17,10,21,17,15,9,12,7,8,5,4,9,8,4,7,4,3,2,4,1,6,1,2,1,7,3,4,0,3,6,3,2,6,2,3,6,2,2,2,5,1,3,3,2,1,0,2,2,3,0,0,1,0,0,1,1,2,0,1,0,0,0,0,0,0,0,0,0,0,0,0,0
0,0,0,0,0,0,0,1,1,0,0,2,1,0,0,0,2,0,1,1,0,0,0,1,2,1,2,5,2,6,1,2,4,7,7,6,8,10,3,4,3,9,7,5,7,9,8,8,5,3,7,5,4,6,9,4,6,7,6,8,4,4,6,3,5,6,5,3,7,7,5,3,10,9,4,5,7,6,8,5,4,2,5,10,6,1,4,4,4,7,5,5,2,4,7,5,3,7,2,6,6,9,4,4,7,7,11,5,7,7,5,7,6,9,6,6,6,4,9,4,2,5,5,7,5,5,8,8,5,7,5,1,8,3,6,10,7,5,7,4,6,5,4,2,3,8,5,2,2,5,3,5,5,2,6,6,7,10,3,4,8,4,8,3,6,3,4,4,7,7,7,10,6,5,6,3,4,5,4,4,8,6,8,4,3,5,5,4,4,7,9,2,7,5,7,6,3,9,5,7,5,6,9,11,5,10,8,5,6,7,5,3,5,6,4,4,2,5,8,6,6,3,5,8,8,3,7,4,0,4,3,3,5,8,4,3,4,3,5,2,6,5,6,8,5,3,7,5,4,7,6,7,6,5,8,4,3,3,9,5,6,2,9,7,10,10,6,10,8,10,13,20,14,24,23,23,28,30,32,22,29,19,20,16,22,16,11,13,10,8,9,7,8,9,8,10,3,6,5,4,6,7,6,4,0,7,7,5,6,6,4,1,9,2,3,4,5,10,4,11,6,3,6,2,1,1,0,0,3,2,1,2,0,2,0,2,0,0,2,0,0,0,0,0,0,0,0,0,0,0
0,0,0,0,0,0,0,0,0,0,0,0,1,0,0,0,1,0,1,0,1,0,2,1,2,0,0,1,1,0,2,0,1,1,1,0,3,4,5,2,2,4,3,0,0,2,3,2,7,2,2,7,1,4,3,2,4,1,3,3,2,7,5,5,3,4,2,4,2,2,1,5,4,3,4,3,6,2,1,4,4,1,2,2,4,3,3,0,8,2,3,3,4,4,3,2,2,3,1,1,3,2,3,1,2,4,4,2,2,0,4,3,2,1,4,2,2,1,3,5,1,2,5,2,3,1,1,6,3,3,3,4,2,6,5,3,4,1,6,1,0,7,2,1,3,3,0,2,5,2,1,2,4,3,6,4,3,0,5,2,1,1,6,1,2,0,4,5,4,6,3,1,0,6,2,1,0,4,1,4,3,2,3,3,2,2,4,0,1,3,2,2,1,5,4,1,1,3,3,3,1,1,4,2,5,2,3,4,4,1,1,3,3,3,2,3,3,3,2,4,3,1,0,2,6,7,1,3,3,0,2,3,3,3,5,2,2,7,1,2,6,2,3,3,3,0,2,2,3,5,1,4,5,3,3,2,3,3,4,2,1,2,1,5,4,8,5,8,5,8,5,14,15,12,11,10,10,13,10,13,10,11,14,13,3,8,5,4,4,2,3,6,1,4,3,2,4,2,1,2,5,3,1,5,3,9,1,8,1,2,1,2,3,7,7,4,2,3,4,2,1,3,1,1,2,0,0,1,1,0,1,2,0,0,1,0,2,0,0,0,0,0,0,0,0,0,0,0,0,0
0,0,0,0,0,0,0,0,0,0,0,0,0,0,0,1,1,0,0,1,0,0,0,0,1,0,1,1,2,2,6,3,1,6,4,6,8,3,6,5,5,6,4,4,6,3,4,6,2,6,7,3,6,5,2,6,4,2,2,3,4,3,5,7,3,4,6,1,6,2,5,3,4,4,6,2,6,5,2,3,4,6,2,1,7,4,3,5,6,1,6,1,4,1,5,4,6,6,2,3,2,4,5,2,4,1,4,4,6,10,7,4,4,5,3,2,3,6,7,3,6,2,3,2,6,6,1,0,1,1,2,2,4,2,3,7,3,8,4,3,5,3,2,9,2,3,0,4,3,2,3,6,3,2,6,2,5,3,4,6,6,3,2,8,3,0,5,0,4,2,4,7,3,2,7,3,6,1,1,4,3,2,4,8,2,2,2,1,1,5,5,3,4,4,3,4,2,6,2,2,2,4,8,5,1,3,2,3,1,2,4,5,1,2,3,4,2,5,6,1,3,3,2,2,1,6,3,4,1,0,7,5,1,0,4,2,3,2,3,7,4,6,3,6,3,2,4,3,3,6,2,2,5,2,1,2,5,4,2,6,1,5,5,4,6,4,3,11,4,7,5,6,8,14,12,19,19,10,15,10,9,12,13,7,9,6,5,5,2,2,6,6,5,3,4,4,2,3,5,3,1,4,5,3,4,7,2,3,0,2,1,4,4,4,4,4,2,4,3,5,3,1,4,2,3,0,1,0,1,3,1,0,0,0,0,0,0,1,1,1,0,1,0,0,0,0,0,0,0,0
0,0,0,0,0,0,0,0,0,1,1,0,0,1,0,0,0,2,2,0,1,2,0,1,2,1,0,4,2,1,3,2,1,5,4,8,8,4,4,3,6,5,7,6,4,3,10,6,4,5,3,8,5,8,10,5,6,6,7,9,6,8,9,6,6,5,9,5,9,3,10,6,7,5,4,4,9,7,7,6,4,10,5,2,5,3,4,4,5,2,8,4,5,7,7,3,2,7,3,7,7,2,4,5,3,8,7,2,1,7,8,3,5,10,9,5,1,2,2,3,7,4,5,4,4,3,9,4,4,2,4,3,1,1,5,2,6,3,4,5,7,4,2,7,4,6,8,9,10,7,3,2,3,6,5,4,2,1,7,6,3,5,5,8,1,2,7,3,5,7,6,6,8,7,6,10,6,6,7,12,8,5,6,9,7,3,3,9,7,6,6,8,8,10,4,5,5,6,2,7,7,8,3,2,6,5,5,6,5,6,8,1,3,3,1,7,5,1,6,0,5,5,8,4,2,9,5,5,6,1,6,6,7,6,8,1,4,4,5,7,3,5,3,9,1,5,6,5,7,2,5,7,5,6,5,4,5,8,8,9,2,5,6,10,4,8,5,13,6,19,17,20,9,23,20,25,21,13,26,24,28,27,21,20,13,16,11,7,4,13,10,7,10,6,8,6,5,9,4,9,6,4,7,5,3,4,7,3,4,9,6,10,0,6,3,2,6,4,5,3,3,1,5,2,1,1,0,2,1,3,0,3,1,2,2,1,0,1,0,0,0,1,0,0,0,0,0,0,0,0
0,0,0,0,0,0,0,0,0,0,0,0,1,0,1,0,0,1,0,0,0,2,1,0,0,3,0,1,1,0,1,0,2,5,2,1,3,4,1,7,3,5,3,4,3,1,2,6,3,5,0,1,4,1,4,4,2,0,4,2,1,0,1,1,0,8,2,3,4,1,4,4,2,6,4,2,2,3,3,2,2,0,1,3,1,3,3,1,2,1,1,3,2,4,3,3,4,3,3,5,3,1,2,5,4,0,4,3,3,1,5,3,1,4,4,4,1,4,3,3,5,2,2,3,1,0,3,3,2,2,0,1,5,0,5,0,1,4,2,4,3,2,2,2,5,4,5,1,1,3,1,0,2,2,3,2,2,4,4,3,2,3,4,1,2,2,2,0,5,2,2,2,4,3,5,2,3,5,3,5,1,4,4,0,4,4,3,7,4,4,2,4,3,1,0,1,4,7,3,3,3,1,2,5,5,0,3,1,3,4,4,1,5,1,3,2,2,6,0,3,1,1,2,5,6,3,4,5,4,0,2,6,5,2,3,2,0,1,3,2,4,2,1,0,2,7,2,4,2,2,4,1,2,5,2,5,2,6,5,3,5,3,1,5,2,6,4,1,6,5,8,3,13,6,13,19,10,10,15,17,7,8,6,3,6,7,7,8,2,6,7,5,1,2,1,6,5,3,2,2,3,3,1,1,3,10,2,3,1,2,2,2,0,4,4,1,5,2,0,1,2,1,0,0,0,1,2,0,0,0,1,0,1,0,2,0,0,0,1,0,0,0,0,0,0,0,0,0,0,0
0,0,0,0,0,0,0,0,0,0,1,2,0,1,0,1,0,1,1,0,0,1,1,0,0,0,0,1,1,3,2,3,4,2,4,2,2,6,4,7,2,7,5,5,4,6,6,2,7,7,4,4,5,3,4,9,3,6,3,2,1,3,4,11,7,3,5,3,1,5,9,2,2,2,2,1,5,2,6,9,4,7,6,6,7,3,4,7,3,3,2,9,2,3,5,3,6,4,4,0,2,5,3,6,5,8,4,2,5,4,8,7,2,1,2,2,4,6,2,5,7,6,7,2,4,5,2,4,4,4,3,4,5,7,5,4,3,4,4,5,2,3,3,4,2,2,5,7,6,2,2,6,2,6,3,4,5,2,2,4,3,1,3,4,1,3,2,4,9,1,2,3,5,4,3,7,1,6,2,4,3,2,1,3,3,4,5,4,4,5,1,3,6,4,2,5,6,5,2,2,5,3,5,5,3,2,5,4,3,2,2,2,3,0,6,7,2,2,1,4,4,2,3,1,5,3,6,2,4,2,4,4,3,4,3,3,2,5,3,4,1,3,4,7,4,5,2,8,1,7,1,3,4,3,4,6,3,2,3,2,2,2,1,2,3,1,8,9,5,5,3,10,13,9,12,15,19,20,11,15,16,14,14,9,9,7,7,8,6,7,7,5,4,3,2,3,4,1,5,4,3,3,4,1,2,5,4,3,4,4,1,1,3,3,3,1,5,3,4,3,2,4,0,0,2,2,1,1,1,1,0,0,0,0,2,0,1,0,1,0,0,0,0,0,0,0,0,0,0,0
0,0,0,0,0,0,0,0,0,0,1,1,0,0,0,2,0,0,1,1,0,0,1,1,2,3,3,2,3,2,4,7,7,1,9,9,4,4,3,2,7,3,3,6,6,8,5,4,3,5,1,6,4,4,3,5,2,7,2,3,2,8,5,6,7,3,3,6,7,3,2,9,2,3,2,4,4,3,6,3,5,5,4,2,6,5,4,4,3,4,7,3,5,6,4,4,3,4,3,9,3,9,4,9,4,6,5,9,5,8,1,8,6,8,5,6,7,5,10,4,5,3,2,7,3,3,6,5,4,4,1,4,4,6,3,6,5,6,3,5,2,5,3,2,6,7,6,6,3,2,4,9,3,6,5,5,5,3,7,4,6,5,3,5,2,2,3,8,2,5,7,4,5,3,0,1,2,4,4,7,2,1,3,5,7,8,7,5,3,4,11,4,5,5,5,4,10,6,4,8,5,4,9,2,4,9,3,2,7,9,4,7,5,3,6,7,8,4,7,4,4,2,6,4,5,4,8,4,2,4,3,6,7,5,3,6,5,5,5,7,7,8,3,9,7,4,3,4,3,7,9,5,3,4,5,7,4,4,2,2,6,4,5,5,4,7,10,15,9,9,16,10,10,14,20,21,21,29,37,20,23,19,17,19,9,15,13,9,5,6,7,8,13,5,3,5,7,5,5,2,4,2,5,7,4,5,3,3,5,5,7,4,2,7,4,4,7,5,4,4,2,3,3,2,1,1,2,0,1,0,1,2,3,0,0,2,3,0,0,0,1,0,0,0,0,0,0,0,0,0
0,0,0,0,0,0,0,0,0,0,0,1,1,1,0,0,0,0,0,0,1,0,1,0,1,2,1,2,1,4,1,2,3,3,0,0,2,0,2,1,4,3,2,5,4,0,3,4,2,2,2,1,2,4,4,0,2,3,2,3,3,4,2,5,2,0,4,2,2,5,2,3,4,3,3,0,4,1,4,0,2,5,4,0,5,0,3,0,4,2,4,5,3,2,4,2,4,7,4,1,2,0,2,4,8,3,3,2,1,3,3,2,1,4,2,5,4,1,2,6,4,2,6,2,0,1,1,3,1,1,1,2,3,4,1,1,1,2,1,4,4,3,4,4,5,0,1,1,1,3,0,6,2,2,2,3,3,4,3,3,3,5,1,1,3,3,3,1,1,3,4,2,4,2,2,2,3,1,1,1,3,4,3,2,2,4,1,3,4,2,1,5,1,3,0,5,1,3,1,2,1,1,3,2,2,2,1,4,6,1,0,3,1,1,1,6,1,4,2,2,2,2,2,5,2,2,3,2,3,2,0,0,2,3,3,3,6,1,4,5,2,2,5,2,1,1,3,3,2,2,2,3,1,4,1,1,2,1,4,1,5,3,4,2,4,5,7,4,4,3,13,8,7,16,10,10,18,8,13,20,15,8,7,7,6,4,2,5,4,1,2,2,2,4,1,3,1,2,3,6,2,4,0,2,4,3,0,0,2,5,1,3,4,2,4,2,1,2,3,1,1,1,1,0,0,1,0,0,1,0,0,0,0,2,1,0,0,2,0,0,0,0,0,0,0,0,0,0,0,0
0,0,0,0,0,0,0,0,1,1,0,1,0,1,0,1,0,0,0,1,0,2,1,1,0,1,1,0,4,0,3,3,9,4,2,6,9,4,6,4,3,4,6,2,5,5,10,4,7,8,5,4,6,4,7,6,1,4,4,6,3,5,6,5,7,8,4,4,0,5,2,6,1,3,1,7,1,2,1,6,4,10,3,4,3,4,4,8,1,2,6,5,5,3,3,3,1,3,2,5,3,7,3,4,2,1,3,3,3,7,2,4,4,3,5,4,5,3,1,4,2,6,4,2,5,6,5,2,8,3,4,7,2,5,1,5,2,2,6,1,3,2,3,9,3,5,5,3,7,2,5,4,5,5,4,7,3,3,5,5,4,4,2,2,4,9,3,5,4,2,2,5,2,4,7,4,1,5,1,10,2,2,3,2,4,5,4,8,1,4,4,2,5,5,4,6,4,3,2,2,3,3,4,1,2,6,2,5,3,2,5,5,5,5,3,3,1,3,1,2,2,1,3,2,1,3,3,5,4,2,3,5,5,2,6,3,3,3,6,3,2,1,1,2,2,2,2,7,5,3,3,5,3,5,6,3,7,9,2,3,3,4,5,7,2,6,4,3,8,7,8,13,12,15,5,16,20,27,11,22,11,10,10,11,11,15,4,9,5,9,4,5,5,2,6,3,3,1,3,5,3,2,3,2,3,2,3,5,2,3,3,2,3,5,3,3,2,4,3,2,0,1,2,1,1,3,2,1,0,1,0,0,1,3,1,0,0,1,0,2,0,1,0,0,0,0,0,0,0,0
0,0,0,0,0,0,0,0,0,0,1,0,1,0,0,0,2,1,0,0,0,0,1,0,1,1,2,0,2,3,8,1,1,5,4,9,2,4,1,5,10,5,1,3,8,4,7,8,4,5,4,8,6,4,4,4,3,3,10,2,6,3,4,4,3,3,2,3,4,1,6,4,6,7,2,5,7,3,13,5,5,6,8,6,7,6,1,6,2,2,4,5,8,3,4,6,8,3,6,1,4,5,10,5,9,1,7,2,8,2,8,4,7,3,5,2,10,4,4,5,4,5,8,1,3,4,2,7,1,6,6,6,6,2,5,4,5,6,8,3,2,6,7,7,5,3,4,5,4,2,2,5,8,9,3,9,7,4,7,6,8,3,6,1,7,6,5,4,7,8,6,5,6,2,1,4,5,2,4,3,6,3,4,7,5,10,3,4,5,6,9,3,4,4,3,2,6,3,3,5,4,5,4,8,3,2,5,4,6,7,4,2,4,5,2,2,9,8,4,9,3,8,4,7,4,1,7,5,4,6,6,5,5,3,5,4,7,5,5,7,12,2,10,5,4,6,11,6,6,5,4,7,3,12,8,4,5,6,6,1,8,6,6,6,6,8,12,9,17,14,15,15,17,18,27,29,25,28,31,23,19,22,20,13,16,12,12,14,6,6,11,8,6,9,9,7,8,7,2,2,3,3,5,3,2,6,7,6,2,6,7,7,6,2,4,6,2,5,6,5,3,5,5,5,2,0,2,1,1,2,0,0,2,1,0,3,1,3,1,0,1,0,1,0,0,0,0,0,0,0
0,0,0,0,0,0,0,0,1,0,0,0,0,1,0,0,0,0,0,0,0,2,0,0,0,0,2,2,2,2,1,2,2,1,2,5,3,2,3,7,1,6,3,1,1,6,3,2,1,3,3,1,3,2,0,3,4,3,4,4,2,0,5,4,5,7,3,3,3,3,3,2,2,2,5,2,3,1,5,3,4,5,4,4,3,2,2,5,4,1,3,4,2,5,3,3,2,2,4,8,1,3,2,1,4,3,2,2,5,0,2,3,3,2,7,4,3,1,3,2,5,7,1,3,4,3,4,1,3,2,0,3,2,2,0,3,2,1,1,2,3,2,3,3,2,3,3,2,6,3,4,3,3,3,3,3,4,3,2,4,2,4,5,7,3,4,1,6,3,3,1,4,2,5,4,1,3,5,1,4,2,0,0,2,3,1,5,3,7,2,0,2,2,2,5,5,4,2,1,2,1,2,7,1,2,2,7,0,2,2,3,2,2,5,2,4,4,3,4,4,1,3,1,5,0,2,3,4,4,4,1,2,6,3,5,4,1,4,3,2,4,1,1,3,2,2,4,2,2,4,2,4,3,3,4,2,2,5,4,1,3,3,2,1,4,4,7,1,4,3,9,10,14,8,13,17,8,12,6,8,14,10,12,8,5,5,3,3,4,8,2,5,2,3,4,6,4,0,1,2,2,1,1,7,1,2,2,4,2,4,3,1,3,0,1,1,1,2,4,3,2,2,3,1,0,1,0,1,2,0,0,1,0,0,1,0,1,0,1,0,1,0,0,0,0,0,0,0,0,0
0,0,0,0,0,0,0,0,0,0,1,0,0,1,1,2,1,0,0,1,2,0,1,1,2,3,0,0,2,1,6,2,6,1,4,5,2,3,4,4,4,2,4,6,4,2,8,3,5,3,2,5,4,11,2,8,3,8,4,1,6,4,7,5,3,2,2,2,6,4,6,3,10,3,1,3,5,7,4,7,2,4,6,5,6,1,5,4,5,4,0,1,8,5,2,4,5,3,2,3,6,5,5,6,4,1,5,6,7,3,1,4,6,3,3,7,0,2,5,7,5,9,10,6,3,4,4,4,3,2,4,2,9,4,6,6,1,3,3,1,8,4,4,1,3,0,7,3,5,4,2,1,2,2,3,6,3,3,8,2,4,7,2,2,6,4,4,3,3,6,3,2,4,4,3,4,2,4,5,4,1,4,7,6,3,3,3,3,5,3,5,1,5,4,4,5,4,5,3,4,4,2,5,2,6,7,3,6,0,4,2,4,2,6,2,1,4,4,8,2,2,5,6,6,5,2,8,1,5,2,2,3,5,4,4,2,2,2,4,1,3,3,4,4,0,2,4,5,3,2,7,2,2,5,5,1,3,6,5,5,1,3,6,6,4,7,3,4,6,13,2,5,14,7,13,12,16,16,20,18,19,13,15,18,12,7,4,10,6,5,4,8,8,4,2,1,1,0,2,4,7,3,4,3,5,0,6,0,3,3,1,1,5,2,5,5,5,2,3,4,0,2,0,1,1,1,0,3,0,1,0,0,0,0,1,0,1,0,1,0,0,0,0,0,0,0,0,0,0,0
0,0,0,0,0,0,0,0,0,0,0,0,0,0,0,0,1,0,2,1,0,0,1,0,0,2,2,1,2,3,2,2,7,4,5,7,5,4,3,4,7,5,6,6,9,4,7,4,6,7,6,8,2,9,3,4,4,8,5,5,4,5,4,6,5,5,4,2,4,9,6,5,8,4,4,4,8,6,3,4,7,2,4,4,5,5,4,3,3,8,3,5,10,8,8,5,6,2,7,2,10,4,3,4,6,3,3,1,3,5,5,4,4,4,8,8,6,6,3,5,5,0,9,8,2,5,9,0,4,1,7,11,5,5,4,3,6,3,6,2,9,4,3,5,4,6,8,3,9,7,9,4,4,4,6,15,4,6,5,6,10,7,9,4,4,4,4,7,5,4,6,4,5,2,3,6,4,6,8,6,5,5,6,6,4,2,5,3,8,3,8,7,7,3,4,6,8,7,8,6,6,4,6,3,8,7,10,8,5,12,6,4,6,4,9,5,9,7,5,6,8,6,4,10,5,5,4,4,6,6,8,3,6,6,8,7,5,5,3,5,7,6,8,8,5,5,7,4,4,5,3,5,8,5,8,4,7,7,8,6,2,3,5,6,8,13,8,11,12,16,17,22,9,18,26,20,18,25,19,25,23,20,21,20,23,4,15,11,3,2,7,6,10,6,6,8,13,5,4,9,3,7,5,6,6,7,4,2,4,5,5,7,9,5,8,2,4,6,6,4,4,5,2,1,2,5,2,1,0,1,3,1,1,1,1,0,0,0,1,1,1,0,0,0,0,0,0,0,0,0
0,0,0,0,0,0,0,0,0,0,0,0,0,0,0,0,0,0,0,0,0,0,2,0,1,0,0,2,1,1,2,3,2,2,0,2,2,4,0,3,2,2,3,2,2,2,4,3,1,3,4,2,0,1,3,4,2,1,2,5,4,2,1,1,2,1,2,2,5,0,1,3,3,4,1,2,1,4,3,5,7,4,2,6,3,2,6,4,1,4,2,1,4,2,2,1,1,0,1,5,3,1,3,2,0,2,3,2,4,4,1,1,2,6,3,3,7,1,2,1,4,4,5,3,3,2,1,3,1,0,1,1,1,2,2,4,5,4,6,3,4,2,4,2,4,2,0,3,3,0,2,4,4,3,3,6,4,2,3,2,1,5,4,2,6,3,0,3,2,1,2,3,5,4,5,1,2,4,3,0,4,3,2,2,4,4,5,5,6,1,3,4,5,2,2,4,1,2,4,1,1,6,2,4,4,2,2,1,2,3,4,1,0,4,1,3,1,6,1,1,0,4,2,0,2,4,5,4,3,4,1,0,7,4,3,1,0,0,2,3,4,4,2,2,5,2,4,1,1,1,3,4,3,3,2,3,1,4,0,2,7,5,3,3,3,2,6,7,4,3,7,13,6,13,5,21,13,11,16,17,15,4,13,2,8,5,13,6,5,2,4,3,3,4,4,4,5,6,4,1,1,7,0,1,3,1,2,2,1,2,1,2,1,3,7,0,1,1,2,1,1,3,1,0,2,0,0,0,0,1,0,0,1,3,1,0,1,0,1,0,0,0,0,0,0,0,0,0,0,0
0,0,0,0,0,0,0,0,0,0,0,0,0,1,0,0,1,0,0,1,1,1,2,0,0,1,1,2,4,2,4,1,2,2,3,2,4,1,3,1,3,2,6,5,4,5,4,2,6,4,5,5,3,2,6,4,7,7,3,7,1,3,7,4,6,7,8,4,2,4,7,3,5,9,5,1,4,2,5,5,2,0,4,3,4,2,2,3,4,3,3,3,4,1,2,6,6,4,3,5,2,6,3,5,6,3,4,8,7,5,3,4,2,6,9,4,6,4,4,4,3,3,4,2,0,3,2,3,3,5,5,1,5,5,5,5,4,3,2,1,3,6,4,4,3,6,4,4,7,5,2,5,3,1,1,2,5,9,7,3,5,5,6,4,3,1,3,6,2,5,3,2,2,4,7,6,4,8,1,7,5,3,6,5,5,1,0,1,2,2,4,3,6,5,1,2,2,1,6,4,1,5,4,5,5,4,2,3,1,3,3,1,5,3,5,3,2,3,4,2,8,3,1,4,1,1,2,5,5,6,3,3,1,5,3,2,6,1,4,10,7,3,4,4,6,5,8,3,7,3,1,5,4,3,6,1,4,3,1,2,4,3,11,3,4,3,8,13,3,10,6,14,4,13,13,18,19,20,20,24,15,11,8,6,10,15,7,3,6,3,5,6,5,3,1,3,6,4,4,1,3,1,2,4,2,2,5,5,4,7,6,5,3,1,3,5,5,2,0,0,4,3,2,2,3,0,2,1,1,0,0,0,0,0,0,0,1,1,1,1,0,0,0,0,0,0,0,0,0,0
0,0,0,0,0,0,1,1,1,0,0,0,0,1,0,2,2,1,0,1,1,0,0,1,1,1,2,4,3,6,0,5,4,2,5,4,7,4,5,1,3,3,3,9,2,7,5,5,7,6,7,6,3,4,5,5,3,2,3,8,0,3,4,5,6,6,5,5,8,1,8,5,4,5,4,6,3,6,4,5,14,6,4,6,9,3,6,7,5,4,4,2,7,7,6,7,2,2,9,2,5,5,3,1,8,5,4,5,4,7,6,5,5,7,8,5,4,6,5,6,5,5,3,6,5,4,3,10,3,6,5,5,1,7,3,4,1,9,5,6,3,3,8,6,8,6,4,6,2,5,6,4,3,6,8,8,6,3,7,6,6,5,6,4,7,4,6,5,2,6,9,4,2,3,5,3,9,6,8,1,5,7,5,6,5,3,7,8,3,7,6,4,5,2,4,6,6,10,5,5,2,6,6,7,4,8,4,3,2,4,3,3,7,3,3,7,3,8,5,3,5,5,13,10,10,1,7,3,4,5,10,4,5,3,3,4,3,5,8,6,2,10,10,5,5,5,3,4,5,7,3,8,8,4,9,7,4,6,5,7,10,5,6,9,7,7,6,8,8,17,25,17,21,24,21,24,28,26,31,36,22,17,14,16,12,11,14,9,8,3,8,4,6,5,6,7,5,3,6,6,9,9,5,11,4,5,5,7,4,4,3,9,11,3,4,4,1,5,5,2,4,2,4,2,1,4,0,1,0,0,1,2,3,1,0,0,1,1,0,2,0,0,0,0,0,0,0,0,0,0
0,0,0,0,0,0,0,0,0,0,0,0,1,0,0,0,0,0,0,0,0,0,0,0,0,1,1,2,0,0,1,1,4,3,4,1,3,4,1,1,4,0,1,3,3,2,0,2,0,4,3,2,4,2,1,1,2,6,1,4,2,2,2,1,3,3,4,3,4,2,4,2,2,3,1,4,4,2,4,5,2,2,5,2,3,4,2,5,2,1,4,2,1,5,2,5,4,1,2,3,4,4,3,1,4,5,1,6,2,2,3,4,5,2,3,4,3,3,3,7,3,4,1,1,2,4,2,5,2,2,2,2,5,2,1,1,3,8,0,5,0,1,3,1,1,5,3,4,2,2,1,2,2,3,2,5,3,2,3,4,3,3,4,4,2,3,2,2,7,6,2,3,1,4,4,1,2,3,3,2,4,4,4,2,3,3,2,2,2,3,2,1,2,2,5,1,4,3,2,2,2,2,5,4,2,1,2,2,3,2,3,6,6,3,6,4,5,3,2,3,1,3,1,3,7,6,4,2,0,4,4,0,4,2,4,5,5,4,2,2,1,1,1,2,2,4,1,2,3,0,1,5,2,1,5,1,1,3,2,5,2,1,4,7,2,4,5,2,5,5,6,8,6,7,13,12,12,11,16,6,11,12,11,9,10,6,6,6,5,7,6,5,5,5,7,2,1,1,1,8,4,2,2,5,3,4,2,6,3,1,4,5,2,5,4,8,4,2,4,1,0,0,2,3,0,2,0,0,3,0,0,0,2,0,0,1,2,0,0,1,0,0,1,0,0,0,0,0,0,0
0,0,0,0,0,0,0,1,0,0,0,2,0,0,0,1,0,0,1,0,0,0,0,0,2,2,1,3,2,1,1,3,1,4,3,3,4,6,3,4,4,5,4,3,0,3,5,3,4,2,2,3,6,3,5,3,2,7,7,4,6,7,1,2,4,3,5,4,3,4,5,1,10,4,5,5,5,5,4,4,1,7,4,3,2,5,0,5,2,0,1,1,3,6,4,4,1,6,1,4,2,2,5,3,7,4,7,4,2,5,2,4,9,3,3,1,2,7,2,2,3,0,5,8,2,2,7,2,1,4,7,9,3,4,4,5,2,5,1,4,3,1,3,1,4,3,6,6,3,2,3,5,4,4,3,2,4,7,3,3,3,4,2,5,3,2,3,5,4,4,5,0,5,3,4,5,4,5,3,4,0,2,2,6,4,2,2,2,4,5,4,3,1,5,1,6,6,0,3,4,4,3,3,1,1,6,3,1,0,3,5,3,2,2,4,2,3,4,3,1,3,7,2,2,7,2,5,3,6,5,5,1,2,2,2,2,2,2,6,4,3,3,4,3,4,4,4,4,8,4,1,3,3,2,7,3,5,1,7,3,5,8,3,4,2,4,5,9,6,7,8,7,6,13,11,16,21,16,17,15,14,13,10,11,7,3,5,5,3,7,3,2,8,8,2,1,2,4,2,2,3,4,2,2,1,3,3,2,2,2,1,0,5,1,2,5,1,2,5,2,1,2,5,3,1,0,1,2,0,3,0,0,0,1,0,2,0,0,1,1,0,1,0,0,0,0,0,0,0,0
0,0,0,0,0,0,0,0,0,0,0,1,0,1,0,0,0,1,0,2,0,0,0,0,3,2,1,3,2,4,0,3,6,2,5,4,2,7,5,3,4,7,5,5,7,3,5,8,4,4,5,2,5,7,8,4,5,3,5,6,7,6,6,5,9,5,5,5,6,4,7,1,6,4,5,5,4,5,9,9,3,3,5,3,2,9,2,4,3,4,0,5,6,8,8,5,5,3,4,5,1,3,6,7,3,5,10,2,5,5,7,2,3,4,5,6,4,3,7,8,4,6,9,6,8,0,6,6,6,7,10,6,3,2,8,3,3,2,4,4,2,5,3,7,5,4,4,7,3,6,3,7,2,7,8,3,7,6,7,2,4,6,3,5,0,6,6,1,3,3,1,3,4,4,7,11,10,6,5,6,7,3,9,7,10,5,8,3,1,6,8,4,3,7,5,3,2,4,4,2,2,6,2,3,9,4,7,6,0,7,4,5,6,10,4,5,3,5,4,1,3,3,6,7,4,2,5,3,6,7,8,5,4,3,7,4,6,5,5,6,3,7,4,6,11,3,6,4,9,4,4,8,6,2,6,6,4,11,9,4,4,5,6,6,8,8,8,8,9,15,11,18,20,17,17,27,20,22,17,29,21,22,15,19,20,8,8,13,5,2,5,4,6,6,4,10,5,7,4,4,4,5,3,3,5,5,7,6,7,1,4,3,3,7,2,3,4,4,4,7,5,3,1,2,1,0,3,1,1,0,0,0,0,1,0,0,0,1,0,1,1,0,0,0,0,0,0,0,0,0
0,0,0,0,0,0,0,0,0,0,0,0,1,1,0,0,0,0,0,0,0,0,0,0,0,2,2,0,1,2,2,1,2,1,3,0,2,2,0,1,1,2,1,4,4,2,2,6,3,1,2,0,3,2,1,5,3,2,3,2,2,5,1,4,2,3,6,4,5,3,1,5,4,10,4,2,4,2,1,3,1,5,8,1,0,6,1,1,3,4,3,1,2,1,4,3,2,4,4,4,0,2,3,6,2,2,4,1,3,4,5,3,2,3,2,2,5,3,4,1,1,0,1,3,5,9,0,4,4,3,2,1,3,4,0,5,6,0,1,0,2,3,1,4,3,1,4,2,4,4,6,1,5,3,2,3,3,2,4,0,0,1,1,3,2,2,1,3,3,3,2,2,1,3,1,1,2,4,4,2,6,3,1,1,1,4,1,1,4,1,2,4,4,1,1,3,2,4,1,2,4,4,2,0,4,5,1,0,4,5,6,4,1,3,2,3,0,6,6,4,4,5,1,3,4,1,5,1,1,1,3,2,4,1,1,3,3,1,5,5,4,0,3,0,5,2,0,1,3,4,2,3,3,1,3,2,6,2,0,2,6,4,5,0,3,5,3,8,11,8,8,7,10,13,14,12,17,16,20,13,11,14,8,9,9,11,7,7,2,2,5,3,1,2,3,3,4,3,5,6,6,1,0,3,2,2,4,2,2,3,4,1,3,3,4,2,3,7,3,1,2,5,1,0,1,0,3,1,1,1,1,0,1,0,0,0,1,0,0,0,0,0,0,0,0,0,0,0,0,0
0,0,0,0,0,0,1,1,0,0,0,1,1,1,0,0,0,2,0,0,0,0,1,0,2,0,1,0,2,1,1,2,2,1,0,4,4,5,3,2,4,5,1,3,7,0,4,5,1,4,5,7,5,3,2,3,4,3,3,6,6,2,3,4,3,2,1,5,2,5,2,4,2,2,1,3,2,5,3,4,0,3,3,3,4,7,6,5,3,1,3,0,5,4,3,2,3,0,3,1,1,3,6,1,7,3,1,3,3,4,2,3,1,6,2,4,5,6,1,3,4,5,4,0,2,2,3,1,2,8,2,2,3,4,1,3,1,2,3,5,3,3,2,7,3,5,0,5,7,4,4,5,4,3,6,4,1,3,4,3,3,3,6,4,3,4,0,6,2,3,1,2,3,2,2,6,4,5,4,4,5,5,4,7,3,3,3,4,3,2,1,2,2,3,6,5,2,5,3,0,3,1,10,4,1,5,2,6,5,3,1,4,4,1,4,4,6,4,1,3,6,4,2,5,3,3,5,3,1,3,5,4,1,4,2,1,0,2,5,1,2,3,5,5,4,4,5,3,3,1,1,3,2,3,0,7,5,0,3,1,3,3,2,6,2,6,6,6,9,9,5,10,10,10,5,10,14,16,12,9,7,14,18,5,12,4,3,5,6,8,3,2,1,4,4,2,2,1,1,4,2,4,2,2,1,4,2,2,3,3,5,2,6,2,0,1,3,2,2,3,3,2,0,1,1,1,0,0,1,2,0,1,1,0,0,1,0,3,0,0,0,0,0,0,0,0,0,0,0,0
0,0,0,0,0,0,0,0,0,0,0,2,1,1,2,0,0,1,0,0,0,1,0,1,2,1,4,5,4,4,2,4,10,5,6,5,3,4,3,3,5,6,5,8,6,5,4,3,2,6,4,2,7,7,5,4,3,9,4,5,1,6,6,8,12,3,4,7,7,12,2,9,8,7,8,5,6,10,4,4,3,4,9,6,4,9,1,2,4,4,1,5,7,2,8,3,3,4,4,6,8,2,4,7,4,4,8,1,4,1,7,2,13,4,8,4,5,9,5,4,4,2,2,4,6,5,2,4,6,8,4,6,8,7,2,7,8,5,6,7,6,3,7,9,7,2,5,4,7,7,7,4,4,7,4,5,7,2,6,5,8,4,3,2,5,4,5,5,6,4,6,2,4,4,6,3,4,7,5,12,3,2,7,5,6,4,6,3,5,6,8,4,5,6,2,6,7,6,9,9,5,6,3,8,4,5,6,3,7,4,7,5,5,5,4,7,7,2,6,7,2,6,3,7,2,4,5,3,4,6,4,1,8,7,6,7,5,6,3,5,3,4,9,4,7,2,9,4,6,7,6,7,4,5,5,4,7,6,3,5,4,4,10,11,2,12,6,7,15,9,13,16,11,9,25,16,22,27,24,16,23,18,18,16,10,15,7,10,6,3,6,14,5,6,5,5,5,5,7,9,4,5,4,5,5,2,6,5,4,3,4,9,6,4,10,7,2,8,6,6,5,2,6,4,5,1,2,2,1,1,1,1,1,1,0,0,4,2,1,1,1,0,0,0,0,0,0,0,0,0
0,0,0,0,0,0,0,0,0,0,0,0,0,0,0,0,0,0,0,1,0,0,0,1,0,1,0,0,1,1,1,2,2,3,0,4,3,1,3,5,2,1,3,2,0,3,3,1,5,3,3,1,2,1,6,2,3,4,1,5,1,3,4,2,0,4,2,1,3,3,2,0,2,1,6,5,3,3,4,5,2,4,1,4,3,2,2,4,5,1,2,3,1,7,2,4,1,2,2,2,2,3,5,1,3,2,1,6,3,1,3,2,4,4,4,0,4,3,8,3,2,1,5,4,1,2,2,3,1,4,3,1,1,5,3,3,0,2,4,1,1,3,4,5,1,2,5,2,1,1,2,1,2,4,1,1,3,0,0,1,3,1,2,0,4,3,3,5,2,7,1,7,1,4,2,0,5,3,5,3,4,3,3,4,2,3,1,1,4,4,2,5,1,5,3,2,1,3,3,3,4,2,1,2,4,0,3,3,1,5,5,3,1,5,3,1,1,5,2,3,2,3,2,0,2,3,4,3,5,5,2,1,2,5,1,6,3,5,1,4,0,4,2,2,5,3,4,3,3,3,1,3,2,1,2,3,7,7,1,8,5,3,5,1,4,1,3,6,4,6,7,9,8,10,11,17,8,12,18,19,18,4,11,6,11,5,8,4,2,5,7,2,2,1,2,5,2,4,1,3,4,3,5,4,4,3,4,1,1,1,4,3,3,4,4,1,3,4,9,1,1,0,0,0,1,1,2,1,1,0,3,1,2,0,0,0,0,0,0,0,0,0,0,0,0,0,0,0,0,0
0,0,0,0,0,0,0,0,0,0,1,0,0,0,0,0,0,0,2,0,0,0,1,1,1,1,2,2,3,4,2,2,1,2,4,5,2,2,2,6,3,6,1,1,1,3,4,2,5,8,6,8,3,5,3,5,4,3,4,3,3,4,3,7,7,7,5,5,4,5,2,3,4,5,3,8,7,4,4,4,6,4,0,4,3,6,3,4,1,1,5,5,4,1,3,5,6,2,2,7,7,7,3,6,12,1,7,4,3,1,4,5,2,8,7,3,7,5,5,4,3,1,4,2,2,1,3,4,1,3,6,1,3,1,3,6,5,2,5,4,5,4,4,5,2,3,6,4,3,2,6,3,3,3,7,7,6,3,4,1,5,4,3,3,1,2,7,5,5,7,4,3,4,3,2,2,4,3,9,7,1,5,5,4,2,5,2,6,4,1,3,7,2,5,7,3,4,1,4,3,2,4,4,3,3,4,3,5,2,2,2,4,3,2,5,4,3,2,6,5,4,5,4,6,4,3,3,2,3,6,2,4,5,9,3,2,3,1,3,3,2,4,6,2,2,1,4,2,5,4,2,4,4,2,3,4,1,3,5,1,2,3,3,7,0,5,5,11,3,9,11,11,9,17,10,13,14,24,18,14,9,13,11,14,9,6,8,2,5,4,3,1,2,5,4,4,2,3,2,2,2,2,7,4,2,4,6,2,3,2,2,7,1,3,5,4,1,2,2,3,0,1,0,2,0,1,2,0,1,0,0,0,3,1,1,0,0,2,0,0,0,0,0,0,0,0,0,0,0,0
0,0,0,0,0,0,0,0,0,0,1,0,0,2,0,0,1,1,0,0,1,1,0,1,1,1,3,3,2,0,5,2,3,5,6,4,3,7,4,3,5,3,4,3,7,5,3,5,1,5,2,3,7,5,8,5,3,1,2,5,8,3,5,3,5,5,6,5,6,4,5,8,3,6,6,10,6,8,4,5,5,8,2,7,8,1,6,4,6,4,3,3,7,9,5,6,1,4,6,3,6,12,8,6,6,3,4,8,5,4,5,4,5,4,3,5,2,5,6,5,4,5,3,3,5,6,1,4,6,4,6,1,6,6,9,9,4,4,4,5,5,0,7,9,4,3,2,5,2,8,6,1,10,4,4,4,3,6,4,3,5,4,5,4,4,9,7,7,3,6,6,4,2,9,5,5,7,4,6,6,7,9,5,10,5,7,6,7,2,5,1,8,7,5,5,7,6,5,2,8,4,8,7,8,3,3,7,3,6,4,5,8,4,2,2,8,3,7,5,7,11,3,5,6,4,7,8,8,6,3,4,7,7,2,9,6,7,3,6,12,4,5,3,6,6,7,8,7,6,7,4,6,8,7,6,4,4,3,7,9,5,7,7,5,12,8,4,12,9,14,14,19,25,25,20,15,25,32,27,39,27,19,19,9,12,15,11,5,5,11,7,19,5,6,9,7,5,6,3,6,2,10,7,8,3,7,0,10,7,8,4,3,7,2,5,6,1,4,4,2,3,4,2,2,2,1,1,1,0,0,0,0,1,3,2,2,2,2,1,0,1,0,0,0,0,0,0,0,0,0
0,0,0,0,0,0,0,0,0,0,0,0,0,0,1,0,0,0,2,0,0,0,0,0,1,0,3,1,2,2,1,2,2,4,2,2,4,1,1,5,1,2,0,6,3,4,3,2,4,5,1,9,3,5,6,1,5,5,2,2,4,2,7,1,2,3,1,2,2,2,3,5,6,0,2,1,4,3,2,2,0,2,2,2,1,4,5,3,2,0,3,1,3,2,1,2,1,3,4,2,1,1,3,5,0,1,0,1,1,2,3,3,1,2,4,0,3,4,4,0,1,7,4,3,1,5,2,5,4,1,2,5,1,3,2,3,4,1,3,2,2,5,4,3,6,2,0,2,2,2,1,1,2,5,5,1,2,4,3,2,1,5,2,3,4,2,0,6,1,0,5,0,2,1,5,2,1,2,2,4,5,2,3,5,3,3,1,4,3,1,1,2,1,2,2,2,2,1,3,2,4,3,2,1,2,1,1,3,3,0,4,6,0,2,2,7,1,0,4,0,1,0,1,2,4,0,4,5,2,3,2,1,2,2,0,2,0,0,2,1,4,2,4,5,2,4,2,1,3,1,1,4,0,1,2,4,4,2,3,6,1,5,2,5,8,1,5,3,5,7,6,8,7,13,9,14,12,9,15,16,16,8,1,6,4,4,9,9,9,4,6,5,3,0,1,5,3,2,5,2,3,7,2,4,5,1,4,2,5,0,5,1,2,3,1,4,3,3,4,1,0,1,0,2,1,1,1,2,1,3,0,0,0,2,0,0,2,0,0,0,1,1,0,0,0,0,0,0,0,0
0,0,0,0,0,0,0,0,0,2,0,0,0,1,0,0,1,1,1,2,0,1,2,1,0,0,1,3,3,4,2,0,4,0,2,3,4,3,1,4,9,4,2,4,4,4,3,3,4,5,7,4,6,4,6,6,3,6,3,5,5,7,5,3,5,3,6,6,5,7,6,3,3,1,3,3,3,4,4,9,6,6,2,4,6,3,4,2,3,6,3,4,3,3,3,2,3,7,3,6,3,4,3,3,3,4,6,1,8,1,1,6,4,5,4,5,7,6,6,2,6,4,4,3,7,5,3,0,6,2,4,2,2,5,11,2,2,2,5,6,1,5,1,5,3,6,2,1,4,8,2,3,3,4,3,3,3,4,2,6,4,2,3,5,6,7,1,1,4,1,4,4,8,4,4,6,5,4,1,1,5,4,4,2,6,3,5,3,1,4,3,10,6,2,2,6,6,3,6,4,8,6,1,4,4,7,2,1,9,5,3,2,2,7,5,2,7,5,3,6,3,3,3,2,3,4,1,2,4,4,1,5,3,2,3,5,2,6,2,5,9,2,3,3,3,3,7,5,2,4,7,4,4,7,3,2,7,4,3,4,2,5,1,2,3,3,6,6,8,8,13,10,16,14,23,17,21,20,17,18,13,9,10,7,11,8,9,3,4,5,4,2,2,2,5,4,7,2,4,3,2,3,6,5,3,4,2,2,5,3,4,4,4,3,1,4,5,1,6,5,1,4,0,1,0,2,0,0,0,0,1,0,1,0,2,0,1,1,1,0,1,0,0,0,0,0,0,0,0,0
0,0,0,0,0,0,0,0,0,0,0,1,0,1,0,0,1,0,1,1,1,0,2,0,0,3,0,1,3,2,2,4,1,2,8,3,8,10,4,4,3,4,6,2,4,2,4,7,5,1,4,5,5,1,2,4,1,4,4,6,10,3,7,7,2,2,2,3,4,4,3,9,6,3,6,2,6,4,8,4,5,6,4,5,5,11,6,3,5,3,10,5,9,4,4,8,4,3,4,4,4,5,4,10,1,1,8,2,4,4,10,6,7,5,6,6,3,3,6,5,3,4,4,3,2,7,8,2,6,5,5,3,5,4,6,6,4,3,2,3,6,7,6,3,3,11,4,13,3,7,6,6,6,5,3,0,5,3,5,9,7,2,3,3,6,5,4,6,6,5,12,8,5,10,9,3,5,4,3,6,3,8,4,6,4,4,7,5,2,5,5,3,6,3,7,6,5,5,6,5,6,10,1,1,5,4,7,2,3,9,6,7,3,4,5,4,6,5,6,7,5,6,7,4,6,2,3,4,7,6,2,6,3,4,5,8,1,7,7,4,6,6,5,3,7,9,11,5,7,9,3,2,5,5,5,6,6,7,5,6,6,4,8,3,4,6,14,5,10,14,15,14,8,12,21,25,25,27,18,29,28,10,20,13,7,14,16,5,7,7,6,6,4,4,7,6,4,5,9,6,2,5,2,6,4,6,2,4,3,4,11,8,4,4,9,6,3,5,6,5,4,0,6,2,0,2,1,1,2,1,0,1,2,1,2,2,1,0,1,1,0,1,0,0,0,0,0,0,0,0
0,0,0,0,0,0,0,0,0,0,0,0,0,0,0,0,0,0,0,1,0,1,0,0,1,1,1,0,0,4,0,0,2,2,2,1,3,2,0,0,2,0,2,0,2,2,3,1,3,3,4,6,2,4,3,3,0,3,2,2,4,5,3,4,3,1,4,6,0,4,4,2,1,2,5,3,0,3,0,1,5,1,1,3,3,4,1,6,1,2,6,4,2,3,4,2,1,0,2,2,2,0,4,1,3,0,2,2,1,0,1,2,4,6,5,4,2,3,5,1,2,1,1,3,1,2,3,3,0,3,3,1,3,4,4,1,9,2,1,2,2,2,1,2,4,0,1,4,2,4,3,3,3,3,5,1,2,1,7,0,4,3,3,2,1,1,2,2,2,3,3,3,2,2,4,1,1,4,3,3,1,1,5,3,2,5,3,3,3,2,1,2,2,3,1,4,3,0,4,2,3,1,2,4,1,3,4,2,0,3,3,1,5,3,1,0,3,2,2,5,2,4,2,0,3,3,1,6,3,3,4,2,1,5,2,8,5,5,2,1,1,8,3,5,3,1,0,2,5,2,7,1,4,4,2,6,1,3,2,5,4,1,4,1,6,6,5,2,5,9,13,13,9,5,9,13,10,12,17,19,9,9,12,9,5,3,7,3,6,3,4,3,3,2,2,3,0,3,4,1,4,0,1,2,4,2,10,6,1,6,1,5,1,1,2,1,3,0,3,0,2,2,3,3,1,0,0,0,0,1,0,0,1,0,0,0,0,0,0,0,1,0,0,0,0,0,0,0,0,0
0,0,0,0,0,0,0,0,0,0,0,1,1,1,0,1,0,1,0,1,1,1,1,1,0,2,2,0,2,0,7,1,4,1,5,5,7,7,2,5,2,1,5,3,9,5,1,5,2,1,3,2,3,4,4,3,5,6,5,3,3,2,7,5,7,1,2,4,3,6,5,8,7,4,5,1,4,7,5,7,4,6,2,4,3,2,9,6,5,4,6,2,3,2,4,1,9,9,5,2,6,4,2,3,6,2,1,4,4,3,6,6,5,3,2,6,7,4,2,10,8,7,3,5,2,1,4,4,2,4,3,4,2,4,5,2,5,2,7,5,3,4,2,4,3,2,4,3,5,4,6,1,2,3,2,4,4,6,5,7,4,3,3,1,6,7,5,3,6,4,3,7,6,6,7,3,3,4,3,4,2,4,4,5,3,5,3,1,4,4,3,3,3,0,5,9,3,5,5,6,7,7,1,3,3,0,3,3,5,7,1,3,1,3,4,3,5,1,3,4,3,1,3,9,3,4,5,5,3,1,7,4,0,3,1,2,3,6,2,0,4,7,7,3,5,5,2,3,6,12,2,6,5,3,4,1,4,2,2,4,3,4,3,5,1,4,6,13,10,5,16,15,12,18,16,19,19,14,10,15,8,21,13,9,7,10,5,6,5,7,4,2,3,6,7,6,4,6,5,7,1,6,4,3,5,2,0,3,5,5,2,4,4,6,6,3,6,3,1,0,6,2,4,2,0,2,0,2,0,1,0,1,0,0,2,0,1,2,1,0,0,0,0,0,0,0,0,0,0,0
0,0,0,0,0,0,0,0,0,1,0,0,0,1,1,1,0,1,0,1,0,0,1,1,2,0,1,0,0,2,1,2,1,2,5,7,4,0,1,2,2,5,2,3,7,4,5,5,0,11,5,2,7,5,4,4,4,5,2,3,6,10,2,3,3,4,3,6,6,9,4,4,9,3,4,9,8,5,2,3,3,5,3,3,4,3,2,7,8,3,3,4,6,5,4,1,8,7,6,1,2,7,5,2,2,3,7,7,4,3,5,6,2,1,6,5,3,9,6,4,7,5,4,7,4,2,9,3,0,3,5,9,7,3,2,6,4,2,10,12,5,11,3,7,5,6,4,5,6,8,7,10,3,10,6,2,6,8,3,8,8,6,7,7,2,8,6,6,5,2,4,1,7,5,2,8,3,7,3,1,7,5,4,4,4,5,3,2,3,5,6,4,3,6,7,6,5,8,3,3,4,8,1,8,7,5,7,10,3,9,3,7,2,1,7,4,4,1,3,7,5,8,6,6,7,10,5,3,5,6,4,7,4,3,6,5,2,8,4,8,3,4,5,5,4,5,5,5,9,2,6,5,4,5,6,8,4,3,5,4,6,6,9,10,10,7,12,14,12,11,12,13,17,26,25,19,24,27,26,17,16,19,12,9,12,9,17,10,5,10,9,8,4,7,8,6,5,8,6,4,2,7,5,4,7,7,7,11,7,6,3,10,8,2,5,6,7,5,3,3,5,3,5,3,3,4,2,0,0,2,1,0,2,2,3,0,1,1,1,0,0,0,0,0,0,0,0,0,0,0
0,0,0,0,0,0,0,0,0,0,0,1,0,0,1,0,1,0,0,0,0,1,0,0,2,0,0,0,0,4,2,0,1,3,2,1,3,2,1,3,2,0,3,1,6,4,0,4,0,3,2,5,7,0,2,4,2,3,4,2,1,4,2,2,1,2,5,2,3,2,4,3,2,6,2,2,6,4,2,3,6,2,0,4,1,1,5,3,0,2,4,1,4,1,2,1,1,1,6,4,1,1,3,0,4,4,3,1,2,3,1,5,2,1,2,3,1,4,2,7,2,7,3,2,4,3,2,4,3,3,3,5,1,5,1,1,1,3,1,3,1,4,4,2,1,3,2,2,1,2,1,3,5,2,3,2,1,0,3,4,3,4,4,2,3,2,0,3,0,2,4,0,2,1,3,1,3,2,1,1,3,1,2,1,2,5,4,3,1,1,1,4,1,3,1,1,2,0,3,3,2,0,3,6,2,2,0,3,3,2,3,5,6,1,3,0,2,2,2,2,4,0,2,2,2,3,0,3,4,4,6,4,5,2,6,1,3,2,4,1,1,3,5,7,0,1,5,2,1,6,3,2,3,1,5,2,6,3,5,4,0,6,4,3,3,7,5,7,8,9,8,8,13,4,20,7,11,20,16,9,8,16,8,10,3,4,4,5,4,3,5,2,3,1,3,2,5,1,2,2,1,0,2,4,4,1,0,2,1,1,6,2,0,2,2,0,1,1,2,1,0,0,2,0,1,0,0,1,1,0,1,1,0,0,2,0,0,1,0,0,1,0,0,0,0,0,0,0,0,0
0,0,1,0,0,0,0,0,1,0,0,0,1,2,1,0,2,0,0,1,0,1,0,2,1,0,2,1,1,1,2,3,5,7,6,7,7,6,7,5,9,3,3,4,6,3,3,5,5,5,3,4,6,3,4,7,7,8,4,10,3,3,1,5,6,2,8,4,5,6,10,5,5,5,4,2,4,4,6,5,3,5,7,7,1,7,4,4,4,4,7,9,2,8,4,3,6,2,7,5,7,6,3,5,4,4,1,4,5,5,5,8,1,7,6,6,2,8,4,7,3,5,4,2,3,5,2,3,7,4,1,3,5,5,3,6,4,3,2,4,6,7,5,4,4,5,7,2,2,2,10,4,3,3,3,2,6,5,6,5,6,4,5,2,1,1,3,6,5,3,2,6,8,8,2,4,5,4,8,2,2,6,5,4,4,9,1,3,1,4,7,2,5,2,0,3,7,3,5,4,5,6,4,5,1,2,5,4,6,6,1,3,7,5,4,2,1,3,6,8,4,3,3,3,1,3,10,4,2,4,6,1,2,6,4,3,3,4,4,4,3,3,4,3,3,3,4,7,3,7,3,2,3,2,1,4,3,7,2,3,7,3,2,2,7,4,3,1,10,13,10,11,15,16,19,10,20,20,17,24,13,16,13,13,3,9,5,7,4,5,9,4,5,3,4,2,3,4,6,7,1,2,4,0,6,3,3,3,5,2,0,4,3,6,7,1,5,3,7,2,4,4,0,1,0,1,2,0,0,2,4,0,0,2,0,0,2,0,0,0,0,0,1,0,0,0,0,0,0,0
0,0,0,0,0,0,0,0,0,1,1,2,0,1,1,1,1,1,1,2,1,1,0,0,0,2,2,1,3,2,5,5,0,1,2,2,2,5,2,3,7,9,0,4,3,7,2,5,3,3,3,5,3,7,2,4,6,5,4,4,7,11,4,6,7,3,4,8,5,4,4,3,2,6,5,2,7,7,4,4,6,4,5,5,6,6,4,2,3,3,3,4,5,4,6,3,2,4,2,4,3,5,1,4,4,4,6,5,0,6,6,4,8,3,5,10,12,3,4,5,1,5,6,6,3,3,4,5,3,3,2,5,6,6,4,5,3,10,3,7,3,4,3,2,1,7,4,2,2,3,4,2,8,5,7,4,2,7,2,6,4,4,3,5,5,2,5,5,5,7,6,5,5,6,3,2,2,5,9,3,5,4,2,2,3,6,8,6,5,2,5,5,1,6,3,6,2,6,6,4,3,4,0,2,3,4,6,7,5,4,4,4,4,6,8,4,3,7,5,5,3,4,4,6,6,6,3,4,9,5,7,7,1,4,2,3,5,6,2,2,4,4,6,3,4,5,4,5,2,8,3,5,4,5,6,5,9,2,6,3,2,7,5,2,6,7,9,12,13,8,16,26,19,22,23,21,25,27,21,19,17,17,17,8,15,10,13,7,4,8,6,5,3,9,4,6,4,6,3,9,4,4,8,8,3,8,6,4,3,1,6,7,6,5,5,6,6,3,8,1,2,4,4,2,3,2,2,0,2,1,0,0,2,2,0,0,0,2,0,0,0,0,0,0,0,0,0,0,0,0
0,0,0,0,0,0,0,0,0,0,0,0,0,0,0,0,0,0,0,1,1,0,0,0,1,1,0,2,0,0,3,2,3,5,0,2,1,3,3,4,1,2,1,2,3,2,0,0,2,2,5,1,0,2,2,1,4,2,2,4,1,4,6,5,2,1,2,2,4,2,2,2,3,2,1,7,0,1,1,0,0,3,1,0,3,2,1,4,4,3,3,2,3,4,1,2,3,4,0,2,2,2,2,0,6,4,5,5,2,1,2,4,1,1,0,4,5,2,2,4,1,4,5,3,2,2,0,5,5,1,3,4,1,7,1,0,4,2,3,0,2,4,2,2,4,2,4,3,3,0,2,1,2,2,0,2,3,5,2,4,0,2,6,4,5,6,3,1,2,2,2,0,1,3,1,3,1,1,3,3,3,1,1,2,4,2,2,7,3,2,3,4,0,1,3,1,5,1,1,3,2,2,1,4,2,3,5,4,3,3,1,2,3,1,2,1,7,3,4,0,4,5,2,2,4,3,1,4,2,2,4,3,1,1,1,4,2,6,1,1,3,2,0,2,4,2,5,3,1,5,1,5,2,3,3,3,1,3,3,2,4,5,1,4,4,4,7,7,9,7,9,8,11,9,6,12,13,20,12,12,11,11,12,8,3,3,5,7,7,2,2,4,4,2,3,1,6,0,1,0,1,2,2,5,3,1,1,1,2,4,3,0,3,4,1,3,4,0,1,3,1,1,3,2,0,0,2,1,0,1,0,0,0,2,0,0,1,0,0,0,0,0,0,0,0,0,0,0,0,0
0,0,0,0,0,0,0,0,0,0,0,1,0,0,0,0,0,1,0,0,0,0,0,0,0,0,0,1,0,2,2,2,2,4,3,3,7,4,5,3,5,7,5,1,4,9,3,1,6,5,5,2,7,4,4,4,9,3,7,3,6,2,6,2,5,4,3,7,6,1,5,2,3,9,6,3,0,8,2,3,4,2,5,6,2,2,8,3,5,5,8,5,4,12,4,5,3,6,7,3,2,3,5,3,5,4,6,6,4,2,3,4,4,8,7,4,6,6,3,3,5,7,4,1,4,3,5,3,2,4,1,4,4,1,3,4,7,2,2,5,2,2,6,2,2,5,4,3,5,2,4,6,6,2,3,3,4,8,2,5,6,4,4,5,5,4,3,4,6,3,2,3,4,5,4,4,3,7,1,3,2,1,3,5,2,3,4,4,2,2,2,2,7,3,8,8,7,1,3,1,6,6,0,3,9,4,3,2,6,3,5,4,3,5,4,3,6,3,4,5,9,6,4,1,3,1,0,4,1,3,3,5,3,7,7,5,6,5,4,2,3,3,5,7,1,1,5,3,3,4,7,5,2,4,2,7,2,2,10,4,6,5,7,6,5,6,6,6,9,9,7,14,13,15,19,12,14,14,16,20,13,11,10,10,5,13,5,2,6,4,3,7,4,3,2,5,9,0,3,1,2,3,8,1,5,5,4,2,0,2,2,3,2,6,5,4,5,1,1,2,3,2,2,1,4,2,0,0,1,1,2,0,1,0,0,2,0,0,1,0,0,0,1,0,0,0,0,0,0,0
0,0,0,0,0,0,1,0,0,1,1,1,1,3,2,0,0,0,0,1,0,0,0,1,1,0,4,2,2,5,0,4,5,4,1,1,3,2,4,3,2,1,3,7,2,6,3,5,3,8,4,7,7,3,5,5,5,4,6,5,6,1,0,2,3,1,6,4,6,3,4,1,4,2,7,5,6,10,3,4,7,0,8,3,5,6,5,2,2,4,7,6,7,5,4,2,7,4,7,4,7,2,4,1,3,4,2,4,4,2,6,4,3,2,2,5,6,3,5,8,9,6,4,8,5,4,5,3,4,3,5,6,6,4,5,8,4,0,4,6,6,6,2,4,3,3,0,3,4,3,7,5,7,8,6,3,3,3,4,2,3,3,1,9,8,4,2,4,6,7,3,4,6,4,6,1,1,4,3,4,5,4,5,1,8,3,4,4,4,10,2,4,10,4,3,6,4,6,3,0,2,9,3,3,6,9,5,5,6,2,4,3,7,4,4,6,7,5,7,6,5,5,4,5,1,11,2,4,4,6,5,3,5,4,0,7,6,4,2,5,4,5,4,1,7,7,3,1,6,7,2,3,4,8,6,4,5,3,5,9,6,3,3,12,7,12,2,9,7,16,8,18,22,16,17,32,21,20,21,25,17,21,18,13,13,13,15,7,7,8,9,2,7,8,3,5,4,5,6,6,6,7,4,6,3,7,2,4,5,5,3,12,5,3,1,5,3,1,6,3,3,3,3,3,2,2,1,2,0,0,1,1,1,0,2,1,1,1,0,1,0,0,0,0,0,0,0,0,0,0
0,0,0,0,0,0,0,0,1,0,0,0,1,1,0,0,0,0,1,0,1,0,0,0,0,2,0,0,0,0,0,3,2,3,2,1,1,1,2,3,1,0,2,2,3,1,4,4,3,4,3,1,3,1,2,0,3,5,1,4,3,0,5,1,2,2,4,1,3,1,3,1,1,4,4,4,6,0,1,3,4,1,3,6,0,2,2,3,4,2,3,4,3,2,1,2,3,3,5,4,2,3,6,5,2,2,2,2,3,2,3,1,1,5,1,4,6,1,2,1,2,3,1,0,6,6,0,5,5,2,3,4,2,1,1,2,3,4,1,4,3,3,0,3,0,4,4,4,3,3,5,2,4,3,4,4,2,0,2,3,4,2,2,3,2,7,2,1,4,1,2,3,1,4,0,3,4,3,4,2,3,2,4,6,1,1,5,3,2,2,4,0,0,0,2,5,5,2,0,7,1,3,3,4,4,0,2,3,3,1,6,1,2,0,3,1,3,3,3,2,4,4,2,1,2,3,7,4,2,2,0,5,2,2,4,3,2,4,2,2,2,3,0,7,2,6,3,2,2,3,3,5,4,2,1,4,3,1,3,2,2,4,3,2,3,4,5,3,5,7,8,12,9,10,9,9,12,11,11,11,8,12,10,8,9,4,7,9,6,2,4,5,3,4,4,4,1,6,5,6,6,3,3,4,2,1,2,5,3,3,3,3,3,3,1,3,0,1,0,3,5,0,2,0,1,0,1,2,0,1,1,1,1,0,1,0,1,1,1,0,0,0,1,0,0,0,0,0,0,0
0,0,0,0,0,0,0,0,0,1,0,0,1,2,2,0,0,0,0,1,1,1,1,1,1,1,1,1,2,0,3,1,2,2,7,2,3,3,3,3,6,0,1,4,5,6,1,3,4,5,5,6,1,4,5,1,1,3,2,3,3,1,1,5,4,3,3,4,4,0,3,3,6,6,5,6,5,1,7,9,5,7,2,5,3,6,5,5,2,6,4,8,7,4,4,5,4,5,3,5,7,3,4,4,3,4,6,1,3,3,8,7,7,3,6,4,7,4,5,4,5,3,4,8,4,7,5,1,4,2,6,2,3,4,5,10,3,2,3,3,2,4,1,3,6,2,3,5,5,2,6,3,3,2,3,3,2,3,3,2,2,5,5,6,6,4,6,4,4,2,5,4,3,5,5,3,5,5,2,6,3,3,2,5,5,2,5,3,3,6,7,7,2,3,2,6,5,4,2,5,4,3,6,4,4,3,4,5,2,4,4,2,8,2,2,5,5,3,4,7,3,4,6,5,3,4,0,2,1,1,5,8,1,4,3,4,1,4,7,2,3,4,2,4,6,5,5,6,5,2,5,5,3,6,4,4,3,4,3,2,3,5,8,7,4,8,8,8,9,8,12,14,16,15,10,16,8,16,19,14,24,11,8,7,6,6,7,4,4,6,3,4,1,3,0,7,7,3,5,4,2,5,6,2,6,2,1,4,5,1,3,4,9,4,3,2,5,7,1,1,3,1,1,0,2,1,1,0,0,0,1,0,0,0,0,0,1,1,0,0,0,0,0,1,0,0,0,0,0,0
0,0,0,0,0,0,0,0,0,0,0,0,0,0,0,1,1,0,0,2,0,1,1,2,1,2,1,1,1,2,2,0,1,2,3,3,1,4,5,5,3,7,1,3,8,5,2,5,5,0,3,2,1,7,6,7,2,4,6,2,1,2,2,3,7,2,2,3,6,3,3,4,4,3,6,6,0,8,1,3,6,6,4,4,3,7,3,5,5,3,0,4,7,6,3,2,4,2,3,3,2,5,5,2,1,6,10,2,3,8,6,1,3,4,1,8,3,7,2,4,4,5,1,4,2,7,3,4,3,2,2,7,9,1,7,3,7,4,3,4,3,4,6,1,7,7,4,2,7,3,6,2,5,5,2,4,8,4,5,4,5,5,8,5,3,5,8,2,4,2,5,3,2,4,8,2,7,6,6,6,4,7,7,7,2,6,4,5,6,4,8,9,5,2,3,4,5,9,3,3,5,0,3,3,7,1,7,3,2,6,7,4,4,7,9,6,5,4,6,6,8,4,5,5,3,4,2,5,3,2,4,1,6,12,0,5,4,4,5,0,1,2,2,4,6,4,8,5,6,8,5,9,5,5,2,8,6,7,5,7,8,3,4,4,9,8,11,10,2,12,18,16,13,21,17,22,20,21,17,27,23,18,14,13,10,15,8,7,6,7,4,7,11,6,5,2,3,8,9,4,7,3,4,4,5,6,10,4,4,2,3,6,2,6,10,5,2,5,5,3,2,3,2,7,4,1,2,0,3,1,1,2,1,0,1,3,1,1,0,0,0,0,0,0,0,0,0,0,0,0
0,0,0,0,1,0,0,0,0,0,0,0,0,2,0,0,1,0,2,1,0,0,0,0,0,2,1,1,2,3,1,2,0,1,3,1,4,2,2,2,3,4,3,3,0,5,0,1,5,3,2,1,3,5,3,2,1,6,1,1,3,3,3,2,4,1,2,3,1,6,2,3,2,2,2,7,1,3,2,4,8,6,2,0,1,3,2,3,3,2,4,5,3,2,4,2,0,0,1,2,3,3,2,3,2,3,2,4,4,0,0,2,2,0,1,1,4,2,4,2,1,5,2,1,1,1,4,4,5,4,5,2,3,0,5,6,2,3,3,4,2,1,2,2,4,2,2,6,2,3,3,2,2,3,4,4,1,1,2,1,2,3,1,3,2,4,2,2,1,3,5,2,3,0,1,1,2,3,1,1,2,4,4,0,2,3,2,5,2,6,1,4,0,2,4,3,0,5,3,4,4,2,2,2,1,3,2,1,0,5,3,0,3,1,1,2,0,4,4,1,1,0,5,1,2,3,3,0,4,1,2,2,4,4,3,4,3,5,6,1,3,4,0,7,5,1,5,0,0,6,6,1,2,5,0,1,2,1,4,3,1,7,5,3,2,3,3,5,6,4,14,5,10,12,13,13,11,13,20,14,12,10,9,11,1,4,4,1,1,1,5,2,6,1,2,1,3,1,4,6,3,2,1,1,2,1,2,1,2,4,1,3,2,5,3,4,0,2,4,2,0,3,1,4,0,0,1,0,0,1,0,0,1,0,0,0,0,2,0,0,0,0,0,0,0,0,0,0,0,0
0,0,0,0,0,0,0,0,0,2,0,0,0,0,0,1,1,0,0,0,1,1,0,0,1,1,0,3,2,1,4,2,4,2,3,9,5,4,0,4,6,5,4,3,1,8,3,10,3,2,7,2,4,6,1,4,3,6,4,5,3,6,4,5,2,2,4,3,4,3,3,4,2,2,0,1,5,7,4,6,7,6,6,5,4,5,6,4,3,1,7,3,4,2,5,2,10,4,2,6,4,5,4,4,4,6,6,6,5,3,3,4,3,1,4,4,5,7,7,5,3,3,2,4,2,4,1,2,6,6,7,4,6,5,2,3,3,4,5,1,6,4,8,4,5,3,3,3,5,4,1,1,2,0,5,3,6,4,4,2,3,2,5,4,0,2,3,4,4,3,5,3,4,2,3,6,4,4,1,3,4,4,5,4,3,5,6,4,3,3,3,3,1,3,1,0,3,6,3,5,4,7,7,3,5,2,3,4,3,4,3,4,1,3,3,3,4,2,1,1,2,1,2,4,5,5,4,3,4,5,3,2,1,4,5,2,1,6,4,2,3,7,3,4,5,2,4,2,2,3,2,5,2,1,5,2,3,1,2,6,6,3,3,12,7,4,11,4,11,6,10,8,16,12,16,13,17,14,20,10,21,10,6,8,9,6,11,6,3,3,3,3,3,5,5,3,4,3,2,2,6,3,5,3,3,1,1,7,0,2,6,4,3,3,9,5,5,3,1,0,0,0,3,2,2,1,0,1,0,0,0,0,0,0,1,0,1,1,1,0,0,0,0,0,0,0,0,0,0,0
0,0,0,0,0,0,0,0,0,0,0,0,0,0,0,0,0,1,0,0,0,1,2,0,1,0,4,3,1,4,1,3,5,1,5,4,2,4,3,2,7,7,2,5,6,4,6,5,3,6,7,4,3,1,5,5,0,2,5,8,4,3,1,7,5,0,4,6,4,1,4,5,2,4,7,5,8,6,5,4,4,4,2,6,3,4,4,4,4,3,7,1,2,1,5,7,3,4,3,2,3,6,4,3,4,2,5,4,4,6,3,3,2,6,7,6,3,6,3,2,6,4,6,3,1,1,4,5,6,2,3,5,5,2,3,3,6,3,3,5,3,2,7,7,4,2,3,3,7,6,1,2,1,3,7,2,5,4,1,2,5,7,3,3,9,6,2,6,3,2,1,5,2,6,2,6,5,5,1,4,4,1,4,1,3,2,3,5,2,4,4,4,5,3,6,4,3,3,10,5,6,4,5,3,6,6,5,4,1,3,5,4,6,7,5,4,6,6,5,4,8,4,8,6,6,1,6,4,6,4,6,6,5,7,2,5,7,0,7,2,9,4,9,8,2,4,4,2,6,6,11,5,3,1,7,4,6,4,7,4,7,10,5,2,9,11,6,14,18,12,11,17,18,18,15,18,20,20,27,15,22,17,19,14,10,11,12,7,7,4,4,3,3,5,6,5,4,5,6,5,5,4,2,2,4,6,6,3,6,6,7,6,4,1,3,3,8,5,6,6,5,2,3,0,3,2,0,1,2,0,1,1,0,1,1,1,1,1,0,0,0,0,0,0,0,0,0,0,0,0
0,0,0,0,0,0,0,0,0,0,0,0,0,0,0,0,0,0,0,0,0,2,1,0,1,0,2,1,2,0,3,0,0,2,3,6,1,1,5,2,2,3,3,2,1,4,3,2,2,2,4,2,0,2,0,1,2,4,1,4,0,4,2,1,1,1,2,6,2,2,2,3,4,1,4,2,1,3,1,0,1,6,3,3,4,6,1,4,4,3,4,2,4,1,3,0,5,3,3,3,3,4,1,3,3,5,3,1,2,5,1,1,4,0,1,4,3,2,1,1,6,2,3,9,1,3,2,0,3,3,0,3,2,1,4,5,3,1,2,6,5,2,3,2,2,1,1,3,2,2,3,2,3,3,3,2,6,5,3,2,2,1,0,5,2,2,2,3,2,0,1,0,3,3,1,2,5,2,7,5,1,3,2,1,0,2,0,2,2,3,2,3,7,5,3,2,3,2,5,2,2,0,1,4,0,5,2,3,2,2,2,2,1,0,2,1,1,3,3,0,0,3,2,3,0,1,3,1,3,4,2,3,1,2,3,1,2,2,2,2,1,0,1,2,6,1,3,2,5,2,2,3,3,2,1,6,2,2,1,3,0,4,4,4,5,6,6,4,6,13,14,6,14,9,3,8,11,9,10,11,10,11,11,1,7,6,3,3,4,2,0,4,3,3,3,2,0,3,3,3,2,1,4,1,1,3,3,7,1,0,2,4,4,1,4,2,0,2,0,3,2,1,2,1,1,2,1,0,0,1,1,0,1,0,1,2,0,1,0,0,0,1,0,0,0,0,0,0,0,0
0,0,0,0,0,0,0,0,0,0,0,0,0,0,1,1,0,0,0,0,0,1,1,2,3,1,2,2,3,1,1,2,1,1,3,3,2,4,5,4,4,3,4,2,2,6,4,3,2,2,7,2,3,4,2,4,6,3,4,8,0,6,4,3,7,3,0,5,4,5,1,1,3,6,3,3,4,2,6,1,1,5,1,4,4,4,4,6,6,6,3,1,3,2,4,4,5,5,3,2,3,3,7,4,4,3,1,8,7,6,2,6,4,4,5,5,2,3,2,3,5,4,6,5,5,3,6,9,1,9,2,4,3,2,1,7,1,2,3,1,6,2,4,3,2,4,2,3,4,4,4,7,5,1,1,7,3,4,4,7,2,1,1,4,5,3,4,3,1,2,5,4,0,4,6,3,5,2,0,6,5,3,1,3,7,4,5,4,5,3,4,3,3,2,6,1,0,1,4,6,3,4,9,1,1,5,0,3,6,4,2,2,3,2,3,3,2,3,6,4,1,1,2,2,5,5,5,4,2,5,2,3,4,6,6,2,3,2,3,7,1,3,4,4,2,1,2,2,4,6,3,4,2,6,0,3,5,2,3,2,3,8,4,5,4,2,8,9,10,5,6,9,12,11,20,14,16,11,17,11,6,17,10,15,7,3,6,5,4,5,6,4,1,2,6,5,2,3,5,2,2,1,2,1,2,2,4,0,1,4,3,2,5,3,3,4,3,0,2,1,3,3,1,1,3,0,1,0,0,1,0,0,2,0,1,1,0,0,2,0,0,0,0,0,0,0,0,0,0,0
0,0,0,0,0,0,0,0,0,0,0,0,0,0,1,0,2,0,1,0,2,0,1,1,1,5,2,1,2,1,1,3,4,8,2,3,3,4,5,6,4,7,3,5,5,4,4,3,2,7,10,5,5,2,6,1,6,6,2,3,5,9,1,5,2,6,5,3,4,7,8,2,4,10,4,7,5,3,9,4,10,0,7,3,5,7,7,4,5,3,4,3,9,7,4,10,5,3,7,7,2,6,1,3,6,6,1,3,5,6,6,5,6,3,3,3,6,4,9,3,4,5,5,8,6,7,6,1,7,4,3,6,7,2,6,6,2,3,7,10,1,3,6,3,1,8,7,2,3,4,2,5,4,1,12,5,6,6,13,3,3,4,1,1,9,7,6,2,3,7,7,3,12,3,12,4,3,8,8,6,5,5,5,5,6,2,6,6,2,6,9,5,2,8,6,7,3,7,3,2,5,3,10,7,6,3,6,12,10,6,9,4,5,11,2,7,5,2,5,11,9,4,5,7,6,3,6,7,4,4,5,4,7,8,4,7,8,5,5,3,4,5,1,10,4,3,7,6,6,4,7,5,6,5,4,7,6,5,5,7,8,5,6,8,10,6,4,10,12,11,12,10,18,21,19,16,25,24,23,26,22,18,11,14,11,7,7,10,8,7,4,10,5,7,7,10,6,5,5,4,1,6,3,2,5,9,8,4,2,6,8,4,9,6,8,5,4,2,6,2,7,3,3,1,1,2,1,2,2,0,0,0,1,1,0,0,0,1,1,0,0,0,1,1,0,0,0,0,0,0
0,0,0,0,0,0,0,0,0,0,0,0,0,0,0,0,1,0,0,0,0,0,2,1,0,0,0,2,0,0,0,2,3,3,2,2,1,2,2,2,2,2,4,3,4,1,3,9,2,5,4,2,3,1,4,4,0,1,3,2,2,4,0,2,2,5,0,1,1,3,4,0,2,3,3,3,2,4,5,2,2,5,1,3,1,3,3,0,6,2,2,0,0,1,2,1,0,0,1,2,2,3,3,0,2,2,1,5,4,0,0,1,2,1,2,4,1,4,4,2,3,2,3,2,4,1,4,2,1,2,3,3,0,5,1,3,2,3,0,6,4,1,5,1,2,2,3,2,5,4,2,3,4,3,9,4,2,4,4,2,4,0,3,4,1,3,3,2,3,1,3,6,2,0,1,4,4,3,3,2,5,1,3,1,2,2,2,2,1,0,2,3,3,1,3,1,4,1,0,1,2,0,5,5,4,0,3,1,4,3,3,2,3,4,4,1,4,1,3,5,1,3,3,4,1,3,5,0,0,4,1,3,4,3,0,6,5,1,2,1,1,0,3,4,2,1,2,4,1,6,2,6,3,1,3,3,2,3,2,2,3,2,0,3,6,3,7,4,4,9,7,9,18,11,13,16,14,9,11,8,6,10,13,11,13,4,2,3,6,4,2,2,4,1,5,3,2,2,5,5,3,5,2,3,2,6,5,4,5,2,3,5,4,2,3,1,1,1,3,1,4,4,2,3,1,1,0,1,2,0,1,1,0,0,0,0,0,0,0,0,0,0,0,0,0,0,0,0,0,0
0,0,0,0,0,0,0,0,1,0,0,0,0,0,0,0,0,1,2,0,1,0,0,0,0,1,0,1,0,2,2,2,3,4,4,3,1,6,2,2,2,6,2,4,1,3,5,4,0,3,4,1,4,2,0,3,3,6,8,4,2,3,7,1,2,4,2,1,2,2,4,3,1,7,2,6,3,3,2,4,6,4,1,1,4,2,3,1,4,2,3,3,3,7,2,3,0,2,3,2,3,2,5,2,4,2,3,4,3,3,5,5,3,4,3,3,5,4,3,3,2,3,3,1,5,0,4,2,3,1,1,6,3,7,2,1,4,4,2,4,5,5,4,5,2,2,3,2,2,1,7,5,3,5,1,4,0,5,4,1,1,5,2,1,4,3,5,5,3,7,4,3,3,1,4,4,2,6,3,1,1,0,1,0,5,1,3,4,2,2,3,4,1,3,5,1,3,4,2,3,4,1,2,2,3,8,2,2,1,1,4,1,3,2,3,1,3,2,0,1,3,7,3,3,3,1,1,1,2,2,1,3,5,2,1,0,3,3,3,4,6,4,5,3,4,1,4,4,5,4,3,2,1,3,2,5,2,1,6,3,2,4,3,2,4,7,6,6,8,6,9,6,6,7,10,9,13,8,11,11,8,5,8,5,11,4,2,5,7,4,3,2,4,3,2,2,2,4,2,2,2,3,2,1,2,2,6,1,2,4,1,1,3,2,3,3,2,2,3,2,0,3,0,1,1,0,1,1,2,0,0,0,0,0,1,0,2,0,1,0,0,0,0,0,0,0,0,0,0,0
0,0,0,0,0,0,0,0,0,0,0,1,0,0,0,2,0,1,1,0,1,0,2,0,1,1,2,2,1,0,4,3,3,6,6,5,4,3,4,4,6,4,4,6,7,6,6,2,6,1,3,5,6,4,3,3,4,5,5,3,4,3,6,5,4,7,7,6,8,7,3,3,2,3,6,8,4,4,0,8,2,5,5,5,5,8,3,4,6,4,7,5,4,7,6,8,3,5,5,2,9,8,4,5,3,0,6,4,5,4,5,4,4,4,0,5,4,5,2,5,2,3,6,5,4,4,7,1,4,3,4,12,9,4,8,5,7,0,2,7,4,6,3,1,5,2,6,4,3,3,3,3,4,4,1,6,2,6,4,4,4,4,3,4,7,6,7,7,5,6,5,5,7,7,2,3,4,3,7,1,5,3,3,7,6,7,4,3,4,5,5,6,2,6,6,4,3,7,6,6,7,3,4,3,8,7,5,5,2,3,4,4,6,5,9,5,3,7,7,8,9,4,3,5,6,3,5,7,4,4,5,1,3,4,4,2,6,7,3,2,2,5,2,2,5,4,6,2,5,6,4,3,2,0,4,7,4,4,4,6,3,4,5,6,4,7,10,9,7,12,18,22,11,14,14,21,15,28,14,20,23,16,14,18,12,7,11,5,10,7,7,5,5,5,3,11,6,5,2,1,7,4,4,4,2,8,6,6,2,5,2,4,2,4,6,3,3,9,4,3,3,3,6,0,1,0,2,2,2,0,3,0,0,2,0,1,0,4,0,0,2,0,0,0,0,0,0,0,0,0
0,0,0,0,0,0,0,0,0,0,0,1,0,0,0,1,0,0,1,0,0,0,0,0,2,0,1,0,2,2,1,4,4,3,5,4,0,0,1,4,2,1,0,2,3,1,2,2,1,0,1,1,4,4,2,2,1,2,3,3,2,2,2,2,2,2,1,3,0,2,1,2,1,2,0,2,4,2,2,3,1,4,2,3,2,2,2,2,3,3,1,3,5,2,2,4,1,3,1,1,0,1,2,1,1,6,0,5,1,4,4,2,2,1,0,3,2,3,3,2,1,6,2,0,2,0,1,2,2,2,0,4,1,2,3,3,3,2,1,2,1,1,3,4,2,3,3,3,2,4,7,3,3,4,1,3,7,1,2,2,3,1,4,4,2,2,3,0,1,3,7,1,0,1,3,4,2,4,3,1,2,5,3,0,2,2,1,0,2,3,3,4,3,3,2,2,2,7,1,3,2,1,1,2,0,1,2,1,3,2,1,4,3,2,4,3,2,0,2,2,2,1,1,6,1,4,2,5,2,1,1,0,0,2,1,6,3,2,1,0,0,2,3,2,2,3,1,4,2,3,1,3,2,2,5,0,0,3,2,2,2,4,2,3,3,7,1,7,5,10,8,5,9,13,3,10,8,9,12,10,9,6,7,7,3,3,3,3,5,4,0,5,3,0,3,2,0,2,3,6,3,2,3,3,2,1,1,1,0,3,0,3,1,0,8,4,0,1,2,5,1,0,0,0,0,1,2,0,3,0,1,0,0,0,1,0,0,1,0,1,0,1,0,0,0,0,0,0,0,0
0,0,0,0,0,0,0,0,1,0,0,0,0,0,0,0,1,0,0,0,1,0,0,3,0,0,2,0,0,1,2,3,1,1,2,0,3,3,3,2,1,0,2,2,2,2,3,5,1,4,2,1,1,2,1,2,2,0,1,0,1,1,0,4,3,2,1,5,1,4,1,1,1,1,2,3,1,0,1,2,0,0,0,1,0,1,5,2,2,2,1,0,0,2,2,4,5,1,2,2,4,1,0,1,4,2,1,6,2,2,1,1,4,1,2,0,2,5,1,3,1,3,2,3,4,1,1,2,0,3,0,2,3,4,2,3,2,1,4,1,2,2,0,0,5,2,3,0,1,0,1,4,4,1,1,2,2,1,0,4,1,1,2,3,3,0,4,6,2,5,3,1,1,1,1,0,2,3,3,1,2,1,1,3,0,3,2,3,3,1,1,1,0,1,1,2,0,3,2,2,4,2,1,2,1,2,2,1,1,3,2,2,1,3,1,1,2,2,3,1,0,0,4,1,1,3,0,5,1,2,2,3,4,1,5,6,4,2,2,3,0,3,3,2,2,3,3,1,2,4,1,0,3,0,1,4,3,2,1,0,2,5,0,5,5,7,6,5,8,5,3,9,9,5,6,10,12,8,7,7,10,3,14,9,10,4,3,3,5,3,1,2,6,3,4,3,1,2,6,2,1,2,1,1,4,1,4,1,3,2,1,1,2,1,3,0,1,0,2,0,4,0,2,0,1,1,0,0,0,0,0,0,0,1,0,0,1,2,1,0,0,1,1,0,0,0,0,0,0,0
0,0,0,0,0,0,0,0,0,0,2,0,0,0,0,0,0,1,0,0,0,0,1,0,2,0,1,3,4,5,1,3,2,4,2,5,1,0,4,4,3,1,2,2,3,3,3,7,3,7,2,3,2,6,5,1,4,6,6,3,3,6,1,5,2,2,3,3,3,1,2,1,7,4,5,3,1,1,3,1,2,1,6,3,2,4,2,6,2,4,2,1,5,5,5,3,3,2,0,1,1,2,5,4,10,5,4,4,2,2,3,1,7,4,4,4,5,1,5,7,3,4,4,5,4,3,9,2,2,4,2,7,6,5,4,2,1,5,2,3,2,3,2,3,5,6,2,3,2,1,3,4,3,5,2,4,1,3,1,1,2,6,2,4,3,2,2,5,4,3,5,4,2,7,1,5,4,1,4,2,8,6,4,0,2,3,1,2,3,4,4,9,4,0,5,3,2,5,0,2,8,2,6,3,6,4,5,6,3,2,8,2,5,2,2,4,1,5,3,4,1,4,1,2,3,4,2,3,2,3,4,1,2,4,3,4,3,3,5,3,2,3,4,5,3,3,3,5,3,7,0,2,3,1,2,3,5,2,1,3,3,5,2,7,4,7,4,5,8,8,8,9,14,9,12,9,17,12,19,13,13,15,11,14,5,7,4,1,1,5,6,7,3,3,3,2,2,5,4,4,2,4,2,2,5,5,2,5,4,7,3,3,2,9,3,2,4,3,4,2,3,5,4,1,1,2,0,2,1,0,0,1,0,0,1,1,1,0,0,0,0,1,0,1,1,0,0,0,0,0
0,0,0,0,0,0,0,0,0,0,0,0,0,1,0,0,1,1,1,0,1,0,0,0,0,0,1,1,1,3,0,1,0,1,2,0,1,2,1,1,0,1,3,0,1,3,2,2,0,0,1,2,2,1,1,1,0,2,1,0,0,2,1,0,0,0,0,3,3,3,1,2,0,1,1,2,1,0,2,0,2,2,3,2,1,1,3,0,0,0,0,1,3,2,2,1,1,1,0,0,0,2,0,2,2,2,7,2,0,1,1,2,2,1,2,0,4,0,1,1,0,2,0,0,1,1,1,3,3,1,0,0,1,0,2,3,1,1,1,0,0,2,4,1,2,2,1,2,2,1,4,1,1,6,0,4,3,4,0,1,0,1,1,3,2,1,3,2,1,3,0,3,0,1,0,1,0,0,0,3,3,2,1,4,0,3,1,0,3,2,2,2,0,1,1,1,0,1,4,3,2,2,3,0,2,1,2,0,2,1,1,2,3,1,2,0,1,2,0,3,2,2,3,2,1,2,4,2,1,4,0,1,4,4,1,0,1,1,1,0,3,2,1,0,0,4,0,1,0,0,1,0,5,1,1,0,1,0,2,1,3,0,1,2,3,2,3,3,4,5,6,10,8,6,10,9,8,9,9,5,9,5,6,5,3,2,3,2,3,2,1,2,6,1,2,0,3,5,2,2,2,3,2,2,1,2,4,2,4,2,3,1,3,4,4,4,2,0,1,1,1,0,0,1,2,0,0,1,0,0,0,1,0,0,0,1,2,0,1,0,1,0,0,0,0,0,0,0,0,0
0,0,0,0,0,0,0,0,0,0,0,0,0,0,0,1,0,0,0,0,0,0,0,0,0,1,0,2,1,0,1,0,1,1,1,1,1,4,3,1,2,1,2,0,1,0,1,3,1,1,1,1,1,1,2,1,1,0,1,1,0,2,0,2,2,3,2,2,2,3,0,1,0,0,4,2,0,2,4,1,1,0,1,0,2,0,0,1,1,0,1,2,0,1,0,0,1,1,1,1,1,0,2,4,2,1,2,3,0,1,3,0,4,2,1,2,0,1,1,0,0,3,0,3,2,3,2,2,2,0,0,0,1,1,0,2,0,0,0,3,2,1,2,2,3,3,0,3,1,0,0,1,1,1,2,2,4,3,1,0,0,0,1,0,0,0,1,0,1,6,2,2,4,2,0,3,2,4,2,1,0,0,1,0,1,4,0,1,2,0,2,0,0,0,1,1,1,2,0,1,1,1,2,3,1,2,1,2,2,1,2,3,4,1,2,1,0,2,3,1,2,2,0,3,0,3,2,0,2,1,1,2,3,1,5,0,1,0,1,1,0,1,0,0,1,2,1,0,1,0,3,0,0,0,0,1,0,2,3,0,1,3,1,4,1,1,4,3,2,4,4,6,5,3,5,4,7,6,5,6,3,2,3,3,4,3,0,0,2,1,0,0,2,0,2,1,1,3,2,1,1,1,1,2,2,1,0,1,0,0,0,1,0,0,0,0,3,2,1,1,3,3,1,3,1,0,1,2,1,0,0,0,1,0,0,0,0,0,0,0,1,0,0,0,0,0,0,0,0,0
0,0,0,0,0,0,0,0,0,0,0,0,1,1,1,0,0,1,0,0,0,0,1,0,1,1,1,0,2,2,1,1,3,2,1,7,1,2,1,2,0,3,0,2,1,2,3,1,0,3,3,1,1,1,0,3,3,2,1,4,1,1,0,0,0,0,2,2,1,1,2,1,1,3,2,0,1,0,2,3,2,2,1,2,3,1,5,2,0,2,1,1,6,1,0,0,1,4,1,1,2,3,4,2,3,2,4,4,2,1,1,1,2,1,3,4,4,0,1,1,2,2,2,3,0,3,1,1,3,3,0,0,3,3,0,1,0,4,4,5,2,4,4,1,1,2,2,3,3,2,1,3,1,1,3,2,2,0,1,1,1,2,1,0,2,5,3,1,1,1,3,0,4,1,5,1,1,1,4,3,1,3,3,1,0,2,1,1,0,2,0,1,1,0,0,2,0,1,3,2,0,1,4,3,2,1,3,2,2,5,1,0,1,2,2,2,2,0,3,3,1,3,1,0,2,1,2,2,2,1,1,2,2,2,6,1,0,4,2,1,1,1,2,2,2,0,0,0,2,2,2,1,2,5,2,4,4,1,3,2,3,2,0,3,6,3,3,7,5,2,5,7,8,9,11,6,6,7,12,11,13,9,6,3,5,6,3,1,1,3,3,1,1,1,0,2,1,4,1,1,3,1,3,5,0,4,0,6,5,4,2,0,4,2,1,1,1,2,0,0,3,1,2,0,1,2,3,1,0,2,0,0,1,0,0,3,0,1,0,1,0,0,0,0,0,0,0,0,0,0
0,0,0,0,0,0,0,0,0,0,0,0,0,1,0,1,0,0,0,0,0,0,1,0,1,1,0,2,1,2,0,1,2,1,1,0,2,0,2,0,0,1,0,1,1,2,2,1,2,1,0,2,0,0,0,0,1,0,0,1,0,0,1,1,3,1,0,0,0,0,2,2,0,0,2,1,1,0,1,2,1,1,1,0,0,1,1,0,0,2,0,2,0,0,1,2,0,3,2,0,0,0,1,1,2,0,1,2,1,0,0,1,0,1,0,2,0,0,0,0,1,1,3,2,2,1,0,2,4,1,0,1,1,0,0,1,1,2,0,0,2,1,2,2,4,1,0,2,1,2,3,1,2,0,0,0,0,0,3,2,0,1,2,2,2,3,1,1,1,0,2,0,2,3,1,1,1,3,1,2,0,1,1,4,1,0,1,0,1,3,0,0,1,1,1,0,0,0,0,0,2,2,0,2,2,1,0,1,0,1,1,2,2,1,0,0,1,4,3,1,1,0,4,0,0,0,2,2,5,0,3,2,0,2,1,2,1,1,0,0,1,1,1,2,2,0,2,1,1,2,0,0,1,4,4,4,0,2,1,2,0,1,1,0,3,2,2,1,4,3,3,5,4,4,5,7,7,3,7,10,3,5,2,2,3,3,4,1,1,2,1,2,1,2,0,3,0,0,1,0,0,2,0,2,1,0,2,2,3,1,1,2,1,2,0,1,1,0,2,1,0,1,1,0,1,4,0,1,2,0,0,0,0,1,0,0,0,0,0,0,0,0,0,0,0,0,0,0,0,0
0,0,0,0,0,0,0,0,0,0,0,0,0,1,0,0,0,1,0,0,0,0,1,0,1,1,0,0,0,2,0,0,1,1,0,1,2,0,1,1,0,3,1,0,0,0,3,1,1,1,0,3,1,1,2,0,0,1,1,1,0,1,0,1,1,1,0,2,1,4,1,0,0,1,2,0,1,0,0,1,0,0,0,0,0,2,1,0,3,1,0,1,0,0,0,0,1,1,0,0,2,0,3,1,0,0,0,0,0,1,2,0,2,0,1,0,1,1,1,0,2,2,0,0,1,0,2,0,1,0,2,2,1,0,2,0,0,0,1,1,1,1,1,0,0,0,0,0,2,2,0,0,1,0,0,0,1,0,1,0,0,1,1,0,1,0,1,0,1,1,0,0,0,1,0,0,3,2,1,1,0,2,0,0,0,0,1,0,2,2,1,0,1,1,1,0,0,2,0,4,0,1,0,0,1,3,1,1,0,1,0,1,0,0,0,0,2,0,1,0,0,2,0,1,3,3,0,3,2,0,0,0,0,0,0,1,2,1,3,0,0,1,2,2,3,1,0,1,0,0,0,0,0,0,1,0,1,0,0,0,1,1,0,2,2,1,2,0,1,1,3,1,3,2,2,3,5,4,4,2,4,3,2,0,2,3,1,0,1,2,3,0,0,0,0,0,1,0,1,0,0,0,0,0,0,0,0,0,3,0,0,0,0,1,0,0,0,1,0,0,1,3,0,0,0,0,1,1,1,1,0,0,0,0,0,0,0,0,0,0,1,0,0,0,0,0,0,0,0,0
0,0,0,0,0,0,0,0,0,0,0,0,0,0,1,0,0,0,0,0,0,1,0,0,0,0,1,1,2,0,1,1,1,0,2,1,1,2,1,1,3,1,1,1,1,0,0,1,0,0,0,0,0,1,2,2,1,1,0,1,1,0,1,1,1,1,0,0,0,0,3,0,0,1,1,3,1,1,1,1,3,0,1,0,1,2,0,0,0,0,0,1,1,0,1,0,0,0,1,0,2,0,3,0,1,0,1,0,0,1,3,0,0,0,0,0,2,1,1,0,3,1,3,2,0,1,0,0,0,1,5,0,1,0,0,1,0,3,0,0,0,1,1,0,3,3,1,0,0,2,1,0,0,0,2,1,2,0,2,2,0,0,2,0,1,2,1,1,1,0,0,0,1,0,1,1,1,2,1,0,2,2,0,0,1,1,2,1,2,1,0,3,0,1,0,1,0,0,1,0,2,2,4,0,1,3,1,0,1,2,1,0,2,2,1,1,1,0,1,1,2,1,2,2,2,0,1,1,0,2,1,0,1,1,0,1,1,2,0,1,3,3,0,1,1,1,0,1,3,0,1,1,1,0,1,2,0,0,2,2,1,5,1,3,4,3,3,2,2,3,4,2,2,2,6,4,4,3,3,3,5,5,1,5,3,4,1,1,0,0,1,1,0,0,1,3,2,1,0,1,0,0,1,1,0,2,1,0,1,0,4,3,0,0,1,1,2,1,1,2,2,1,2,0,1,1,0,0,2,0,1,2,0,1,1,1,1,0,1,1,0,0,0,0,0,0,0,0,0,0
0,0,0,0,0,0,0,0,0,0,0,1,0,0,0,0,0,0,0,0,0,0,0,0,0,0,3,0,0,0,0,1,0,0,0,0,0,0,0,2,0,0,0,0,0,0,0,1,1,0,1,0,0,1,1,0,1,0,0,0,0,0,1,0,1,0,0,0,1,0,0,1,0,0,0,0,0,0,0,0,1,0,0,0,1,1,0,0,1,1,1,1,0,1,0,0,1,0,0,0,0,1,0,0,0,2,1,0,1,0,0,1,1,0,2,0,1,0,0,0,0,1,0,0,1,0,0,1,2,1,0,0,0,0,0,0,0,1,0,0,0,0,0,1,1,1,0,1,0,0,2,0,1,0,0,1,1,0,0,0,0,0,1,1,0,1,0,0,0,2,0,0,0,0,0,0,0,0,0,2,0,0,1,1,0,0,0,1,1,0,0,0,0,0,1,1,2,0,0,1,0,1,1,0,1,1,1,0,0,0,0,1,2,0,0,0,0,2,2,0,1,0,0,1,1,0,1,0,1,0,1,0,0,0,1,4,0,0,0,1,0,0,1,0,0,0,0,0,0,1,0,1,0,1,1,0,2,3,1,1,1,0,1,0,1,0,3,1,2,2,1,3,2,2,3,5,5,3,4,2,0,1,0,1,2,1,0,0,0,1,1,1,1,0,3,0,0,0,1,1,1,0,0,1,0,0,1,1,2,1,0,0,0,0,2,1,0,1,2,0,0,0,1,0,0,0,0,0,1,1,0,1,0,0,1,0,0,0,0,0,1,0,0,0,0,0,0,0,0,0
0,0,0,0,0,0,0,0,0,0,0,0,0,1,0,0,0,0,0,0,0,0,0,0,0,0,1,0,0,0,0,0,0,1,1,0,0,0,1,0,0,0,0,0,0,1,0,1,0,1,0,2,0,0,0,0,0,0,0,0,1,0,0,0,0,0,0,0,0,2,3,0,0,0,1,0,0,0,0,0,0,1,0,0,0,0,0,0,0,0,0,0,1,0,1,0,0,0,0,0,0,1,0,0,1,2,1,1,0,0,1,0,1,0,0,0,2,0,0,0,1,2,0,1,1,0,1,1,0,0,0,0,1,0,0,0,0,0,0,0,0,0,0,1,0,0,0,0,0,0,0,1,0,0,0,0,0,2,0,0,0,0,0,1,1,0,0,0,0,0,0,0,0,0,0,0,0,0,0,0,0,0,0,0,0,0,0,1,2,0,0,0,1,0,0,1,1,1,0,0,0,1,1,0,0,0,0,1,1,0,0,0,0,0,2,1,0,0,0,0,0,1,1,0,1,0,0,0,0,0,0,0,0,0,0,1,0,0,0,0,1,0,0,1,2,0,0,0,1,0,2,0,0,0,1,0,2,0,0,0,0,0,1,2,1,1,0,2,2,0,4,2,2,3,3,2,1,3,0,1,0,1,0,0,0,0,0,0,2,0,0,1,0,0,0,1,1,0,0,0,0,1,0,1,1,0,0,0,1,0,0,0,0,0,1,1,0,1,0,0,0,0,0,1,1,0,0,0,0,0,0,0,0,0,1,0,0,0,0,0,1,0,1,0,0,0,0,0,0,0
0,0,0,0,0,0,0,0,0,0,0,0,0,2,0,0,0,0,0,1,0,1,1,0,0,0,0,0,0,1,0,0,0,0,0,0,0,0,0,1,0,0,1,0,0,3,2,0,2,1,0,1,0,2,0,1,0,1,0,0,0,0,1,0,2,2,1,0,1,1,0,0,0,1,1,0,0,0,0,0,1,1,1,0,3,0,2,1,0,0,1,0,1,1,0,0,2,0,1,0,0,0,0,0,0,0,0,0,0,0,1,0,0,1,0,1,0,2,1,0,1,0,0,0,0,0,0,1,1,0,0,1,0,0,1,1,0,0,0,0,0,1,1,1,1,0,0,0,1,1,0,0,0,1,1,0,0,0,2,2,0,1,0,0,0,1,0,0,0,1,1,0,2,0,1,0,0,0,1,1,0,0,1,0,1,0,2,0,1,0,0,2,0,0,1,0,0,0,0,1,1,1,0,0,1,0,0,1,0,0,1,0,1,0,1,0,1,0,0,0,0,1,1,2,1,0,0,0,0,0,1,1,0,1,0,0,1,0,0,0,2,0,0,0,1,0,0,0,0,1,0,0,0,1,0,0,0,1,2,0,0,1,1,1,1,2,1,2,0,2,1,1,2,0,1,0,4,0,2,2,2,1,2,1,2,1,1,2,1,0,0,0,0,0,1,0,0,1,1,0,1,0,0,0,0,0,0,0,1,0,0,0,0,0,0,1,0,0,0,0,0,1,1,0,1,0,1,0,1,0,0,0,0,0,0,1,0,1,0,0,1,0,0,0,0,0,0,0,0,0
0,0,0,0,0,0,0,0,0,0,0,0,0,0,0,0,0,0,0,1,0,0,0,0,1,0,0,0,1,0,0,0,0,1,1,0,0,0,0,0,0,0,0,0,1,0,0,0,0,1,0,0,0,1,0,0,0,0,1,0,0,0,1,0,0,1,0,0,0,0,0,1,0,0,0,1,0,0,0,0,0,0,0,0,0,1,0,0,1,0,0,0,0,1,0,0,0,0,0,0,0,0,1,0,1,1,0,0,0,0,1,0,0,0,0,0,0,0,0,0,0,1,0,0,0,0,1,0,0,1,0,1,0,0,0,0,0,0,0,0,0,0,0,0,0,1,0,2,0,1,0,0,0,0,0,1,1,1,0,0,0,0,1,0,1,0,0,0,1,0,0,0,0,0,0,0,0,0,0,0,1,1,1,0,0,0,0,0,0,1,0,0,0,0,0,0,0,0,2,0,0,0,0,0,0,1,0,1,0,0,0,0,1,0,0,0,0,0,1,0,0,0,0,0,0,0,0,1,0,0,0,0,0,1,0,0,0,0,0,0,0,0,0,0,0,2,0,0,0,0,0,1,0,0,0,0,0,0,0,1,0,0,0,1,1,0,0,1,2,2,1,1,0,0,2,0,1,1,2,1,1,0,1,1,2,0,0,0,1,1,1,1,0,1,0,0,0,0,0,0,0,0,0,0,0,0,0,0,2,1,0,0,0,0,0,0,0,0,0,0,0,0,0,1,0,1,0,0,0,1,0,0,0,1,0,1,0,0,0,0,0,0,0,0,0,0,0,0,0,0
0,0,0,0,0,0,0,0,0,0,0,0,0,1,0,0,0,0,0,0,0,0,1,1,0,0,0,1,0,0,1,0,1,1,1,1,1,0,1,1,1,0,2,0,0,0,0,0,1,1,0,0,0,0,0,0,0,0,0,2,1,0,0,0,0,0,0,0,0,0,1,0,0,0,0,0,2,0,1,0,0,1,0,0,0,0,0,0,1,0,0,0,0,0,0,0,0,0,0,0,0,0,0,0,0,0,0,0,0,0,0,1,0,0,1,0,0,0,0,0,1,0,0,1,1,1,0,0,0,0,0,0,0,0,0,0,2,1,0,1,0,0,0,0,0,1,1,0,0,0,0,1,0,0,0,2,0,1,0,0,0,0,0,0,0,2,0,0,0,0,0,0,1,0,0,0,2,0,0,0,0,2,0,0,0,0,0,0,0,0,0,0,0,0,0,0,1,0,1,0,0,0,0,0,0,2,0,0,1,1,1,1,1,2,0,0,1,0,0,0,0,1,1,1,0,0,0,1,0,0,0,1,0,0,0,0,0,0,0,0,0,1,0,0,0,0,1,0,0,1,0,1,1,0,0,0,1,1,0,0,0,0,0,0,0,1,1,2,1,0,0,1,2,0,0,0,0,1,0,1,0,0,0,0,0,2,0,1,0,0,0,0,0,0,0,0,0,0,1,0,0,0,0,1,0,1,0,0,1,1,0,0,0,0,0,0,1,0,1,0,0,0,0,2,0,0,1,0,0,0,0,0,0,0,0,0,0,0,0,0,0,1,0,0,0,0,0,0,0,0
0,0,0,0,0,0,0,0,0,0,0,0,1,1,0,0,1,0,1,0,1,0,0,0,0,0,0,0,0,1,1,1,1,0,0,0,1,1,0,0,0,1,1,1,0,1,0,1,0,0,0,0,0,0,0,2,1,0,1,0,0,0,0,0,0,0,1,1,0,2,0,0,0,0,1,0,0,1,0,1,0,2,0,0,2,0,1,0,0,1,0,0,0,0,1,0,0,0,0,0,0,1,0,1,0,0,0,0,0,1,0,0,1,0,1,1,0,1,0,0,0,1,1,1,0,1,1,0,0,0,0,0,2,0,1,0,0,0,0,0,0,0,0,0,0,0,0,0,0,0,0,0,0,0,1,0,0,0,0,0,0,2,0,0,0,1,0,0,0,0,0,0,0,0,0,1,0,2,0,1,0,1,0,1,0,0,0,0,0,1,1,0,0,0,1,0,0,1,0,0,0,0,0,0,0,1,0,0,0,0,0,0,0,0,0,0,2,0,0,1,0,0,0,0,0,0,0,0,0,0,0,0,0,0,0,0,0,0,0,0,0,0,0,1,0,1,0,0,2,0,1,0,1,1,0,1,0,0,0,2,0,0,1,1,1,0,0,1,1,2,2,0,0,0,1,2,0,3,1,0,4,1,1,0,0,1,1,1,1,0,0,0,0,0,0,0,0,0,1,1,0,0,0,0,0,0,0,0,0,0,0,0,2,1,0,0,0,0,0,0,2,0,0,0,0,1,1,0,0,0,0,1,0,0,0,0,1,1,0,0,0,0,0,0,0,0,0,0,0,0
0,0,0,0,0,0,0,0,0,0,0,1,0,0,1,1,0,1,0,0,1,0,1,0,0,0,0,1,2,0,3,2,0,0,0,0,0,0,0,0,1,1,0,0,0,0,0,1,1,1,0,0,0,0,0,0,0,0,0,0,0,0,0,1,1,1,1,2,0,0,0,1,0,0,0,0,0,0,0,1,2,2,0,0,0,0,0,0,1,0,0,0,0,0,0,0,0,0,1,0,0,0,1,0,0,1,0,1,2,0,0,0,0,0,0,1,0,0,0,1,0,0,0,0,1,0,0,2,0,0,0,0,0,0,0,0,0,0,1,0,2,0,0,0,1,1,1,0,0,1,1,0,0,1,0,0,0,0,1,0,0,1,1,0,0,0,1,0,0,0,0,1,0,0,1,0,0,1,0,1,1,0,0,0,0,0,0,0,0,0,0,1,1,0,0,1,0,0,0,0,0,0,1,1,0,0,0,1,0,0,0,0,1,0,0,1,0,0,0,1,0,0,0,1,0,0,0,0,0,2,0,0,0,0,0,0,0,0,0,1,1,1,0,1,0,0,1,0,0,0,0,1,0,0,1,0,1,1,0,1,0,0,0,1,1,1,1,1,2,0,0,1,0,1,1,2,0,0,2,1,0,0,0,0,0,1,0,1,0,0,1,0,1,2,1,0,0,1,0,0,2,0,0,0,0,0,0,2,0,1,0,0,0,0,1,1,0,0,0,0,0,0,1,1,0,0,0,0,0,0,0,0,0,1,0,0,0,0,0,0,0,1,0,0,0,0,0,0,0,0
0,0,0,0,0,0,0,0,0,0,1,0,0,1,1,0,0,1,0,0,0,0,0,2,0,0,0,0,0,1,2,0,0,0,0,0,2,0,0,2,0,1,1,2,0,0,2,1,1,0,0,1,1,0,1,0,0,0,0,1,0,0,0,0,0,1,0,0,1,0,0,1,0,0,0,1,0,0,0,1,0,0,0,0,1,0,0,0,0,2,0,0,0,1,0,0,0,0,0,0,0,1,1,0,1,0,1,0,0,0,0,0,0,0,1,1,0,0,1,0,0,0,1,2,0,0,1,0,0,0,0,0,0,0,0,0,0,0,0,0,0,0,1,1,0,0,0,0,0,0,0,0,0,0,0,1,0,0,2,0,0,1,0,0,0,2,1,0,0,0,0,0,0,1,0,0,0,0,0,0,0,0,1,0,0,0,0,1,0,1,0,0,0,0,0,0,0,0,0,0,0,0,0,0,0,0,0,1,0,0,1,0,0,0,2,0,1,0,0,0,1,0,1,1,0,0,0,0,1,0,0,0,0,1,0,1,0,0,0,0,0,1,0,0,0,0,0,1,0,1,0,0,0,0,1,0,0,0,1,1,0,1,1,0,1,1,2,0,0,1,0,0,1,1,1,0,2,0,0,0,0,0,0,1,1,0,0,1,0,0,2,0,1,0,0,1,0,0,0,0,1,0,0,1,0,0,0,0,0,0,0,0,0,0,0,2,2,0,0,0,2,0,0,0,1,0,1,1,1,0,0,0,0,0,0,0,0,1,1,0,0,0,0,0,0,0,0,0,0,0
0,0,0,0,0,0,0,0,0,0,1,1,0,0,0,0,0,0,0,0,0,0,0,0,0,0,1,0,0,0,0,0,0,0,0,1,0,1,0,0,0,0,0,0,0,0,1,1,0,0,0,0,0,1,0,0,0,0,0,0,0,2,0,0,2,0,3,0,0,1,0,0,2,0,0,0,0,0,0,0,0,0,0,1,0,0,0,0,0,0,0,0,0,0,0,0,0,0,0,0,0,1,0,0,1,0,0,0,0,0,0,1,0,1,0,0,0,1,0,0,0,0,0,0,0,0,0,0,0,0,0,0,0,0,0,0,0,0,0,0,0,0,0,0,0,0,0,1,0,0,0,0,0,0,0,1,0,0,1,0,0,1,0,0,0,0,0,0,1,0,0,0,0,0,0,0,0,0,0,0,0,0,0,0,0,0,0,0,0,0,0,0,0,1,0,0,0,0,0,0,0,0,0,0,0,0,0,0,0,0,0,0,0,0,0,0,0,0,0,0,0,1,0,0,0,0,0,1,0,0,1,0,1,0,0,0,0,0,0,0,0,0,1,0,0,0,0,0,0,0,0,0,0,0,0,0,0,1,0,0,0,0,0,0,0,0,1,0,2,0,3,2,0,0,0,1,1,1,1,0,2,0,1,0,1,0,0,0,1,0,0,1,0,1,0,0,0,0,0,0,0,0,0,1,0,1,0,0,0,0,0,0,0,0,0,0,1,0,1,0,0,0,0,1,0,0,2,0,0,0,0,0,0,0,0,0,0,0,0,0,0,0,0,0,0,0,0,0,0,0
0,0,0,0,0,0,0,0,0,0,0,0,1,0,0,0,0,0,0,0,0,0,0,0,0,0,1,0,0,0,0,0,0,0,0,0,0,0,0,0,1,0,0,0,0,0,0,0,1,0,0,0,0,0,0,0,0,0,0,1,0,0,1,0,0,0,0,0,0,0,0,0,0,1,1,0,0,0,0,0,0,0,0,0,0,0,1,0,0,1,0,0,0,0,0,0,0,0,0,0,0,0,0,0,0,0,0,0,0,0,0,1,0,0,0,0,0,0,0,0,0,0,0,0,0,1,0,0,0,0,0,0,0,0,0,0,0,0,0,0,1,1,0,0,0,0,0,0,0,0,0,0,0,0,0,0,0,0,0,0,0,0,0,0,0,0,0,0,0,0,0,0,0,0,1,0,0,0,0,0,0,0,0,0,0,1,0,0,0,0,0,0,0,0,0,0,0,0,0,0,0,0,0,0,0,0,1,0,0,0,0,0,0,0,0,0,0,0,0,0,0,0,0,0,0,0,0,0,0,0,0,0,0,0,0,0,0,0,0,1,0,0,0,0,0,0,0,0,0,0,0,0,0,0,0,0,0,0,0,0,0,0,0,0,0,0,0,0,1,0,0,1,0,0,0,0,0,1,0,0,0,0,0,0,0,0,0,0,0,0,0,0,0,0,0,0,0,0,0,1,0,0,0,0,1,0,0,0,0,0,0,0,0,0,0,1,0,0,1,0,0,0,0,1,0,0,0,0,0,0,0,0,0,0,0,0,0,0,0,0,0,0,0,0,0,0,0,0,0,0
0,0,0,0,0,0,0,0,0,0,0,0,0,0,0,0,0,0,0,0,0,0,0,0,0,0,0,0,0,0,0,0,0,0,0,1,0,0,0,0,0,0,0,0,0,0,0,0,0,0,0,0,0,0,0,0,0,0,0,0,0,0,0,0,0,0,1,0,0,0,0,0,0,0,0,0,0,0,0,0,0,0,0,0,0,0,0,0,0,0,0,0,0,0,0,0,0,0,0,0,0,0,0,0,0,0,0,0,0,0,0,0,1,0,0,0,0,0,0,0,0,0,0,0,0,0,0,0,0,0,0,0,0,0,0,0,0,0,0,0,0,0,0,0,0,0,0,0,0,0,0,0,0,0,0,0,0,0,0,0,0,0,0,0,0,0,0,0,0,0,0,0,0,0,0,0,0,0,0,0,0,0,0,0,0,0,0,0,0,0,0,0,0,0,0,0,0,0,0,0,0,0,0,0,0,0,0,0,0,0,0,0,0,0,0,0,0,0,0,0,0,0,0,0,0,0,0,0,0,0,0,0,0,0,0,0,0,0,0,0,0,0,0,0,0,0,0,0,0,0,0,1,0,0,0,0,0,0,0,0,0,0,0,0,0,0,0,0,0,0,0,1,0,0,0,0,0,0,0,0,0,1,0,0,0,0,0,0,0,0,0,0,0,0,0,0,0,0,0,0,0,0,0,0,0,0,0,0,0,0,0,0,0,0,0,0,1,0,0,0,0,0,0,0,0,1,0,0,0,0,0,0,0,0,0,0,0,1,0,0,0,0,0,0,0,0,0,0,0,0
0,0,0,0,0,0,0,0,0,0,0,0,0,0,0,1,0,0,0,0,0,0,0,0,0,0,0,0,0,0,0,0,0,0,0,0,0,0,0,0,0,0,0,0,0,0,0,0,0,0,0,0,0,0,0,0,0,0,0,0,0,0,0,0,0,0,0,0,0,0,0,0,0,0,0,0,0,0,1,0,0,0,2,0,0,0,0,0,0,0,0,0,0,0,0,0,1,0,0,0,0,0,0,0,0,0,0,0,0,0,0,0,0,0,0,0,0,0,0,0,0,0,0,0,0,0,0,0,0,0,0,0,0,0,0,0,0,0,0,0,0,0,0,0,0,0,0,0,0,0,0,0,0,0,0,0,0,0,0,0,0,0,0,0,0,0,0,0,0,0,0,0,1,0,0,0,0,0,0,0,0,0,0,0,0,0,0,0,0,0,0,0,0,0,0,0,0,0,0,0,0,0,0,0,0,0,0,0,0,0,0,0,0,0,0,0,0,0,0,0,0,0,0,0,0,0,0,0,0,1,0,0,0,0,0,0,0,0,0,0,0,0,0,0,0,0,0,0,0,0,0,0,0,0,0,0,0,0,0,0,0,0,0,0,0,0,0,0,0,0,0,0,0,0,0,0,0,0,0,0,0,0,0,0,0,0,0,0,0,0,0,0,0,0,0,0,0,0,0,0,0,0,0,0,0,0,0,0,0,0,0,0,0,0,0,0,0,0,0,0,0,0,0,0,0,0,0,0,0,0,0,0,0,0,0,0,0,0,0,0,0,0,0,0,0,0,0,0,0,0
0,0,0,0,0,0,0,0,0,0,0,0,0,0,0,0,0,0,0,0,0,0,0,0,0,1,0,0,0,0,0,0,0,0,0,0,0,0,0,0,0,0,0,0,0,0,0,0,0,0,0,0,0,0,0,0,0,0,0,0,0,0,0,0,0,0,0,0,0,0,0,0,0,0,0,0,0,0,0,0,0,0,0,0,0,0,0,0,0,0,0,0,0,0,0,0,0,0,0,0,0,0,0,0,0,0,0,0,0,0,0,0,0,0,0,0,0,0,0,0,0,0,0,0,0,0,0,0,0,0,0,0,0,0,0,0,0,0,0,0,0,0,0,0,0,0,0,0,0,0,0,0,0,0,0,0,0,0,0,0,0,0,0,0,0,0,0,0,0,0,0,0,0,0,0,0,0,0,0,0,0,0,0,0,0,0,0,0,0,0,0,0,0,0,0,0,0,0,0,0,0,0,0,0,0,0,0,0,0,0,0,0,0,0,0,0,0,0,0,0,0,0,0,0,0,0,0,0,0,0,0,0,0,0,0,0,0,0,0,0,0,0,0,0,0,0,0,0,0,0,0,0,0,0,0,0,0,0,0,0,0,0,0,0,0,0,0,0,0,0,0,0,0,0,0,0,0,0,0,0,0,0,0,0,0,0,0,0,0,0,0,0,0,0,0,0,0,0,0,0,0,0,0,0,0,0,0,0,0,0,0,0,0,0,0,0,0,0,0,0,0,0,0,0,0,0,0,0,0,0,0,0,0,0,0,0,0,0,0,0,0,0,0,0,0,0,0,0,0,0
0,0,0,0,0,0,0,0,0,0,0,0,0,0,0,0,0,0,0,0,0,0,0,0,0,0,0,0,0,0,0,0,0,0,0,0,0,0,0,0,0,0,0,0,0,0,0,0,0,0,0,0,0,0,0,0,0,0,0,0,0,0,0,0,0,0,0,0,0,0,0,0,0,0,0,0,0,0,0,0,0,0,0,0,0,0,0,0,0,0,0,0,0,0,0,0,0,0,0,0,0,0,0,0,0,0,0,0,0,0,0,0,0,0,0,0,0,0,0,0,0,0,0,0,0,0,0,0,0,0,0,0,0,0,0,0,0,0,0,0,0,0,0,0,0,0,0,0,0,0,0,0,0,0,0,0,0,0,0,0,0,0,0,0,0,0,0,0,0,0,0,0,0,0,0,0,0,0,0,0,0,0,0,0,0,0,0,0,0,0,0,0,0,0,0,0,0,0,0,0,0,0,0,0,0,0,0,0,0,0,0,0,0,0,0,0,0,0,0,0,0,0,0,0,0,0,0,0,0,0,0,0,0,0,0,0,0,0,0,0,0,0,0,0,0,0,0,0,0,0,0,0,0,0,0,0,0,0,0,0,0,0,0,0,0,0,0,0,0,0,0,0,0,0,0,0,0,0,0,0,0,0,1,0,0,0,0,0,0,0,0,0,0,0,0,0,0,0,0,0,0,0,0,0,0,0,0,0,0,0,0,0,0,0,0,0,0,0,0,0,0,0,0,0,0,0,0,0,0,0,0,0,0,0,0,0,0,0,0,0,0,0,0,0,0,0,0,0,0,0
0,0,0,0,0,0,0,0,0,0,0,0,0,0,0,0,0,0,0,0,0,0,0,0,0,0,0,0,0,0,0,0,0,0,0,0,0,0,0,0,0,0,0,0,0,0,0,0,0,0,0,0,0,0,0,0,0,0,0,0,0,0,0,0,0,0,0,0,0,0,0,0,0,0,0,0,0,0,0,0,0,0,0,0,0,0,0,0,0,0,0,0,0,0,0,0,0,0,0,0,0,0,0,0,1,0,0,0,0,0,0,0,0,0,0,0,0,0,0,0,0,0,0,0,0,0,0,0,0,0,0,0,0,0,0,0,0,0,0,0,0,0,0,0,0,0,0,0,0,0,0,0,0,0,0,0,0,0,0,0,0,0,0,0,0,0,0,0,0,0,0,0,0,0,0,0,0,0,0,0,0,0,0,0,0,0,0,0,0,0,0,0,0,0,0,0,0,0,0,0,0,0,0,0,0,0,0,0,0,0,0,0,0,0,0,0,0,0,0,0,0,0,0,0,0,0,0,0,0,0,0,0,0,0,0,0,0,0,0,0,0,0,0,0,0,0,0,0,0,0,0,0,0,0,0,0,0,0,0,0,0,0,0,0,0,0,0,0,0,0,0,0,0,0,0,0,0,0,0,0,0,0,0,0,0,0,0,0,0,0,0,0,0,0,0,0,0,0,0,0,0,0,0,0,0,0,0,0,0,0,0,0,0,0,0,0,0,0,0,0,0,0,0,0,0,0,0,0,0,0,0,0,0,0,0,0,0,0,0,0,0,0,0,0,0,0,0,0,0,0
0,0,0,0,0,0,0,0,0,0,0,0,0,0,0,0,0,0,0,0,0,0,0,0,0,1,0,0,0,0,0,0,0,0,0,0,0,0,0,0,0,0,0,0,0,0,0,0,0,0,0,0,0,0,0,0,0,0,0,0,0,0,0,0,0,0,0,0,0,0,0,0,0,0,0,0,0,0,0,0,0,0,0,0,0,0,0,0,0,0,0,0,0,0,0,0,0,0,0,0,0,0,0,0,0,0,0,0,0,0,0,0,0,0,0,0,0,0,0,0,0,0,0,0,0,0,0,0,0,0,0,0,0,0,0,0,0,0,0,0,0,0,0,0,0,0,0,0,0,0,0,0,0,0,0,0,0,0,0,0,0,0,0,0,0,0,0,0,0,0,0,0,0,0,0,0,0,0,0,0,0,0,0,0,0,0,0,0,0,0,0,0,0,0,0,0,0,0,0,0,0,0,0,0,0,0,0,0,0,0,0,0,0,0,0,0,0,0,0,0,0,0,0,0,0,0,0,0,0,0,0,0,0,0,0,0,0,0,0,0,0,0,0,0,0,0,0,0,0,0,0,0,0,0,0,0,0,0,0,0,0,0,0,0,0,0,0,0,0,0,0,0,0,0,0,0,0,0,0,0,0,0,0,0,0,0,0,0,0,0,0,0,0,0,0,0,0,0,0,0,0,0,0,0,0,0,0,0,0,0,0,0,0,0,0,0,0,0,0,0,0,0,0,0,0,0,0,0,0,0,0,0,0,0,0,0,0,0,0,0,0,0,0,0,0,0,0,0,0,0
0,0,0,0,0,0,0,0,0,0,0,0,0,0,0,0,0,0,0,0,0,0,0,0,0,0,0,0,0,0,0,0,0,0,0,0,0,0,0,0,0,0,0,0,0,0,0,0,0,0,0,0,0,0,0,0,0,0,0,0,0,0,0,0,0,0,0,0,0,0,0,0,0,0,0,0,0,0,0,0,0,0,0,0,0,0,0,0,0,0,0,0,0,0,0,0,0,0,0,0,0,0,0,0,0,0,0,0,0,0,0,0,0,0,0,0,0,0,0,0,0,0,0,0,0,0,0,0,0,0,0,0,0,0,0,0,0,0,0,0,0,0,0,0,0,0,0,0,0,0,0,0,0,0,0,0,0,0,0,0,0,0,0,0,0,0,0,0,0,0,0,0,0,0,0,0,0,0,0,0,0,0,0,0,0,0,0,0,0,0,0,0,0,0,0,0,0,0,0,0,0,0,0,0,0,0,0,0,0,0,0,0,0,0,0,0,0,0,0,0,0,0,0,0,0,0,0,0,0,0,0,0,0,0,0,0,0,0,0,0,0,0,0,0,0,0,0,0,0,0,0,0,0,0,0,0,0,0,0,0,0,0,0,0,0,0,0,0,0,0,0,0,0,0,0,0,0,0,0,0,0,0,0,0,0,0,0,0,0,0,0,0,0,0,0,0,0,0,0,0,0,0,0,0,0,0,0,0,0,0,0,0,0,0,0,0,0,0,0,0,0,0,0,1,0,0,0,0,0,0,0,0,0,0,0,0,0,0,0,0,0,0,0,0,0,0,0,0,0,0
0,0,0,0,0,0,0,0,0,0,0,0,0,0,0,0,0,0,0,0,0,0,0,0,0,0,0,0,0,0,0,0,0,0,0,0,0,0,0,0,0,0,0,0,0,0,0,0,0,0,0,0,0,0,0,0,0,0,0,0,0,0,0,0,0,0,0,0,0,0,0,0,0,0,0,0,0,0,0,0,0,0,0,0,0,0,0,0,0,0,0,0,0,0,0,0,0,0,0,0,0,0,0,0,0,0,0,0,0,0,0,0,0,0,0,0,0,0,0,0,0,0,0,0,0,0,0,0,0,0,0,0,0,0,0,0,0,0,0,0,0,0,0,0,0,0,0,0,0,0,0,0,0,0,0,0,0,0,0,0,0,0,0,0,0,0,0,0,0,0,0,0,0,0,0,0,0,0,0,0,0,0,0,0,0,0,0,0,0,0,0,0,0,0,0,0,0,0,0,0,0,0,0,0,0,0,0,0,0,0,0,0,0,0,0,0,0,0,0,0,0,0,0,0,0,0,0,0,0,0,0,0,0,0,0,0,0,0,0,0,0,0,0,0,0,0,0,0,0,0,0,0,0,0,0,0,0,0,0,0,0,0,0,0,0,0,0,0,0,0,0,0,0,0,0,0,0,0,0,0,0,0,0,0,0,0,0,0,0,0,0,0,0,0,0,0,0,0,0,0,0,0,0,0,0,0,0,0,0,0,0,0,0,0,0,0,0,0,0,0,0,0,0,0,0,0,0,0,0,0,0,0,0,0,0,0,0,0,0,0,0,0,0,0,0,0,0,0,0,0
0,0,0,0,0,0,0,0,0,0,0,0,0,0,0,0,0,0,0,0,0,0,0,0,0,0,0,0,0,0,0,0,0,0,0,0,0,0,0,0,0,0,0,0,0,0,0,0,0,0,0,0,0,0,0,0,0,0,0,0,0,0,0,0,0,0,0,0,0,0,0,0,0,0,0,0,0,0,0,0,0,0,0,0,0,0,0,0,0,0,0,0,0,0,0,0,0,0,0,0,0,0,0,0,0,0,1,0,0,0,0,0,0,0,0,0,0,0,0,0,0,0,0,0,0,0,0,0,0,0,0,0,0,0,0,0,0,0,0,0,0,0,0,0,0,0,0,0,0,0,0,0,0,0,0,0,0,0,0,0,0,0,0,0,0,0,0,0,0,0,0,0,0,0,0,0,0,0,0,0,0,0,0,0,0,0,0,0,0,0,0,0,0,0,0,0,0,0,0,0,0,0,0,0,0,0,0,0,0,0,0,0,0,0,0,0,0,0,0,0,0,0,0,0,0,0,0,0,0,0,0,0,0,0,0,0,0,0,0,0,0,0,0,0,0,0,0,0,0,0,0,0,0,0,0,0,0,0,0,0,0,0,0,0,0,0,0,0,0,0,0,0,0,0,0,0,0,0,0,0,0,0,0,0,0,0,0,0,0,0,0,0,0,0,0,0,0,0,0,0,0,0,0,0,0,0,0,0,0,0,0,0,0,0,0,0,0,0,0,0,0,0,0,0,0,0,0,0,0,0,0,0,0,0,0,0,0,0,0,0,0,0,0,0,0,0,0,0,0,0
0,0,0,0,0,0,0,0,0,0,0,0,0,0,0,0,0,0,0,0,0,0,0,0,0,0,0,0,0,0,0,0,0,0,0,0,0,0,0,0,0,0,0,0,0,0,0,0,0,0,0,0,0,0,0,0,0,0,0,0,0,0,0,0,0,0,0,0,0,0,0,0,0,0,0,0,0,0,0,0,0,0,0,0,0,0,0,0,0,0,0,0,0,0,0,0,0,0,0,0,0,0,0,0,0,0,0,0,0,0,0,0,0,0,0,0,0,0,0,0,0,0,0,0,0,0,0,0,0,0,0,0,0,0,0,0,0,0,0,0,0,0,0,0,0,0,0,0,0,0,0,0,0,0,0,0,0,0,0,0,0,0,0,0,0,0,0,0,0,0,0,0,0,0,0,0,0,0,0,0,0,0,0,0,0,0,0,0,0,0,0,0,0,0,0,0,0,0,0,0,0,0,0,0,0,0,0,0,0,0,0,0,0,0,0,0,0,0,0,0,0,0,0,0,0,0,0,0,0,0,0,0,0,0,0,0,0,0,0,0,0,0,0,0,0,0,0,0,0,0,0,0,0,0,0,0,0,0,0,0,0,0,0,0,0,0,0,0,0,0,0,0,0,0,0,0,0,0,0,0,0,0,0,0,0,0,0,0,0,0,0,0,0,0,0,0,0,0,0,0,0,0,0,0,0,0,0,0,0,0,0,0,0,0,0,0,0,0,0,0,0,0,0,0,0,0,0,0,0,0,0,0,0,0,0,0,0,0,0,0,0,0,0,0,0,0,0,0,0,0
